# Supplementary material for: Pan-neuroblastoma analysis reveals age- and signature-associated driver alterations
Source: Nat Commun. 2020 Oct 14;11:5183. doi: 10.1038/s41467-020-18987-4 (PMC7560655; doi:10.1038/s41467-020-18987-4)
Supplement: Supplementary file 4 — Supplementary Data 1 [file 41467_2020_18987_MOESM4_ESM.xlsx]

## Sheet: 1
Supplementary Data 1: Cohort description, recurrent mutation distribution, and mutational signatures
sample	alias	COG USI	data_source	DorR	WGS	WGS_Raw_Accession	WES	WES_Raw_Accession	RNA-Seq	RNA-Seq_Raw_Accession	Targeted_ATRX_Sequencing_Performed	age_group	diagnosis_age_years	diagnosis_age_days	overall_survival_time_days	living_status	stage	coding_mutations	MYCN	ATRX	ALK	del_1p	gain_1q	gain_2p	del_3p	del_4p	gain_7q	gain_11q13.3	del_11q	gain_12q	gain_17q	t(11;17)	TERT	SHANK2	PTPRD	FGFR1	PTPN11	NF1	NRAS	KRAS	BRAF	Ras_Any	Signature_SBS01	Signature_SBS03	Signature_SBS05	Signature_SBS18	Signature_SBS31	Signature_SBS40	Signature_T-10_Like
SJNBL011512	SJNBL011512_D1-CHOP-8519	PAUAIB	COG	diagnosis	no	NA	yes	EGAD00001005484	no	NA	yes	groupA	0.00273973	1	2920	Alive	1	4	no	no	no	no	no	no	no	no	no	no	no	no	no	NA	NA	NA	NA	no	no	no	no	no	no	no	NA	NA	NA	NA	NA	NA	NA
SJNBL011749	SJNBL011749_D1-CHOP-9621	PAVJLN	COG	diagnosis	no	NA	yes	EGAD00001005484	no	NA	yes	groupA	0.00273973	1	1987	Alive	4S	1	no	no	no	no	no	no	no	no	no	no	no	no	no	NA	NA	NA	NA	no	no	no	no	no	no	no	NA	NA	NA	NA	NA	NA	NA
PARZHA_diagnosis	TARGET-30-PARZHA-01A-01D	PARZHA	Target_CGI	diagnosis	yes	phs000218	no	NA	yes	phs000218	no	groupA	0.00821918	3	1849	Alive	4S	3	no	no	no	no	no	no	no	no	no	no	no	no	no	no	no	no	no	no	no	no	no	no	no	no	7	37	22	0	0	0	0
PASUML_diagnosis	TARGET-30-PASUML-01A-01D	PASUML	Target_CGI	diagnosis	yes	phs000218	no	NA	yes	phs000218	no	groupA	0.0109589	4	20	Dead	4S	2	no	no	no	no	no	no	no	no	no	no	no	no	yes	no	no	no	no	no	no	no	no	no	no	no	4	59	20	0	0	0	0
SJNBL011669	SJNBL011669_D1-CHOP-9236	PAUXDM	COG	diagnosis	no	NA	yes	EGAD00001005484	no	NA	yes	groupA	0.0109589	4	2261	Alive	4	1	no	no	no	no	no	no	no	no	no	no	no	no	no	NA	NA	NA	NA	no	no	no	no	no	no	no	NA	NA	NA	NA	NA	NA	NA
PASSWW_diagnosis	TARGET-30-PASSWW-01A-01D	PASSWW	Target_CGI	diagnosis	yes	phs000218	no	NA	yes	phs000218	no	groupA	0.0191781	7	1828	Alive	4S	3	no	no	no	no	no	no	no	no	no	no	no	no	no	no	no	no	no	no	no	no	no	no	no	no	8	40	11	21	0	0	0
PATHKB_diagnosis	TARGET-30-PATHKB-01A-01D	PATHKB	Target_CGI	diagnosis	yes	phs000218	no	NA	yes	phs000218	no	groupA	0.0191781	7	1573	Alive	4S	2	no	no	no	no	no	no	no	no	no	no	no	no	no	no	no	no	no	no	no	no	no	no	no	no	2	26	34	0	0	0	11
PASNML_diagnosis	TARGET-30-PASNML-01A-01D	PASNML	Target_CGI	diagnosis	yes	phs000218	no	NA	yes	phs000218	no	groupA	0.0219178	8	1857	Alive	4S	0	no	no	no	no	no	no	no	no	no	no	no	no	no	no	no	no	no	no	no	no	no	no	no	no	8	33	33	0	0	0	0
SJNBL011484	SJNBL011484_D1-CHOP-8383	PATWPL	COG	diagnosis	no	NA	yes	EGAD00001005484	no	NA	yes	groupA	0.0219178	8	2544	Alive	2B	2	no	no	no	no	no	no	no	no	no	no	no	no	no	NA	NA	NA	NA	no	no	no	no	no	no	no	NA	NA	NA	NA	NA	NA	NA
PALKXJ_diagnosis	TARGET-30-PALKXJ-01A-01D	PALKXJ	Target_CGI	diagnosis	yes	phs000218	no	NA	no	NA	no	groupA	0.0273973	10	637	Alive	4S	1	no	no	no	no	no	no	no	no	no	no	no	no	no	no	no	no	no	no	no	no	no	no	no	no	1	7	12	17	0	0	11
PAPTDH_diagnosis	TARGET-30-PAPTDH-01A-01D	PAPTDH	Target_CGI	diagnosis	yes	phs000218	no	NA	yes	phs000218	no	groupA	0.030137	11	2727	Alive	4S	2	no	no	no	no	no	no	no	no	no	no	no	no	yes	no	no	no	no	no	no	no	no	no	no	no	4	61	29	0	0	0	0
SJNBL011508	SJNBL011508_D1-CHOP-8505	PAUAEE	COG	diagnosis	no	NA	yes	EGAD00001005484	no	NA	yes	groupA	0.0465753	17	2661	Alive	1	2	no	no	no	no	no	no	no	no	no	no	no	no	no	NA	NA	NA	NA	no	no	no	no	no	no	no	NA	NA	NA	NA	NA	NA	NA
PASCFC_diagnosis	TARGET-30-PASCFC-01A-01D	PASCFC	Target_CGI	diagnosis	yes	phs000218	no	NA	yes	phs000218	no	groupA	0.0493151	18	2128	Alive	4S	3	no	no	no	no	no	no	no	no	no	no	no	no	no	no	no	no	no	no	no	no	no	no	no	no	0	41	36	0	0	0	0
SJNBL011615	SJNBL011615_D1-CHOP-9015	PAUPNR	COG	diagnosis	no	NA	yes	EGAD00001005484	no	NA	yes	groupA	0.0520548	19	2381	Alive	4S	2	yes	no	no	no	yes	no	no	yes	no	no	no	no	no	NA	NA	NA	NA	no	no	no	no	no	no	no	NA	NA	NA	NA	NA	NA	NA
SJNBL011624	SJNBL011624_D1-CHOP-9071	PAUSIY	COG	diagnosis	no	NA	yes	EGAD00001005484	no	NA	yes	groupA	0.0520548	19	1521	Alive	4	3	no	no	no	no	no	no	no	no	no	no	no	no	no	NA	NA	NA	NA	no	no	no	no	no	no	no	NA	NA	NA	NA	NA	NA	NA
PAKZRH_diagnosis	TARGET-30-PAKZRH-01A-01D	PAKZRH	Target_CGI	diagnosis	yes	phs000218	no	NA	yes	phs000218	no	groupA	0.0575342	21	3341	Alive	4S	2	no	no	no	no	no	no	no	no	no	no	no	no	no	no	no	no	no	no	no	no	no	no	no	no	8	50	31	0	0	0	0
SJNBL011532	SJNBL011532_D1-CHOP-8619	PAUCZJ	COG	diagnosis	no	NA	yes	EGAD00001005484	no	NA	yes	groupA	0.060274	22	2265	Alive	1	2	no	no	no	no	no	no	no	no	no	no	no	no	no	NA	NA	NA	NA	no	no	no	no	no	no	no	NA	NA	NA	NA	NA	NA	NA
PASMDM_diagnosis	TARGET-30-PASMDM-01A-01D	PASMDM	Target_CGI	diagnosis	yes	phs000218	no	NA	yes	phs000218	no	groupA	0.0684932	25	1324	Alive	4S	23	no	no	no	no	no	no	no	no	no	no	no	no	no	no	no	no	no	no	no	no	no	no	no	no	7	250	74	0	0	0	209
SJNBL011453	SJNBL011453_D1-CHOP-8213	PATSCT	COG	diagnosis	no	NA	yes	EGAD00001005484	no	NA	yes	groupA	0.0821918	30	1345	Alive	4S	1	no	no	no	no	no	no	no	no	no	no	no	no	no	NA	NA	NA	NA	no	no	no	no	no	no	no	NA	NA	NA	NA	NA	NA	NA
PASZKE_diagnosis	TARGET-30-PASZKE-01A-01D	PASZKE	Target_CGI	diagnosis	yes	phs000218	no	NA	yes	phs000218	no	groupA	0.0849315	31	8	Dead	4S	5	no	no	no	no	no	no	no	no	no	no	no	no	no	no	no	no	no	no	no	no	no	no	no	no	3	41	16	0	0	0	0
SJNBL011498	SJNBL011498_D1-CHOP-8455	PATYNP	COG	diagnosis	no	NA	yes	EGAD00001005484	no	NA	yes	groupA	0.0849315	31	2675	Alive	1	1	no	no	no	no	no	no	no	no	no	no	no	no	no	NA	NA	NA	NA	no	no	no	no	no	no	no	NA	NA	NA	NA	NA	NA	NA
PARBAJ_diagnosis	TARGET-30-PARBAJ-01A-01D	PARBAJ	Target_CGI	diagnosis	yes	phs000218	no	NA	yes	phs000218	no	groupA	0.0958904	35	2666	Alive	3	0	no	no	no	no	no	no	no	no	no	no	no	no	no	no	no	no	no	no	no	no	no	no	no	no	6	56	26	0	0	0	0
PARBAJ_relapse	TARGET-30-PARBAJ-02A-01D	PARBAJ	Target_CGI	relapse	yes	phs000218	no	NA	yes	phs000218	no	groupA	0.0958904	35	2666	Alive	3	5	no	no	no	no	no	no	no	no	no	no	no	no	no	no	no	no	no	no	no	no	no	no	no	no	18	148	14	0	62	0	0
SJNBL007_D	SJNBL007_D	Not applicable	PCGP_WGS	diagnosis	yes	EGAS00001000213	no	NA	no	NA	no	groupA	0.1	36.5	949	Dead	4	1	no	no	no	yes	no	yes	no	no	no	no	no	no	yes	no	no	no	no	no	no	no	no	no	no	no	13	80	36	106	0	0	0
PARNNC_diagnosis	TARGET-30-PARNNC-01A-01D	PARNNC	Target_CGI	diagnosis	yes	phs000218	no	NA	yes	phs000218	no	groupA	0.112329	41	2611	Alive	4S	2	no	no	no	no	no	no	no	no	no	no	no	no	no	no	no	no	no	no	no	no	no	no	no	no	8	42	18	0	0	0	0
SJNBL011450	SJNBL011450_D1-CHOP-8207	PATRYL	COG	diagnosis	no	NA	yes	EGAD00001005484	no	NA	yes	groupA	0.112329	41	2179	Alive	4	1	no	no	no	no	no	no	no	no	no	no	no	no	no	NA	NA	NA	NA	no	no	no	no	no	no	no	NA	NA	NA	NA	NA	NA	NA
SJNBL011652	SJNBL011652_D1-CHOP-9183	PAUVPG	COG	diagnosis	no	NA	yes	EGAD00001005484	no	NA	yes	groupA	0.123288	45	2382	Alive	2B	1	no	no	no	no	no	no	no	no	no	no	no	no	no	NA	NA	NA	NA	no	no	no	no	no	no	no	NA	NA	NA	NA	NA	NA	NA
PASFIC_diagnosis	TARGET-30-PASFIC-01A-01D	PASFIC	Target_CGI	diagnosis	yes	phs000218	no	NA	yes	phs000218	no	groupA	0.139726	51	1964	Alive	4S	1	no	no	no	no	no	no	no	no	no	no	no	no	no	no	no	no	no	no	no	no	no	no	no	no	4	19	27	24	0	0	0
PATAYJ_diagnosis	TARGET-30-PATAYJ-01A-01D	PATAYJ	Target_CGI	diagnosis	yes	phs000218	no	NA	yes	phs000218	no	groupA	0.142466	52	1744	Alive	4S	2	no	no	no	no	no	no	no	no	no	no	no	no	no	no	no	yes	no	no	no	no	no	no	no	no	6	63	33	0	0	0	0
SJNBL011671	SJNBL011671_D1-CHOP-9244	PAUXLT	COG	diagnosis	no	NA	yes	EGAD00001005484	no	NA	yes	groupA	0.150685	55	1510	Alive	2A	0	no	no	no	no	no	no	no	no	no	no	no	no	no	NA	NA	NA	NA	no	no	no	no	no	no	no	NA	NA	NA	NA	NA	NA	NA
PARJVP_diagnosis	TARGET-30-PARJVP-01A-01D	PARJVP	Target_CGI	diagnosis	yes	phs000218	no	NA	yes	phs000218	no	groupA	0.153425	56	2064	Alive	4S	1	no	no	no	no	yes	no	no	no	no	no	no	no	no	no	no	no	no	no	no	no	no	no	no	no	6	62	14	0	0	0	0
SJNBL011414	SJNBL011414_D1-CHOP-8026	PATKIG	COG	diagnosis	no	NA	yes	EGAD00001005484	no	NA	yes	groupA	0.156164	57	2877	Alive	4S	6	no	no	no	no	no	no	no	no	no	no	no	no	no	NA	NA	NA	NA	no	no	no	no	no	no	no	NA	NA	NA	NA	NA	NA	NA
PAPICY_diagnosis	TARGET-30-PAPICY-01A-01D	PAPICY	Target_CGI	diagnosis	yes	phs000218	no	NA	yes	phs000218	no	groupA	0.158904	58	205	Alive	4S	1	no	no	no	no	no	no	no	no	no	no	no	no	no	no	no	no	no	no	no	no	no	no	no	no	8	48	20	0	0	0	0
SJNBL011413	SJNBL011413_D1-CHOP-8011	PATJTU	COG	diagnosis	no	NA	yes	EGAD00001005484	no	NA	yes	groupA	0.158904	58	782	Alive	2B	0	no	no	no	no	no	no	no	no	no	no	no	no	no	NA	NA	NA	NA	no	no	no	no	no	no	no	NA	NA	NA	NA	NA	NA	NA
SJNBL011721	SJNBL011721_D1-CHOP-9509	PAVFRY	COG	diagnosis	no	NA	yes	EGAD00001005484	no	NA	yes	groupA	0.158904	58	2196	Alive	2A	4	no	no	no	no	no	no	no	no	no	no	no	no	no	NA	NA	NA	NA	no	no	no	no	no	no	no	NA	NA	NA	NA	NA	NA	NA
PATGJU_diagnosis	TARGET-30-PATGJU-01A-01D	PATGJU	Target_CGI	diagnosis	yes	phs000218	no	NA	yes	phs000218	no	groupA	0.161644	59	1219	Alive	4S	2	no	no	no	no	no	no	no	no	no	no	no	no	no	no	no	yes	no	no	no	no	no	no	no	no	4	6	52	0	0	0	0
PAIXFZ_diagnosis	TARGET-30-PAIXFZ-01A-01D	PAIXFZ	Target_CGI	diagnosis	yes	phs000218	no	NA	no	NA	no	groupA	0.164384	60	1941	Alive	4S	7	no	no	no	no	no	no	no	no	no	no	no	no	no	no	no	no	no	no	no	no	no	no	no	no	0	89	22	34	0	0	0
PARFRE_diagnosis	TARGET-30-PARFRE-01A-01D	PARFRE	Target_CGI	diagnosis	yes	phs000218	no	NA	yes	phs000218	no	groupA	0.164384	60	2451	Alive	4S	2	no	no	no	no	no	no	no	no	no	no	no	no	no	no	no	no	no	no	no	no	no	no	no	no	10	43	21	0	0	0	0
PASCTR_diagnosis	TARGET-30-PASCTR-01A-01D	PASCTR	Target_CGI	diagnosis	yes	phs000218	no	NA	yes	phs000218	no	groupA	0.164384	60	1961	Alive	4S	8	yes	no	no	yes	no	yes	no	yes	no	no	no	no	yes	no	no	no	no	no	no	no	no	no	no	no	7	105	69	71	0	0	0
SJNBL011463	SJNBL011463_D1-CHOP-8259	PATTHC	COG	diagnosis	no	NA	yes	EGAD00001005484	no	NA	yes	groupA	0.164384	60	2920	Alive	1	6	no	no	no	no	no	no	no	no	no	no	no	no	no	NA	NA	NA	NA	no	no	no	no	no	no	no	NA	NA	NA	NA	NA	NA	NA
PASPBZ_diagnosis	TARGET-30-PASPBZ-01A-01D	PASPBZ	Target_CGI	diagnosis	yes	phs000218	no	NA	yes	phs000218	no	groupA	0.169863	62	1983	Alive	4S	7	no	no	no	no	no	no	no	no	no	no	no	no	no	no	no	no	no	no	no	no	no	no	no	no	2	11	27	24	0	0	15
SJNBL011446	SJNBL011446_D1-CHOP-8190	PATRKL	COG	diagnosis	no	NA	yes	EGAD00001005484	no	NA	yes	groupA	0.180822	66	1472	Dead	4	0	no	no	no	no	no	no	no	no	no	no	no	no	no	NA	NA	NA	NA	no	no	no	no	no	no	no	NA	NA	NA	NA	NA	NA	NA
SJNBL011479	SJNBL011479_D1-CHOP-8347	PATVTX	COG	diagnosis	no	NA	yes	EGAD00001005484	no	NA	yes	groupA	0.180822	66	2893	Alive	2A	2	no	no	no	no	no	no	no	no	no	no	no	no	no	NA	NA	NA	NA	no	no	no	no	no	no	no	NA	NA	NA	NA	NA	NA	NA
SJNBL011536	SJNBL011536_D1-CHOP-8639	PAUDJA	COG	diagnosis	no	NA	yes	EGAD00001005484	no	NA	yes	groupA	0.180822	66	2783	Alive	1	3	no	no	no	no	no	no	no	no	no	no	no	no	no	NA	NA	NA	NA	no	no	no	no	no	no	no	NA	NA	NA	NA	NA	NA	NA
SJNBL011590	SJNBL011590_D1-CHOP-8924	PAULZB	COG	diagnosis	no	NA	yes	EGAD00001005484	no	NA	yes	groupA	0.180822	66	652	Alive	2B	1	no	no	no	no	no	no	no	no	no	no	no	no	no	NA	NA	NA	NA	no	no	no	no	no	no	no	NA	NA	NA	NA	NA	NA	NA
SJNBL011654	SJNBL011654_D1-CHOP-9186	PAUVTG	COG	diagnosis	no	NA	yes	EGAD00001005484	no	NA	yes	groupA	0.180822	66	2268	Alive	1	1	no	no	no	no	no	no	no	no	no	no	no	no	no	NA	NA	NA	NA	no	no	no	no	no	no	no	NA	NA	NA	NA	NA	NA	NA
SJNBL011616	SJNBL011616_D1-CHOP-9018	PAUPSP	COG	diagnosis	no	NA	yes	EGAD00001005484	no	NA	yes	groupA	0.191781	70	2473	Alive	2B	2	no	no	no	no	no	no	no	no	no	no	no	no	no	NA	NA	NA	NA	no	no	no	no	no	no	no	NA	NA	NA	NA	NA	NA	NA
SJNBL011632	SJNBL011632_D1-CHOP-9094	PAUTEW	COG	diagnosis	no	NA	yes	EGAD00001005484	no	NA	yes	groupA	0.19726	72	2437	Alive	4S	5	yes	no	no	no	no	yes	no	no	no	no	no	no	yes	NA	NA	NA	NA	no	no	no	no	no	no	no	NA	NA	NA	NA	NA	NA	NA
SJNBL026_D	SJNBL026_D	Not applicable	PCGP_WGS	diagnosis	yes	EGAS00001000213	no	NA	no	NA	no	groupA	0.2	73	2920	Alive	4	2	no	no	no	no	no	no	no	no	no	no	no	no	no	no	no	no	no	no	no	no	no	no	no	no	16	16	59	26	0	0	0
PASJZC_diagnosis	TARGET-30-PASJZC-01A-01D	PASJZC	Target_CGI	diagnosis	yes	phs000218	no	NA	yes	phs000218	no	groupA	0.20274	74	2083	Alive	4S	3	no	no	no	no	no	no	no	no	no	no	no	no	no	no	no	no	no	no	no	no	no	no	no	no	1	37	45	0	0	0	15
PASREY_diagnosis	TARGET-30-PASREY-01A-01D	PASREY	Target_CGI	diagnosis	yes	phs000218	no	NA	no	NA	no	groupA	0.213699	78	1850	Alive	4S	2	no	no	no	no	no	no	no	no	no	no	no	no	no	no	no	no	no	no	no	no	no	no	no	no	5	46	24	0	0	0	13
SJNBL011712	SJNBL011712_D1-CHOP-9461	PAVEFW	COG	diagnosis	no	NA	yes	EGAD00001005484	no	NA	yes	groupA	0.213699	78	992	Alive	4S	1	no	no	no	no	no	no	no	no	no	no	no	no	no	NA	NA	NA	NA	no	no	no	no	no	no	no	NA	NA	NA	NA	NA	NA	NA
SJNBL011704	SJNBL011704_D1-CHOP-9379	PAVBSN	COG	diagnosis	no	NA	yes	EGAD00001005484	no	NA	yes	groupA	0.216438	79	2201	Alive	1	0	no	no	no	no	no	no	no	no	no	no	no	no	no	NA	NA	NA	NA	no	no	no	no	no	no	no	NA	NA	NA	NA	NA	NA	NA
SJNBL011521	SJNBL011521_D1-CHOP-8571	PAUBLR	COG	diagnosis	no	NA	yes	EGAD00001005484	no	NA	yes	groupA	0.224658	82	55	Alive	4	2	no	no	no	no	no	no	no	no	no	no	no	no	no	NA	NA	NA	NA	no	no	no	no	no	no	no	NA	NA	NA	NA	NA	NA	NA
SJNBL011420	SJNBL011420_D1-CHOP-8054	PATLFX	COG	diagnosis	no	NA	yes	EGAD00001005484	no	NA	yes	groupA	0.232877	85	2999	Alive	4	0	no	no	no	no	no	no	no	no	no	no	no	no	no	NA	NA	NA	NA	no	no	no	no	no	no	no	NA	NA	NA	NA	NA	NA	NA
SJNBL011529	SJNBL011529_D1-CHOP-8610	PAUCUH	COG	diagnosis	no	NA	yes	EGAD00001005484	no	NA	yes	groupA	0.235616	86	1520	Alive	4	3	no	no	no	no	no	no	no	no	no	no	no	no	no	NA	NA	NA	NA	no	no	no	no	no	no	no	NA	NA	NA	NA	NA	NA	NA
SJNBL011583	SJNBL011583_D1-CHOP-8866	PAUKAM	COG	diagnosis	no	NA	yes	EGAD00001005484	no	NA	yes	groupA	0.241096	88	2534	Alive	4S	1	no	no	no	no	no	no	no	no	no	no	no	no	no	NA	NA	NA	NA	no	no	no	no	no	no	no	NA	NA	NA	NA	NA	NA	NA
SJNBL011528	SJNBL011528_D1-CHOP-8606	PAUCNL	COG	diagnosis	no	NA	yes	EGAD00001005484	no	NA	yes	groupA	0.252055	92	2557	Alive	1	4	no	no	no	no	no	no	no	no	no	no	no	no	no	NA	NA	NA	NA	no	no	no	no	no	no	no	NA	NA	NA	NA	NA	NA	NA
SJNBL011695	SJNBL011695_D1-CHOP-9349	PAVAPY	COG	diagnosis	no	NA	yes	EGAD00001005484	no	NA	yes	groupA	0.279452	102	2312	Alive	1	0	no	no	no	no	no	no	no	no	no	no	no	no	no	NA	NA	NA	NA	no	no	no	no	no	no	no	NA	NA	NA	NA	NA	NA	NA
SJNBL011552	SJNBL011552_D1-CHOP-8718	PAUFKR	COG	diagnosis	no	NA	yes	EGAD00001005484	no	NA	yes	groupA	0.29863	109	1672	Alive	4	2	no	no	no	no	no	no	no	no	no	no	no	no	no	NA	NA	NA	NA	no	no	no	no	no	no	no	NA	NA	NA	NA	NA	NA	NA
SJNBL011732	SJNBL011732_D1-CHOP-9562	PAVHJX	COG	diagnosis	no	NA	yes	EGAD00001005484	no	NA	yes	groupA	0.309589	113	1969	Alive	1	1	no	no	no	no	no	no	no	no	no	no	no	no	yes	NA	NA	NA	NA	no	no	no	no	no	no	no	NA	NA	NA	NA	NA	NA	NA
SJNBL011400	SJNBL011400_D1-CHOP-2847	PARPBZ	COG	diagnosis	no	NA	yes	EGAD00001005484	no	NA	yes	groupA	0.323288	118	2235	Alive	1	1	no	no	no	no	no	no	no	no	no	no	no	no	no	NA	NA	NA	NA	no	no	no	no	no	no	no	NA	NA	NA	NA	NA	NA	NA
SJNBL011648	SJNBL011648_D1-CHOP-9169	PAUVCM	COG	diagnosis	no	NA	yes	EGAD00001005484	no	NA	yes	groupA	0.326027	119	726	Alive	1	0	no	no	no	no	no	no	no	no	no	no	no	no	no	NA	NA	NA	NA	no	no	no	no	no	no	no	NA	NA	NA	NA	NA	NA	NA
SJNBL011589	SJNBL011589_D1-CHOP-8922	PAULXA	COG	diagnosis	no	NA	yes	EGAD00001005484	no	NA	yes	groupA	0.331507	121	2304	Alive	4	3	no	no	yes	no	no	no	no	no	no	no	no	no	no	NA	NA	NA	NA	no	no	no	no	no	no	no	NA	NA	NA	NA	NA	NA	NA
SJNBL011455	SJNBL011455_D1-CHOP-8219	PATSJB	COG	diagnosis	no	NA	yes	EGAD00001005484	no	NA	yes	groupA	0.347945	127	389	Dead	4	2	yes	no	no	no	no	no	no	no	no	yes	no	no	yes	NA	NA	NA	NA	no	no	no	no	no	no	no	NA	NA	NA	NA	NA	NA	NA
SJNBL011540	SJNBL011540_D1-CHOP-8656	PAUDWK	COG	diagnosis	no	NA	yes	EGAD00001005484	no	NA	yes	groupA	0.347945	127	1571	Alive	4	1	no	no	no	no	no	no	no	no	no	no	no	no	no	NA	NA	NA	NA	no	no	no	no	no	no	no	NA	NA	NA	NA	NA	NA	NA
SJNBL011604	SJNBL011604_D1-CHOP-8974	PAUNMW	COG	diagnosis	no	NA	yes	EGAD00001005484	no	NA	yes	groupA	0.347945	127	1112	Alive	2B	3	no	no	no	no	no	no	no	no	no	no	no	no	no	NA	NA	NA	NA	no	no	no	no	no	no	no	NA	NA	NA	NA	NA	NA	NA
SJNBL011709	SJNBL011709_D1-CHOP-9414	PAVCVA	COG	diagnosis	no	NA	yes	EGAD00001005484	no	NA	yes	groupA	0.347945	127	865	Alive	4	0	no	no	no	no	no	no	no	no	no	no	no	no	no	NA	NA	NA	NA	no	no	no	no	no	no	no	NA	NA	NA	NA	NA	NA	NA
SJNBL011748	SJNBL011748_D1-CHOP-9618	PAVJHT	COG	diagnosis	no	NA	yes	EGAD00001005484	no	NA	yes	groupA	0.347945	127	2031	Alive	4	2	no	no	no	no	no	no	no	no	no	no	no	no	no	NA	NA	NA	NA	no	no	no	no	no	no	no	NA	NA	NA	NA	NA	NA	NA
SJNBL011426	SJNBL011426_D1-CHOP-8092	PATMRC	COG	diagnosis	no	NA	yes	EGAD00001005484	no	NA	yes	groupA	0.350685	128	3109	Alive	4	1	no	no	no	no	no	no	no	no	no	no	no	no	no	NA	NA	NA	NA	no	no	no	no	no	no	no	NA	NA	NA	NA	NA	NA	NA
SJNBL011504	SJNBL011504_D1-CHOP-8480	PATZBM	COG	diagnosis	no	NA	yes	EGAD00001005484	no	NA	yes	groupA	0.353425	129	2474	Alive	1	3	no	no	no	no	no	no	no	no	no	no	no	no	no	NA	NA	NA	NA	no	no	no	no	no	no	no	NA	NA	NA	NA	NA	NA	NA
SJNBL011443	SJNBL011443_D1-CHOP-8176	PATRCD	COG	diagnosis	no	NA	yes	EGAD00001005484	no	NA	yes	groupA	0.361644	132	2759	Alive	4	3	no	no	no	no	no	no	no	yes	no	yes	yes	no	yes	NA	NA	NA	NA	no	no	no	no	no	no	no	NA	NA	NA	NA	NA	NA	NA
SJNBL011451	SJNBL011451_D1-CHOP-8208	PATRYS	COG	diagnosis	no	NA	yes	EGAD00001005484	no	NA	yes	groupA	0.361644	132	2694	Alive	4	44	no	no	no	no	no	no	no	no	no	no	no	no	no	NA	NA	NA	NA	no	no	no	no	no	no	no	NA	NA	NA	NA	NA	NA	NA
SJNBL011432	SJNBL011432_D1-CHOP-8111	PATNBK	COG	diagnosis	no	NA	yes	EGAD00001005484	no	NA	yes	groupA	0.383562	140	1762	Alive	4	1	no	no	no	no	no	no	no	no	no	no	no	no	no	NA	NA	NA	NA	no	no	no	no	no	no	no	NA	NA	NA	NA	NA	NA	NA
SJNBL011499	SJNBL011499_D1-CHOP-8458	PATYPX	COG	diagnosis	no	NA	yes	EGAD00001005484	no	NA	yes	groupA	0.383562	140	2854	Alive	1	1	no	no	no	no	no	no	no	no	no	no	no	no	no	NA	NA	NA	NA	no	no	no	no	no	no	no	NA	NA	NA	NA	NA	NA	NA
SJNBL011658	SJNBL011658_D1-CHOP-9197	PAUWBU	COG	diagnosis	no	NA	yes	EGAD00001005484	no	NA	yes	groupA	0.383562	140	2160	Alive	2B	0	no	no	no	no	no	no	no	no	no	no	no	no	no	NA	NA	NA	NA	no	no	no	no	no	no	no	NA	NA	NA	NA	NA	NA	NA
SJNBL011606	SJNBL011606_D1-CHOP-8988	PAUNZM	COG	diagnosis	no	NA	yes	EGAD00001005484	no	NA	yes	groupA	0.389041	142	2402	Alive	1	6	no	no	yes	no	no	yes	no	no	no	no	no	no	no	NA	NA	NA	NA	no	no	no	no	no	no	no	NA	NA	NA	NA	NA	NA	NA
SJNBL006_D	SJNBL006_D	Not applicable	PCGP_WGS	diagnosis	yes	EGAS00001000213	no	NA	no	NA	no	groupA	0.4	146	NA	Alive	4	6	no	no	no	no	no	no	no	no	no	no	no	no	yes	no	no	no	no	no	no	no	no	no	no	no	27	113	242	0	0	0	0
SJNBL011551	SJNBL011551_D1-CHOP-8693	PAUEWF	COG	diagnosis	no	NA	yes	EGAD00001005484	no	NA	yes	groupA	0.40274	147	1674	Alive	1	0	no	no	no	no	no	no	no	no	no	no	no	no	no	NA	NA	NA	NA	no	no	no	no	no	no	no	NA	NA	NA	NA	NA	NA	NA
SJNBL011678	SJNBL011678_D1-CHOP-9280	PAUYFN	COG	diagnosis	no	NA	yes	EGAD00001005484	no	NA	yes	groupA	0.40274	147	2175	Alive	4	1	no	no	no	no	no	no	no	no	no	no	no	no	no	NA	NA	NA	NA	no	no	no	no	no	no	no	NA	NA	NA	NA	NA	NA	NA
SJNBL011598	SJNBL011598_D1-CHOP-8957	PAUNBM	COG	diagnosis	no	NA	yes	EGAD00001005484	no	NA	yes	groupA	0.427397	156	2168	Alive	2B	3	no	no	no	no	no	no	no	no	no	no	no	no	yes	NA	NA	NA	NA	no	no	no	no	no	no	no	NA	NA	NA	NA	NA	NA	NA
SJNBL011438	SJNBL011438_D1-CHOP-8144	PATNZY	COG	diagnosis	no	NA	yes	EGAD00001005484	no	NA	yes	groupA	0.473973	173	1477	Alive	4	10	yes	no	no	yes	no	no	no	no	no	no	no	no	yes	NA	NA	NA	NA	no	no	no	no	no	no	no	NA	NA	NA	NA	NA	NA	NA
SJNBL011570	SJNBL011570_D1-CHOP-8825	PAUIVH	COG	diagnosis	no	NA	yes	EGAD00001005484	no	NA	yes	groupA	0.476712	174	2462	Alive	1	1	no	no	no	no	no	no	no	no	no	no	no	no	no	NA	NA	NA	NA	no	no	no	no	no	no	no	NA	NA	NA	NA	NA	NA	NA
SJNBL011661	SJNBL011661_D1-CHOP-9209	PAUWHB	COG	diagnosis	no	NA	yes	EGAD00001005484	no	NA	yes	groupA	0.476712	174	2283	Alive	1	1	no	no	no	no	no	no	no	no	no	no	no	no	no	NA	NA	NA	NA	no	no	no	no	no	no	no	NA	NA	NA	NA	NA	NA	NA
SJNBL011459	SJNBL011459_D1-CHOP-8239	PATSUB	COG	diagnosis	no	NA	yes	EGAD00001005484	no	NA	yes	groupA	0.49589	181	1667	Alive	4	5	yes	no	yes	yes	no	yes	no	no	no	no	no	no	no	NA	NA	NA	NA	no	no	no	no	no	no	no	NA	NA	NA	NA	NA	NA	NA
SJNBL011465	SJNBL011465_D1-CHOP-8266	PATTNZ	COG	diagnosis	no	NA	yes	EGAD00001005484	no	NA	yes	groupA	0.49589	181	1379	Alive	1	4	no	no	no	no	no	no	no	no	no	no	no	no	no	NA	NA	NA	NA	no	no	no	no	no	no	no	NA	NA	NA	NA	NA	NA	NA
SJNBL011475	SJNBL011475_D1-CHOP-8326	PATVEP	COG	diagnosis	no	NA	yes	EGAD00001005484	no	NA	yes	groupA	0.49863	182	2344	Alive	4S	1	no	no	no	no	no	no	no	no	no	no	no	no	no	NA	NA	NA	NA	no	no	no	no	no	no	no	NA	NA	NA	NA	NA	NA	NA
SJNBL011433	SJNBL011433_D1-CHOP-8117	PATCZW	COG	diagnosis	no	NA	yes	EGAD00001005484	no	NA	yes	groupA	0.50411	184	1844	Alive	1	0	no	no	no	no	no	no	no	no	yes	no	no	no	no	NA	NA	NA	NA	no	no	no	no	no	no	no	NA	NA	NA	NA	NA	NA	NA
SJNBL011427	SJNBL011427_D1-CHOP-8097	PATMST	COG	diagnosis	no	NA	yes	EGAD00001005484	no	NA	yes	groupA	0.515068	188	2580	Alive	2B	0	no	no	no	no	no	no	no	no	no	no	no	no	no	NA	NA	NA	NA	no	no	no	no	no	no	no	NA	NA	NA	NA	NA	NA	NA
SJNBL011526	SJNBL011526_D1-CHOP-8591	PAUCFB	COG	diagnosis	no	NA	yes	EGAD00001005484	no	NA	yes	groupA	0.520548	190	208	Alive	1	1	no	no	no	no	no	no	no	no	no	no	no	no	no	NA	NA	NA	NA	no	no	no	no	no	no	no	NA	NA	NA	NA	NA	NA	NA
SJNBL011625	SJNBL011625_D1-CHOP-9074	PAUSLK	COG	diagnosis	no	NA	yes	EGAD00001005484	no	NA	yes	groupA	0.523288	191	2518	Alive	4	3	no	no	no	no	no	yes	no	yes	no	no	no	no	yes	NA	NA	NA	NA	no	no	no	no	no	no	no	NA	NA	NA	NA	NA	NA	NA
SJNBL011395	SJNBL011395_D1-CHOP-2378	PARAXU	COG	diagnosis	no	NA	yes	EGAD00001005484	no	NA	yes	groupA	0.526027	192	3947	Alive	4	7	no	no	no	no	no	no	no	no	no	no	no	no	no	NA	NA	NA	NA	no	no	no	no	no	no	no	NA	NA	NA	NA	NA	NA	NA
SJNBL011573	SJNBL011573_D1-CHOP-8834	PAUJEJ	COG	diagnosis	no	NA	yes	EGAD00001005484	no	NA	yes	groupA	0.531507	194	2408	Alive	4	7	no	no	no	yes	no	yes	no	no	no	no	no	yes	no	NA	NA	NA	NA	no	no	no	no	no	no	no	NA	NA	NA	NA	NA	NA	NA
SJNBL011456	SJNBL011456_D1-CHOP-8224	PATSNC	COG	diagnosis	no	NA	yes	EGAD00001005484	no	NA	yes	groupA	0.536986	196	2269	Alive	1	1	no	no	no	no	no	no	no	no	no	no	no	no	no	NA	NA	NA	NA	no	no	no	no	no	no	no	NA	NA	NA	NA	NA	NA	NA
SJNBL011710	SJNBL011710_D1-CHOP-9416	PAVCXT	COG	diagnosis	no	NA	yes	EGAD00001005484	no	NA	yes	groupA	0.536986	196	1937	Alive	2A	5	no	no	no	no	no	no	no	no	no	no	no	no	no	NA	NA	NA	NA	no	no	no	no	no	no	no	NA	NA	NA	NA	NA	NA	NA
SJNBL011415	SJNBL011415_D1-CHOP-8029	PATKJM	COG	diagnosis	no	NA	yes	EGAD00001005484	no	NA	yes	groupA	0.550685	201	2949	Alive	2B	6	yes	no	no	no	no	no	no	no	no	no	no	no	no	NA	NA	NA	NA	no	no	no	no	no	no	no	NA	NA	NA	NA	NA	NA	NA
SJNBL011418	SJNBL011418_D1-CHOP-8047	PATLBP	COG	diagnosis	no	NA	yes	EGAD00001005484	no	NA	yes	groupA	0.556164	203	1293	Alive	1	0	no	no	no	no	no	no	no	no	no	no	no	no	no	NA	NA	NA	NA	no	no	no	no	no	no	no	NA	NA	NA	NA	NA	NA	NA
SJNBL011482	SJNBL011482_D1-CHOP-8361	PATWCY	COG	diagnosis	no	NA	yes	EGAD00001005484	no	NA	yes	groupA	0.558904	204	2761	Alive	4	3	no	no	no	no	no	yes	no	no	no	no	no	no	yes	NA	NA	NA	NA	no	no	no	no	no	no	no	NA	NA	NA	NA	NA	NA	NA
SJNBL011437	SJNBL011437_D1-CHOP-8139	PATNXJ	COG	diagnosis	no	NA	yes	EGAD00001005484	no	NA	yes	groupA	0.578082	211	2743	Alive	4	1	no	no	no	no	no	no	no	no	no	no	no	no	no	NA	NA	NA	NA	no	no	no	no	no	no	no	NA	NA	NA	NA	NA	NA	NA
SJNBL011708	SJNBL011708_D1-CHOP-9391	PAVCDH	COG	diagnosis	no	NA	yes	EGAD00001005484	no	NA	yes	groupA	0.583562	213	301	Dead	4	2	no	no	no	yes	no	no	no	no	no	no	no	no	yes	NA	NA	NA	NA	no	no	no	no	no	no	no	NA	NA	NA	NA	NA	NA	NA
SJNBL011617	SJNBL011617_D1-CHOP-9024	PAUPYP	COG	diagnosis	no	NA	yes	EGAD00001005484	no	NA	yes	groupA	0.589041	215	2537	Alive	2B	1	no	no	yes	no	no	no	no	no	no	no	no	no	no	NA	NA	NA	NA	no	no	no	no	no	no	no	NA	NA	NA	NA	NA	NA	NA
SJNBL011591	SJNBL011591_D1-CHOP-8925	PAULZE	COG	diagnosis	no	NA	yes	EGAD00001005484	no	NA	yes	groupA	0.608219	222	975	Alive	4	7	no	no	yes	no	no	no	no	no	no	no	no	no	no	NA	NA	NA	NA	no	no	no	no	no	no	no	NA	NA	NA	NA	NA	NA	NA
SJNBL011534	SJNBL011534_D1-CHOP-8631	PAUDES	COG	diagnosis	no	NA	yes	EGAD00001005484	no	NA	yes	groupA	0.619178	226	2353	Alive	4	0	no	no	no	no	no	yes	no	no	no	no	no	no	no	NA	NA	NA	NA	no	no	no	no	no	no	no	NA	NA	NA	NA	NA	NA	NA
PARZCJ_diagnosis	TARGET-30-PARZCJ-01A-01D	PARZCJ	Target_CGI	diagnosis	yes	phs000218	no	NA	yes	phs000218	no	groupA	0.663014	242	2042	Alive	3	1	no	no	no	no	no	no	no	no	no	no	no	no	no	no	no	no	no	no	no	no	no	no	no	no	13	44	26	26	0	0	0
PARZCJ_relapse	TARGET-30-PARZCJ-02A-01D	PARZCJ	Target_CGI	relapse	yes	phs000218	no	NA	yes	phs000218	no	groupA	0.663014	242	2042	Alive	3	0	no	no	no	no	no	no	no	no	no	no	no	no	no	no	no	no	no	no	no	no	no	no	no	no	0	22	26	0	0	0	0
SJNBL011663	SJNBL011663_D1-CHOP-9216	PAUWLI	COG	diagnosis	no	NA	yes	EGAD00001005484	no	NA	yes	groupA	0.663014	242	275	Dead	4	4	yes	no	no	yes	no	no	no	no	no	no	no	no	yes	NA	NA	NA	NA	no	no	no	no	no	no	no	NA	NA	NA	NA	NA	NA	NA
SJNBL011546	SJNBL011546_D1-CHOP-8672	PAUEJD	COG	diagnosis	no	NA	yes	EGAD00001005484	no	NA	yes	groupA	0.679452	248	66	Dead	4	8	no	no	no	no	no	no	no	no	no	no	no	no	no	NA	NA	NA	NA	no	no	no	no	no	no	no	NA	NA	NA	NA	NA	NA	NA
SJNBL011468	SJNBL011468_D1-CHOP-8284	PATUBI	COG	diagnosis	no	NA	yes	EGAD00001005484	no	NA	yes	groupA	0.682192	249	1637	Alive	4	2	no	no	no	no	no	no	no	no	no	no	no	no	no	NA	NA	NA	NA	no	no	no	no	no	no	no	NA	NA	NA	NA	NA	NA	NA
SJNBL011644	SJNBL011644_D1-CHOP-9154	PAUUPC	COG	diagnosis	no	NA	yes	EGAD00001005484	no	NA	yes	groupA	0.682192	249	2199	Alive	2B	2	no	no	no	no	no	no	no	no	no	no	no	no	no	NA	NA	NA	NA	no	no	no	no	no	no	no	NA	NA	NA	NA	NA	NA	NA
SJNBL011417	SJNBL011417_D1-CHOP-8042	PATKVF	COG	diagnosis	no	NA	yes	EGAD00001005484	no	NA	yes	groupA	0.687671	251	2888	Alive	4	7	no	no	yes	yes	no	no	no	no	no	no	no	no	no	NA	NA	NA	NA	no	no	no	no	no	no	no	NA	NA	NA	NA	NA	NA	NA
SJNBL011662	SJNBL011662_D1-CHOP-9211	PAUWHR	COG	diagnosis	no	NA	yes	EGAD00001005484	no	NA	yes	groupA	0.690411	252	2112	Alive	4	1	no	no	no	no	no	no	no	no	no	no	no	no	no	NA	NA	NA	NA	no	no	no	no	no	no	no	NA	NA	NA	NA	NA	NA	NA
SJNBL011419	SJNBL011419_D1-CHOP-8051	PATLDR	COG	diagnosis	no	NA	yes	EGAD00001005484	no	NA	yes	groupA	0.69589	254	1745	Alive	4	2	no	no	no	no	no	no	no	no	no	yes	yes	no	yes	NA	NA	NA	NA	no	no	no	no	no	no	no	NA	NA	NA	NA	NA	NA	NA
SJNBL013_D	SJNBL013_D	Not applicable	PCGP_WGS	diagnosis	yes	EGAS00001000213	no	NA	no	NA	no	groupA	0.7	255.5	4526	Alive	4	0	no	no	no	no	no	no	no	no	no	yes	yes	no	yes	yes	no	no	no	no	no	no	no	no	no	no	17	137	29	56	0	0	0
SJNBL019_D	SJNBL019_D	Not applicable	PCGP_WGS	diagnosis	yes	EGAS00001000213	no	NA	no	NA	no	groupA	0.7	255.5	1095	Alive	4	4	yes	no	no	yes	no	yes	no	no	no	no	no	no	yes	no	no	no	no	no	no	no	no	no	no	no	21	40	86	247	0	0	0
SJNBL011447	SJNBL011447_D1-CHOP-8191	PATRKN	COG	diagnosis	no	NA	yes	EGAD00001005484	no	NA	yes	groupA	0.70411	257	1582	Alive	4	9	no	no	no	yes	yes	no	no	no	no	no	no	no	no	NA	NA	NA	NA	no	yes	no	no	no	no	yes	NA	NA	NA	NA	NA	NA	NA
SJNBL011480	SJNBL011480_D1-CHOP-8349	PATVVB	COG	diagnosis	no	NA	yes	EGAD00001005484	no	NA	yes	groupA	0.70411	257	2734	Alive	4	2	no	no	no	no	no	no	no	yes	no	no	yes	no	yes	NA	NA	NA	NA	no	no	no	no	no	no	no	NA	NA	NA	NA	NA	NA	NA
SJNBL011581	SJNBL011581_D1-CHOP-8860	PAUJVE	COG	diagnosis	no	NA	yes	EGAD00001005484	no	NA	yes	groupA	0.70411	257	2365	Alive	4	3	no	no	no	no	no	no	no	no	no	yes	yes	no	yes	NA	NA	NA	NA	no	no	no	no	no	no	no	NA	NA	NA	NA	NA	NA	NA
SJNBL011673	SJNBL011673_D1-CHOP-9248	PAUXPG	COG	diagnosis	no	NA	yes	EGAD00001005484	no	NA	yes	groupA	0.706849	258	1323	Alive	4	8	no	no	no	no	no	yes	no	yes	no	yes	no	no	yes	NA	NA	NA	NA	no	no	no	no	no	no	no	NA	NA	NA	NA	NA	NA	NA
SJNBL011424	SJNBL011424_D1-CHOP-8084	PATMJW	COG	diagnosis	no	NA	yes	EGAD00001005484	no	NA	yes	groupA	0.709589	259	1741	Alive	2A	3	no	no	no	no	no	no	no	no	no	no	no	no	yes	NA	NA	NA	NA	no	no	no	no	no	no	no	NA	NA	NA	NA	NA	NA	NA
SJNBL011464	SJNBL011464_D1-CHOP-8261	PATTLC	COG	diagnosis	no	NA	yes	EGAD00001005484	no	NA	yes	groupA	0.709589	259	2701	Alive	4	8	no	no	no	yes	no	yes	no	no	no	no	no	no	yes	NA	NA	NA	NA	no	no	no	no	no	no	no	NA	NA	NA	NA	NA	NA	NA
SJNBL011393	SJNBL011393_D1-CHOP-2374	PARAVB	COG	diagnosis	no	NA	yes	EGAD00001005484	no	NA	yes	groupA	0.712329	260	3873	Alive	1	1	no	no	no	no	no	no	no	no	no	no	no	no	no	NA	NA	NA	NA	no	no	no	no	no	no	no	NA	NA	NA	NA	NA	NA	NA
SJNBL011560	SJNBL011560_D1-CHOP-8768	PAUHGK	COG	diagnosis	no	NA	yes	EGAD00001005484	no	NA	yes	groupA	0.712329	260	2373	Alive	2A	1	no	no	no	no	no	no	no	no	no	no	no	no	no	NA	NA	NA	NA	no	no	no	no	no	no	no	NA	NA	NA	NA	NA	NA	NA
SJNBL011396	SJNBL011396_D1-CHOP-2379	PARAYI	COG	diagnosis	no	NA	yes	EGAD00001005484	no	NA	yes	groupA	0.720548	263	3823	Alive	1	6	no	no	no	no	yes	no	no	no	no	no	no	no	yes	NA	NA	NA	NA	no	no	no	no	no	no	no	NA	NA	NA	NA	NA	NA	NA
SJNBL011403	SJNBL011403_D1-CHOP-7280	PASLGR	COG	diagnosis	no	NA	yes	EGAD00001005484	no	NA	yes	groupA	0.742466	271	906	Dead	4	4	yes	no	no	yes	no	no	no	no	no	no	no	no	yes	NA	NA	NA	NA	no	no	no	no	no	no	no	NA	NA	NA	NA	NA	NA	NA
SJNBL011409	SJNBL011409_D1-CHOP-7997	PATJGB	COG	diagnosis	no	NA	yes	EGAD00001005484	no	NA	yes	groupA	0.747945	273	3112	Alive	4	1	no	no	no	no	no	no	no	no	no	no	no	no	no	NA	NA	NA	NA	no	no	no	no	no	no	no	NA	NA	NA	NA	NA	NA	NA
SJNBL011745	SJNBL011745_D1-CHOP-9611	PAVJEV	COG	diagnosis	no	NA	yes	EGAD00001005484	no	NA	yes	groupA	0.778082	284	2004	Alive	1	10	no	no	no	no	no	no	no	no	no	no	no	no	yes	NA	NA	NA	NA	no	no	no	no	no	no	no	NA	NA	NA	NA	NA	NA	NA
SJNBL011401	SJNBL011401_D1-CHOP-6406	PASDDG	COG	diagnosis	no	NA	yes	EGAD00001005484	no	NA	yes	groupA	0.79726	291	3307	Alive	2A	3	no	no	yes	no	no	no	yes	no	no	no	no	no	no	NA	NA	NA	NA	no	no	no	no	no	no	no	NA	NA	NA	NA	NA	NA	NA
SJNBL011681	SJNBL011681_D1-CHOP-9284	PAUYJS	COG	diagnosis	no	NA	yes	EGAD00001005484	no	NA	yes	groupA	0.79726	291	2228	Alive	1	3	no	no	no	no	no	no	no	no	no	no	no	no	no	NA	NA	NA	NA	no	no	no	no	no	no	no	NA	NA	NA	NA	NA	NA	NA
SJNBL020_D	SJNBL020_D	Not applicable	PCGP_WGS	diagnosis	yes	EGAS00001000213	no	NA	no	NA	no	groupA	0.8	292	8796.5	Alive	4	8	no	no	yes	yes	no	yes	no	yes	yes	no	no	no	yes	no	no	no	no	no	no	no	no	no	no	no	33	129	43	162	0	0	0
SJNBL011631	SJNBL011631_D1-CHOP-9093	PAUTDR	COG	diagnosis	no	NA	yes	EGAD00001005484	no	NA	yes	groupA	0.808219	295	2513	Alive	4	2	no	no	no	yes	no	yes	no	no	no	yes	yes	no	yes	NA	NA	NA	NA	no	no	no	no	no	no	no	NA	NA	NA	NA	NA	NA	NA
SJNBL011736	SJNBL011736_D1-CHOP-9575	PAVHVX	COG	diagnosis	no	NA	yes	EGAD00001005484	no	NA	yes	groupA	0.813699	297	1485	Alive	2B	5	no	no	no	yes	no	yes	no	no	no	no	no	no	no	NA	NA	NA	NA	no	no	no	no	no	no	no	NA	NA	NA	NA	NA	NA	NA
SJNBL011742	SJNBL011742_D1-CHOP-9594	PAVIPJ	COG	diagnosis	no	NA	yes	EGAD00001005484	no	NA	yes	groupA	0.819178	299	1460	Alive	2B	7	no	no	no	no	no	no	no	no	no	no	no	no	no	NA	NA	NA	NA	no	no	no	no	no	no	no	NA	NA	NA	NA	NA	NA	NA
SJNBL011639	SJNBL011639_D1-CHOP-9128	PAUUEH	COG	diagnosis	no	NA	yes	EGAD00001005484	no	NA	yes	groupA	0.821918	300	855	Alive	1	3	no	no	no	no	no	no	no	yes	no	no	yes	no	yes	NA	NA	NA	NA	no	no	no	no	no	no	no	NA	NA	NA	NA	NA	NA	NA
SJNBL011548	SJNBL011548_D1-CHOP-8680	PAUELN	COG	diagnosis	no	NA	yes	EGAD00001005484	no	NA	yes	groupA	0.838356	306	2031	Alive	1	0	no	no	no	no	no	no	no	no	no	no	no	no	no	NA	NA	NA	NA	no	no	no	no	no	no	no	NA	NA	NA	NA	NA	NA	NA
PASNPG_diagnosis	TARGET-30-PASNPG-01A-01D	PASNPG	Target_CGI	diagnosis	yes	phs000218	no	NA	yes	phs000218	no	groupA	0.871233	318	1918	Alive	3	5	no	no	yes	no	no	no	no	no	no	no	no	no	no	no	no	no	no	no	no	no	no	no	no	no	16	22	77	63	0	0	0
PASNPG_relapse	TARGET-30-PASNPG-02A-01D	PASNPG	Target_CGI	relapse	yes	phs000218	no	NA	yes	phs000218	no	groupA	0.871233	318	1918	Alive	3	5	no	no	yes	no	no	no	no	no	no	no	no	no	no	no	no	no	no	no	no	no	no	no	no	no	19	72	25	40	0	0	0
SJNBL011439	SJNBL011439_D1-CHOP-8146	PATPDG	COG	diagnosis	no	NA	yes	EGAD00001005484	no	NA	yes	groupA	0.873973	319	1190	Alive	4	10	no	no	no	yes	yes	yes	no	no	no	no	no	no	no	NA	NA	NA	NA	no	no	no	no	no	no	no	NA	NA	NA	NA	NA	NA	NA
SJNBL011421	SJNBL011421_D1-CHOP-8073	PATMCG	COG	diagnosis	no	NA	yes	EGAD00001005484	no	NA	yes	groupA	0.884932	323	2666	Alive	1	4	no	no	no	no	no	no	no	no	no	no	no	no	yes	NA	NA	NA	NA	no	no	no	no	no	no	no	NA	NA	NA	NA	NA	NA	NA
SJNBL011477	SJNBL011477_D1-CHOP-8334	PATVIW	COG	diagnosis	no	NA	yes	EGAD00001005484	no	NA	yes	groupA	0.89589	327	1793	Alive	1	19	no	no	no	no	yes	no	yes	no	no	no	no	no	yes	NA	NA	NA	NA	no	no	no	no	no	no	no	NA	NA	NA	NA	NA	NA	NA
PATYIL_diagnosis	TARGET-30-PATYIL-01A-01D	PATYIL	Target_CGI	diagnosis	yes	phs000218	no	NA	yes	phs000218	no	groupA	0.89863	328	481	Dead	4	3	no	no	no	no	no	no	no	no	no	no	no	no	no	no	no	yes	no	no	no	no	yes	no	no	yes	11	46	72	73	0	0	0
PATYIL_relapse	TARGET-30-PATYIL-02A-01D	PATYIL	Target_CGI	relapse	yes	phs000218	no	NA	yes	phs000218	no	groupA	0.89863	328	481	Dead	4	15	no	no	no	no	no	no	no	no	no	no	no	no	yes	no	no	no	no	no	no	no	yes	no	no	yes	11	180	74	219	0	0	0
SJNBL036_D	SJNBL036_D	Not applicable	PCGP_WGS	diagnosis	yes	EGAS00001000213	no	NA	no	NA	no	groupA	0.9	328.5	1533	Alive	4	3	no	no	no	no	no	no	no	no	no	yes	yes	no	yes	no	no	no	no	no	no	no	no	no	no	no	6	80	35	50	0	0	0
SJNBL195_R	SJNBL195_R	Not applicable	PCGP_WGS	relapse	yes	EGAS00001000213	no	NA	no	NA	no	groupA	0.9	328.5	667.95	Dead	4	32	yes	no	no	yes	no	yes	no	no	no	no	no	yes	yes	no	no	no	yes	no	no	no	no	no	no	no	10	517	364	1046	0	0	0
SJNBL011431	SJNBL011431_D1-CHOP-8105	PATMWH	COG	diagnosis	no	NA	yes	EGAD00001005484	no	NA	yes	groupA	0.90137	329	2582	Alive	1	2	no	no	no	no	no	no	no	no	no	no	no	no	no	NA	NA	NA	NA	no	no	no	no	no	no	no	NA	NA	NA	NA	NA	NA	NA
SJNBL011612	SJNBL011612_D1-CHOP-9008	PAUPLB	COG	diagnosis	no	NA	yes	EGAD00001005484	no	NA	yes	groupA	0.90411	330	2282	Alive	2B	4	no	no	yes	yes	no	yes	no	no	no	no	no	yes	yes	NA	NA	NA	NA	no	no	no	no	no	no	no	NA	NA	NA	NA	NA	NA	NA
SJNBL011527	SJNBL011527_D1-CHOP-8604	PAUCMD	COG	diagnosis	no	NA	yes	EGAD00001005484	no	NA	yes	groupA	0.906849	331	2831	Alive	1	0	no	no	no	no	no	yes	no	no	no	no	no	yes	yes	NA	NA	NA	NA	no	no	no	no	no	no	no	NA	NA	NA	NA	NA	NA	NA
SJNBL011653	SJNBL011653_D1-CHOP-9184	PAUVPT	COG	diagnosis	no	NA	yes	EGAD00001005484	no	NA	yes	groupA	0.926027	338	2230	Alive	2B	2	no	no	no	no	no	no	no	yes	no	yes	yes	no	yes	NA	NA	NA	NA	no	no	no	no	no	no	no	NA	NA	NA	NA	NA	NA	NA
SJNBL011686	SJNBL011686_D1-CHOP-9308	PAUZMA	COG	diagnosis	no	NA	yes	EGAD00001005484	no	NA	yes	groupA	0.926027	338	2239	Alive	2B	3	no	no	no	no	no	no	no	no	no	no	no	no	no	NA	NA	NA	NA	no	no	no	no	no	no	no	NA	NA	NA	NA	NA	NA	NA
PARHAM_diagnosis	TARGET-30-PARHAM-01A-01D	PARHAM	Target_CGI	diagnosis	yes	phs000218	no	NA	yes	phs000218	no	groupA	0.934247	341	2466	Dead	4	6	no	no	yes	no	no	no	no	no	no	no	no	no	no	no	no	no	no	no	no	no	no	no	no	no	8	85	17	32	0	0	0
PARHAM_relapse	TARGET-30-PARHAM-02A-01D	PARHAM	Target_CGI	relapse	yes	phs000218	no	NA	yes	phs000218	no	groupA	0.934247	341	2466	Dead	4	4	no	no	yes	no	no	no	no	no	no	no	no	no	no	no	no	no	no	no	no	no	no	no	no	no	7	61	17	26	0	0	0
SJNBL011492	SJNBL011492_D1-CHOP-8413	PATXII	COG	diagnosis	no	NA	yes	EGAD00001005484	no	NA	yes	groupA	0.942466	344	2833	Alive	4	2	no	no	yes	no	no	no	no	no	no	no	no	no	no	NA	NA	NA	NA	no	no	no	no	no	no	no	NA	NA	NA	NA	NA	NA	NA
SJNBL011637	SJNBL011637_D1-CHOP-9118	PAUTUR	COG	diagnosis	no	NA	yes	EGAD00001005484	no	NA	yes	groupA	0.950685	347	577	Dead	4	5	no	no	no	yes	no	no	no	no	yes	no	no	no	yes	NA	NA	NA	NA	no	no	no	no	no	no	no	NA	NA	NA	NA	NA	NA	NA
SJNBL011491	SJNBL011491_D1-CHOP-8409	PATXHJ	COG	diagnosis	no	NA	yes	EGAD00001005484	no	NA	yes	groupA	0.969863	354	2925	Alive	4	4	no	no	yes	no	no	no	no	no	no	no	no	no	yes	NA	NA	NA	NA	no	no	no	no	no	no	no	NA	NA	NA	NA	NA	NA	NA
SJNBL011411	SJNBL011411_D1-CHOP-8003	PATJJH	COG	diagnosis	no	NA	yes	EGAD00001005484	no	NA	yes	groupA	0.972603	355	3179	Alive	1	2	no	no	no	no	no	no	no	no	no	no	no	no	no	NA	NA	NA	NA	no	no	no	no	no	no	no	NA	NA	NA	NA	NA	NA	NA
SJNBL011635	SJNBL011635_D1-CHOP-9114	PAUTPZ	COG	diagnosis	no	NA	yes	EGAD00001005484	no	NA	yes	groupA	0.980822	358	2213	Alive	2A	1	no	no	no	no	no	no	no	no	no	no	no	no	no	NA	NA	NA	NA	no	no	no	no	no	no	no	NA	NA	NA	NA	NA	NA	NA
SJNBL011680	SJNBL011680_D1-CHOP-9283	PAUYIJ	COG	diagnosis	no	NA	yes	EGAD00001005484	no	NA	yes	groupA	0.980822	358	534	Alive	1	8	no	no	no	no	no	no	no	yes	no	no	no	no	yes	NA	NA	NA	NA	no	no	no	no	no	no	no	NA	NA	NA	NA	NA	NA	NA
PAUDDK_diagnosis	TARGET-30-PAUDDK-01A-01D	PAUDDK	Target_CGI	diagnosis	yes	phs000218	no	NA	yes	phs000218	no	groupA	0.989041	361	1163	Alive	3	5	no	no	no	no	no	no	no	no	no	no	no	no	no	no	no	no	no	no	no	no	no	no	no	no	6	62	58	36	0	0	0
PAUDDK_relapse	TARGET-30-PAUDDK-02A-01D	PAUDDK	Target_CGI	relapse	yes	phs000218	no	NA	yes	phs000218	no	groupA	0.989041	361	1163	Alive	3	5	no	no	no	no	yes	yes	no	no	no	no	no	no	no	no	no	no	no	no	no	no	no	no	no	no	8	58	77	68	0	0	0
SJNBL011743	SJNBL011743_D1-CHOP-9600	PAVIXS	COG	diagnosis	no	NA	yes	EGAD00001005484	no	NA	yes	groupA	0.989041	361	1877	Alive	2B	3	no	no	no	no	no	no	no	no	no	no	no	no	no	NA	NA	NA	NA	no	no	no	no	no	no	no	NA	NA	NA	NA	NA	NA	NA
SJNBL011594	SJNBL011594_D1-CHOP-8934	PAUMGA	COG	diagnosis	no	NA	yes	EGAD00001005484	no	NA	yes	groupA	1.03288	377	2468	Alive	4	0	no	no	no	no	no	no	no	no	no	no	no	no	no	NA	NA	NA	NA	no	no	no	no	no	no	no	NA	NA	NA	NA	NA	NA	NA
SJNBL011679	SJNBL011679_D1-CHOP-9281	PAUYFR	COG	diagnosis	no	NA	yes	EGAD00001005484	no	NA	yes	groupA	1.04384	381	240	Alive	2B	3	no	no	yes	no	no	no	no	no	no	no	no	no	no	NA	NA	NA	NA	no	no	no	no	no	no	no	NA	NA	NA	NA	NA	NA	NA
SJNBL011610	SJNBL011610_D1-CHOP-9005	PAUPKD	COG	diagnosis	no	NA	yes	EGAD00001005484	no	NA	yes	groupA	1.06301	388	1397	Dead	2B	6	no	no	yes	no	no	no	no	no	no	no	no	no	no	NA	NA	NA	NA	no	no	no	no	no	no	no	NA	NA	NA	NA	NA	NA	NA
SJNBL011397	SJNBL011397_D1-CHOP-2380	PARAZB	COG	diagnosis	no	NA	yes	EGAD00001005484	no	NA	yes	groupA	1.07945	394	3704	Alive	2B	2	no	no	no	no	no	no	no	no	no	no	no	no	no	NA	NA	NA	NA	no	no	no	no	no	no	no	NA	NA	NA	NA	NA	NA	NA
SJNBL011694	SJNBL011694_D1-CHOP-9341	PAVAJC	COG	diagnosis	no	NA	yes	EGAD00001005484	no	NA	yes	groupA	1.08493	396	2225	Alive	4	1	no	no	no	no	no	no	no	no	no	no	no	no	yes	NA	NA	NA	NA	no	no	no	no	no	no	no	NA	NA	NA	NA	NA	NA	NA
SJNBL011471	SJNBL011471_D1-CHOP-8311	PATUWJ	COG	diagnosis	no	NA	yes	EGAD00001005484	no	NA	yes	groupA	1.08767	397	2626	Alive	2A	2	no	no	no	no	no	no	no	no	no	no	no	no	no	NA	NA	NA	NA	no	no	no	no	no	no	no	NA	NA	NA	NA	NA	NA	NA
SJNBL011699	SJNBL011699_D1-CHOP-9366	PAVBHA	COG	diagnosis	no	NA	yes	EGAD00001005484	no	NA	yes	groupA	1.10137	402	1498	Alive	1	0	no	no	no	no	no	no	no	no	no	no	no	no	no	NA	NA	NA	NA	no	no	no	no	no	no	no	NA	NA	NA	NA	NA	NA	NA
PASHFA_diagnosis	TARGET-30-PASHFA-01A-01D	PASHFA	Target_CGI	diagnosis	yes	phs000218	no	NA	yes	phs000218	no	groupA	1.11233	406	333	Dead	3	3	yes	no	no	yes	yes	no	no	no	no	no	no	no	yes	no	no	no	no	no	no	no	no	no	no	no	17	87	30	139	0	0	0
PASHFA_relapse	TARGET-30-PASHFA-02A-01D	PASHFA	Target_CGI	relapse	yes	phs000218	no	NA	no	NA	no	groupA	1.11233	406	333	Dead	3	25	yes	no	no	yes	yes	no	no	no	no	no	no	no	yes	no	no	no	no	no	no	no	no	no	no	no	33	250	0	446	420	0	0
SJNBL011561	SJNBL011561_D1-CHOP-8769	PAUHGL	COG	diagnosis	no	NA	yes	EGAD00001005484	no	NA	yes	groupA	1.13973	416	2478	Alive	4	6	no	no	yes	no	no	no	no	no	no	no	no	no	no	NA	NA	NA	NA	no	no	no	no	no	no	no	NA	NA	NA	NA	NA	NA	NA
SJNBL011514	SJNBL011514_D1-CHOP-8523	PAUAJK	COG	diagnosis	no	NA	yes	EGAD00001005484	no	NA	yes	groupA	1.14247	417	2772	Alive	1	5	no	no	no	no	no	no	no	no	no	no	no	no	yes	NA	NA	NA	NA	no	no	no	no	no	no	no	NA	NA	NA	NA	NA	NA	NA
SJNBL011495	SJNBL011495_D1-CHOP-8437	PATXZV	COG	diagnosis	no	NA	yes	EGAD00001005484	no	NA	yes	groupA	1.14521	418	1437	Alive	4	15	no	no	no	no	no	no	yes	no	no	no	no	no	yes	NA	NA	NA	NA	no	no	no	no	no	no	no	NA	NA	NA	NA	NA	NA	NA
SJNBL011645	SJNBL011645_D1-CHOP-9156	PAUUTW	COG	diagnosis	no	NA	yes	EGAD00001005484	no	NA	yes	groupA	1.15342	421	2172	Alive	1	5	no	no	no	yes	no	yes	no	no	no	no	no	no	no	NA	NA	NA	NA	no	no	no	no	no	no	no	NA	NA	NA	NA	NA	NA	NA
SJNBL011520	SJNBL011520_D1-CHOP-8565	PAUBIH	COG	diagnosis	no	NA	yes	EGAD00001005484	no	NA	yes	groupA	1.16438	425	2717	Alive	2A	5	no	no	no	no	no	yes	no	no	no	no	no	no	yes	NA	NA	NA	NA	no	no	no	no	no	no	no	NA	NA	NA	NA	NA	NA	NA
SJNBL011621	SJNBL011621_D1-CHOP-9059	PAURYE	COG	diagnosis	no	NA	yes	EGAD00001005484	no	NA	yes	groupA	1.16438	425	2169	Alive	1	3	no	no	no	no	no	no	no	no	no	no	no	no	yes	NA	NA	NA	NA	no	no	no	no	no	no	no	NA	NA	NA	NA	NA	NA	NA
SJNBL011670	SJNBL011670_D1-CHOP-9238	PAUXGR	COG	diagnosis	no	NA	yes	EGAD00001005484	no	NA	yes	groupA	1.16986	427	2087	Alive	4	10	no	no	no	no	no	no	yes	yes	no	no	no	no	yes	NA	NA	NA	NA	no	no	no	no	no	no	no	NA	NA	NA	NA	NA	NA	NA
SJNBL011531	SJNBL011531_D1-CHOP-8618	PAUCYM	COG	diagnosis	no	NA	yes	EGAD00001005484	no	NA	yes	groupA	1.1726	428	2675	Alive	2B	2	no	no	no	no	no	no	no	no	no	no	no	no	no	NA	NA	NA	NA	no	no	no	no	no	no	no	NA	NA	NA	NA	NA	NA	NA
SJNBL011476	SJNBL011476_D1-CHOP-8332	PATVHJ	COG	diagnosis	no	NA	yes	EGAD00001005484	no	NA	yes	groupA	1.17534	429	1637	Alive	1	3	no	no	no	no	no	no	no	no	no	no	no	no	no	NA	NA	NA	NA	no	no	no	no	no	no	no	NA	NA	NA	NA	NA	NA	NA
SJNBL011442	SJNBL011442_D1-CHOP-8173	PATPZR	COG	diagnosis	no	NA	yes	EGAD00001005484	no	NA	yes	groupA	1.2	438	2883	Alive	2B	2	no	no	no	no	no	no	no	no	no	no	no	no	no	NA	NA	NA	NA	no	no	no	no	no	no	no	NA	NA	NA	NA	NA	NA	NA
SJNBL011435	SJNBL011435_D1-CHOP-8124	PATNJJ	COG	diagnosis	no	NA	yes	EGAD00001005484	no	NA	yes	groupA	1.20822	441	399	Alive	1	0	no	no	no	no	no	no	no	no	no	no	no	no	no	NA	NA	NA	NA	no	no	no	no	no	no	no	NA	NA	NA	NA	NA	NA	NA
SJNBL011737	SJNBL011737_D1-CHOP-9579	PAVHXP	COG	diagnosis	no	NA	yes	EGAD00001005484	no	NA	yes	groupA	1.22466	447	2073	Alive	4	3	no	no	no	no	no	no	no	no	no	no	no	no	no	NA	NA	NA	NA	no	no	no	no	no	no	no	NA	NA	NA	NA	NA	NA	NA
SJNBL011391	SJNBL011391_D1-CHOP-2109	PAPRGH	COG	diagnosis	no	NA	yes	EGAD00001005484	no	NA	yes	groupA	1.2274	448	3847	Alive	4	17	no	no	no	no	no	no	no	yes	no	yes	yes	no	yes	NA	NA	NA	NA	no	no	no	no	no	no	no	NA	NA	NA	NA	NA	NA	NA
SJNBL011650	SJNBL011650_D1-CHOP-9179	PAUVLE	COG	diagnosis	no	NA	yes	EGAD00001005484	no	NA	yes	groupA	1.24932	456	2171	Alive	4	21	yes	no	no	yes	no	no	no	no	no	no	no	no	yes	NA	NA	NA	NA	no	no	no	no	no	no	no	NA	NA	NA	NA	NA	NA	NA
SJNBL011634	SJNBL011634_D1-CHOP-9108	PAUTMG	COG	diagnosis	no	NA	yes	EGAD00001005484	no	NA	yes	groupA	1.25753	459	2430	Alive	4	5	no	no	no	no	no	yes	no	yes	no	no	yes	no	yes	NA	NA	NA	NA	no	no	no	no	no	no	no	NA	NA	NA	NA	NA	NA	NA
SJNBL011490	SJNBL011490_D1-CHOP-8406	PATXGG	COG	diagnosis	no	NA	yes	EGAD00001005484	no	NA	yes	groupA	1.26575	462	1858	Alive	1	2	no	no	no	no	no	no	no	no	no	no	no	no	no	NA	NA	NA	NA	no	no	no	no	no	no	no	NA	NA	NA	NA	NA	NA	NA
SJNBL011486	SJNBL011486_D1-CHOP-8392	PATWWW	COG	diagnosis	no	NA	yes	EGAD00001005484	no	NA	yes	groupA	1.27123	464	2680	Alive	4	2	no	no	no	yes	no	no	no	yes	yes	no	yes	no	yes	NA	NA	NA	NA	no	no	no	no	no	no	no	NA	NA	NA	NA	NA	NA	NA
SJNBL011467	SJNBL011467_D1-CHOP-8276	PATTWI	COG	diagnosis	no	NA	yes	EGAD00001005484	no	NA	yes	groupA	1.28493	469	2680	Alive	2B	2	no	no	no	no	no	no	no	no	no	no	no	no	no	NA	NA	NA	NA	no	no	no	no	no	no	no	NA	NA	NA	NA	NA	NA	NA
SJNBL011744	SJNBL011744_D1-CHOP-9610	PAVJEG	COG	diagnosis	no	NA	yes	EGAD00001005484	no	NA	yes	groupA	1.28767	470	2048	Alive	1	0	no	no	no	no	no	no	no	no	no	no	no	no	no	NA	NA	NA	NA	no	no	no	no	no	no	no	NA	NA	NA	NA	NA	NA	NA
SJNBL187_R	SJNBL187_R	Not applicable	PCGP_WGS	relapse	yes	EGAS00001000213	no	NA	no	NA	no	groupA	1.3	474.5	4781.5	Alive	4	25	yes	no	no	yes	no	yes	yes	no	no	no	no	no	yes	no	no	no	no	no	no	no	no	no	no	no	28	196	102	615	451	0	0
SJNBL011609	SJNBL011609_D1-CHOP-8996	PAUPFL	COG	diagnosis	no	NA	yes	EGAD00001005484	no	NA	yes	groupA	1.30137	475	2534	Alive	1	2	no	no	no	no	no	no	no	no	no	no	no	no	no	NA	NA	NA	NA	no	no	no	no	no	no	no	NA	NA	NA	NA	NA	NA	NA
SJNBL011701	SJNBL011701_D1-CHOP-9372	PAVBLC	COG	diagnosis	no	NA	yes	EGAD00001005484	no	NA	yes	groupA	1.30685	477	2073	Alive	4	1	no	no	no	no	no	no	yes	no	no	no	yes	no	no	NA	NA	NA	NA	no	no	no	no	no	no	no	NA	NA	NA	NA	NA	NA	NA
SJNBL011607	SJNBL011607_D1-CHOP-8989	PAUPAD	COG	diagnosis	no	NA	yes	EGAD00001005484	no	NA	yes	groupA	1.32603	484	432	Dead	4	11	yes	no	yes	yes	no	yes	no	no	no	no	yes	no	yes	NA	NA	NA	NA	no	no	no	no	no	no	no	NA	NA	NA	NA	NA	NA	NA
SJNBL011579	SJNBL011579_D1-CHOP-8846	PAUJNF	COG	diagnosis	no	NA	yes	EGAD00001005484	no	NA	yes	groupA	1.34247	490	2544	Alive	1	2	no	no	no	no	no	no	no	no	no	no	no	no	yes	NA	NA	NA	NA	no	no	no	no	no	no	no	NA	NA	NA	NA	NA	NA	NA
SJNBL011473	SJNBL011473_D1-CHOP-8316	PATUYU	COG	diagnosis	no	NA	yes	EGAD00001005484	no	NA	yes	groupA	1.34795	492	2717	Alive	4	4	no	no	no	no	no	no	no	no	no	no	no	no	no	NA	NA	NA	NA	no	no	no	no	no	no	no	NA	NA	NA	NA	NA	NA	NA
SJNBL011588	SJNBL011588_D1-CHOP-8915	PAULPZ	COG	diagnosis	no	NA	yes	EGAD00001005484	no	NA	yes	groupA	1.34795	492	1711	Alive	4	10	no	no	no	no	no	no	no	no	no	no	no	no	no	NA	NA	NA	NA	no	no	no	no	no	no	no	NA	NA	NA	NA	NA	NA	NA
SJNBL011556	SJNBL011556_D1-CHOP-8726	PAUFUF	COG	diagnosis	no	NA	yes	EGAD00001005484	no	NA	yes	groupA	1.35342	494	2611	Alive	1	4	no	no	no	no	no	no	no	no	no	no	no	no	no	NA	NA	NA	NA	no	no	no	no	no	no	no	NA	NA	NA	NA	NA	NA	NA
SJNBL011500	SJNBL011500_D1-CHOP-8461	PATYRV	COG	diagnosis	no	NA	yes	EGAD00001005484	no	NA	yes	groupA	1.36712	499	2910	Alive	4	0	no	no	no	no	no	no	no	yes	no	no	no	no	yes	NA	NA	NA	NA	no	no	no	no	no	no	no	NA	NA	NA	NA	NA	NA	NA
SJNBL011564	SJNBL011564_D1-CHOP-8790	PAUHXD	COG	diagnosis	no	NA	yes	EGAD00001005484	no	NA	yes	groupA	1.38082	504	2609	Alive	1	4	no	no	no	no	no	no	no	no	no	no	no	no	no	NA	NA	NA	NA	no	no	no	no	no	no	no	NA	NA	NA	NA	NA	NA	NA
SJNBL011452	SJNBL011452_D1-CHOP-8209	PATRZM	COG	diagnosis	no	NA	yes	EGAD00001005484	no	NA	yes	groupA	1.39452	509	2172	Dead	1	1	no	no	no	no	yes	yes	yes	no	no	yes	yes	no	yes	NA	NA	NA	NA	no	no	no	no	no	no	no	NA	NA	NA	NA	NA	NA	NA
PAPUAR_diagnosis	TARGET-30-PAPUAR-01A-01D	PAPUAR	Target_CGI	diagnosis	yes	phs000218	no	NA	yes	phs000218	no	groupA	1.41096	515	2814	Alive	4	5	no	no	no	no	no	no	yes	yes	no	no	yes	no	yes	no	no	no	no	no	no	no	no	no	no	no	5	62	36	0	0	0	18
SJNBL011565	SJNBL011565_D1-CHOP-8798	PAUIDD	COG	diagnosis	no	NA	yes	EGAD00001005484	no	NA	yes	groupA	1.41644	517	2467	Alive	2B	4	no	no	no	no	no	no	no	no	no	no	no	no	no	NA	NA	NA	NA	no	no	no	no	no	no	no	NA	NA	NA	NA	NA	NA	NA
SJNBL011502	SJNBL011502_D1-CHOP-8465	PATYTH	COG	diagnosis	no	NA	yes	EGAD00001005484	no	NA	yes	groupA	1.41918	518	988	Alive	4	1	no	no	no	no	no	yes	no	no	no	no	no	no	no	NA	NA	NA	NA	no	no	no	no	no	no	no	NA	NA	NA	NA	NA	NA	NA
SJNBL011730	SJNBL011730_D1-CHOP-9554	PAVHGP	COG	diagnosis	no	NA	yes	EGAD00001005484	no	NA	yes	groupA	1.42192	519	1855	Alive	2B	7	no	no	no	no	no	no	no	no	no	no	no	no	yes	NA	NA	NA	NA	no	no	no	no	no	no	no	NA	NA	NA	NA	NA	NA	NA
PASJYB_diagnosis	TARGET-30-PASJYB-01A-01D	PASJYB	Target_CGI	diagnosis	yes	phs000218	no	NA	no	NA	no	groupA	1.43014	522	682	Dead	4	14	yes	no	no	yes	yes	yes	no	no	no	no	no	yes	yes	no	no	no	no	no	no	no	no	no	no	no	9	350	26	186	0	0	0
SJNBL011470	SJNBL011470_D1-CHOP-8304	PATUPW	COG	diagnosis	no	NA	yes	EGAD00001005484	no	NA	yes	groupA	1.48767	543	2748	Alive	2B	2	no	no	no	no	no	no	no	no	no	no	no	no	no	NA	NA	NA	NA	no	no	no	no	no	no	no	NA	NA	NA	NA	NA	NA	NA
SJNBL011518	SJNBL011518_D1-CHOP-8555	PAUBDX	COG	diagnosis	no	NA	yes	EGAD00001005484	no	NA	yes	groupA	1.48767	543	793	Alive	4	82	no	no	no	no	no	no	yes	no	yes	no	no	yes	yes	NA	NA	NA	NA	no	no	no	no	no	no	no	NA	NA	NA	NA	NA	NA	NA
SJNBL011466	SJNBL011466_D1-CHOP-8273	PATTTS	COG	diagnosis	no	NA	yes	EGAD00001005484	no	NA	yes	groupA	1.49315	545	2656	Alive	1	0	no	no	no	no	no	no	no	no	no	no	no	no	no	NA	NA	NA	NA	no	no	no	no	no	no	no	NA	NA	NA	NA	NA	NA	NA
PAPZYZ_diagnosis	TARGET-30-PAPZYZ-01A-01D	PAPZYZ	Target_CGI_WES	diagnosis	yes	phs000218	yes	phs000218	yes	phs000218	no	groupB	1.50685	550	1209	Alive	4	30	yes	no	no	yes	yes	no	no	no	no	no	no	no	yes	no	no	no	no	no	no	no	no	no	no	no	26	248	72	610	0	0	0
SJNBL011478	SJNBL011478_D1-CHOP-8335	PATVJW	COG	diagnosis	no	NA	yes	EGAD00001005484	no	NA	yes	groupB	1.52877	558	2638	Alive	2B	2	no	no	no	yes	yes	no	no	no	no	no	no	no	no	NA	NA	NA	NA	no	no	no	no	no	no	no	NA	NA	NA	NA	NA	NA	NA
PAPTMM_diagnosis	TARGET-30-PAPTMM-01A-01D	PAPTMM	Target_CGI	diagnosis	yes	phs000218	no	NA	no	NA	no	groupB	1.53151	559	2821	Alive	4	10	yes	no	no	yes	no	no	no	no	no	no	no	no	yes	no	no	no	no	no	no	no	yes	no	no	yes	2	0	0	753	0	0	0
SJNBL011440	SJNBL011440_D1-CHOP-8148	PATPEV	COG	diagnosis	no	NA	yes	EGAD00001005484	no	NA	yes	groupB	1.53973	562	375	Alive	2B	24	no	no	yes	no	no	no	no	no	no	no	no	no	no	NA	NA	NA	NA	no	no	no	no	no	no	no	NA	NA	NA	NA	NA	NA	NA
PAIXRK_diagnosis	TARGET-30-PAIXRK-01A-01W	PAIXRK	Target_WES	diagnosis	no	NA	yes	phs000218	no	NA	no	groupB	1.54521	564	1367	Dead	4	9	yes	no	no	yes	no	yes	no	no	no	no	yes	no	no	NA	NA	NA	NA	no	no	no	no	no	no	no	NA	NA	NA	NA	NA	NA	NA
PAPTFZ_diagnosis	TARGET-30-PAPTFZ-01A-01D	PAPTFZ	Target_CGI_WES	diagnosis	yes	phs000218	yes	phs000218	yes	phs000218	no	groupB	1.54521	564	779	Dead	4	14	yes	no	yes	yes	no	no	no	no	no	no	no	no	yes	no	no	no	no	no	no	no	no	no	no	no	24	113	11	0	0	0	187
PAREGK_diagnosis	TARGET-30-PAREGK-01A-01D	PAREGK	Target_CGI	diagnosis	yes	phs000218	no	NA	no	NA	no	groupB	1.55616	568	2603	Alive	4	9	no	no	yes	no	no	no	no	no	no	no	no	no	no	no	no	no	no	no	no	no	no	no	no	no	10	369	134	132	0	0	0
SJNBL011643	SJNBL011643_D1-CHOP-9149	PAUUMD	COG	diagnosis	no	NA	yes	EGAD00001005484	no	NA	yes	groupB	1.5589	569	2440	Alive	1	3	no	no	no	no	no	no	no	no	no	no	no	no	no	NA	NA	NA	NA	no	no	no	no	no	no	no	NA	NA	NA	NA	NA	NA	NA
PAPBJT_diagnosis	TARGET-30-PAPBJT-01A-01W	PAPBJT	Target_WES	diagnosis	no	NA	yes	phs000218	no	NA	no	groupB	1.56164	570	196	Dead	4	1	no	no	no	no	no	no	no	no	no	no	no	no	no	NA	NA	NA	NA	no	no	no	no	no	no	no	NA	NA	NA	NA	NA	NA	NA
SJNBL011434	SJNBL011434_D1-CHOP-8119	PATHES	COG	diagnosis	no	NA	yes	EGAD00001005484	no	NA	yes	groupB	1.56164	570	2121	Alive	2B	9	no	no	no	no	no	no	no	no	no	no	no	no	no	NA	NA	NA	NA	no	no	no	no	no	no	no	NA	NA	NA	NA	NA	NA	NA
SJNBL011430	SJNBL011430_D1-CHOP-8103	PATMVN	COG	diagnosis	no	NA	yes	EGAD00001005484	no	NA	yes	groupB	1.56438	571	2559	Alive	3	2	no	no	no	no	no	no	no	no	no	no	no	no	no	NA	NA	NA	NA	no	no	no	no	no	no	no	NA	NA	NA	NA	NA	NA	NA
PAPSEI_diagnosis	TARGET-30-PAPSEI-01A-01D	PAPSEI	Target_CGI	diagnosis	yes	phs000218	no	NA	no	NA	no	groupB	1.56986	573	2056	Dead	4	17	yes	no	no	yes	no	no	no	no	no	no	no	no	yes	no	no	no	yes	no	no	no	no	no	no	no	22	85	79	255	0	0	0
PALZRG_diagnosis	TARGET-30-PALZRG-01A-01W	PALZRG	Target_WES	diagnosis	no	NA	yes	phs000218	no	NA	no	groupB	1.58082	577	580	Dead	4	13	yes	no	yes	yes	yes	yes	no	no	no	no	no	no	no	NA	NA	NA	NA	no	no	no	no	no	no	no	NA	NA	NA	NA	NA	NA	NA
SJNBL011559	SJNBL011559_D1-CHOP-8763	PAUGZW	COG	diagnosis	no	NA	yes	EGAD00001005484	no	NA	yes	groupB	1.58904	580	2372	Alive	1	11	no	no	no	no	no	yes	yes	yes	no	no	yes	no	yes	NA	NA	NA	NA	no	no	no	no	no	no	no	NA	NA	NA	NA	NA	NA	NA
PASXRJ_diagnosis	TARGET-30-PASXRJ-01A-01D	PASXRJ	Target_WES	diagnosis	no	NA	yes	phs000218	yes	phs000218	no	groupB	1.59726	583	1837	Alive	4	2	no	no	no	no	no	no	no	no	no	no	yes	no	yes	NA	NA	NA	NA	no	no	no	no	no	no	no	NA	NA	NA	NA	NA	NA	NA
SJNBL023_D	SJNBL023_D	Not applicable	PCGP_WGS	diagnosis	yes	EGAS00001000213	no	NA	no	NA	no	groupB	1.6	584	2336	Alive	4	12	yes	no	no	yes	no	no	yes	no	yes	no	yes	no	yes	no	yes	no	no	no	no	no	no	no	no	no	25	244	175	236	0	0	0
PATGWT_diagnosis	TARGET-30-PATGWT-01A-01D	PATGWT	Target_CGI_WES	diagnosis	yes	phs000218	yes	phs000218	no	NA	no	groupB	1.61918	591	928	Dead	4	18	yes	no	no	yes	no	no	no	no	no	no	no	no	yes	no	no	no	no	no	yes	no	no	no	no	yes	15	87	49	330	0	0	0
SJNBL011448	SJNBL011448_D1-CHOP-8195	PATRNS	COG	diagnosis	no	NA	yes	EGAD00001005484	no	NA	yes	groupB	1.62192	592	347	Alive	1	5	no	no	no	no	no	no	no	no	no	no	no	no	no	NA	NA	NA	NA	no	no	no	no	no	no	no	NA	NA	NA	NA	NA	NA	NA
PAMZGT_diagnosis	TARGET-30-PAMZGT-01A-01W	PAMZGT	Target_WES	diagnosis	no	NA	yes	phs000218	yes	phs000218	no	groupB	1.64932	602	3513	Alive	4	16	yes	no	no	yes	no	yes	yes	no	no	no	yes	yes	yes	NA	NA	NA	NA	no	no	no	no	no	no	no	NA	NA	NA	NA	NA	NA	NA
SJNBL011703	SJNBL011703_D1-CHOP-9377	PAVBRB	COG	diagnosis	no	NA	yes	EGAD00001005484	no	NA	yes	groupB	1.66027	606	1970	Dead	1	1	no	no	no	no	no	no	no	no	no	no	yes	no	no	NA	NA	NA	NA	no	no	no	no	no	no	no	NA	NA	NA	NA	NA	NA	NA
SJNBL011503	SJNBL011503_D1-CHOP-8477	PATZAK	COG	diagnosis	no	NA	yes	EGAD00001005484	no	NA	yes	groupB	1.67671	612	2750	Alive	2A	10	no	no	no	no	no	no	no	no	no	no	no	no	no	NA	NA	NA	NA	no	no	no	no	no	yes	yes	NA	NA	NA	NA	NA	NA	NA
PAMZMG_diagnosis	TARGET-30-PAMZMG-01A-01W	PAMZMG	Target_WES	diagnosis	no	NA	yes	phs000218	yes	phs000218	no	groupB	1.68219	614	763	Dead	4	9	yes	no	no	yes	no	no	no	no	no	no	no	no	yes	NA	NA	NA	NA	no	no	no	no	no	no	no	NA	NA	NA	NA	NA	NA	NA
PAPRPR_diagnosis	TARGET-30-PAPRPR-01A-01D	PAPRPR	Target_WES	diagnosis	no	NA	yes	phs000218	no	NA	no	groupB	1.68219	614	1585	Dead	4	6	yes	no	yes	yes	no	no	no	no	no	no	no	no	yes	NA	NA	NA	NA	no	no	no	no	no	no	no	NA	NA	NA	NA	NA	NA	NA
SJNBL011563	SJNBL011563_D1-CHOP-8779	PAUHLP	COG	diagnosis	no	NA	yes	EGAD00001005484	no	NA	yes	groupB	1.68493	615	2271	Alive	2B	3	no	no	no	no	no	no	no	no	no	no	no	no	no	NA	NA	NA	NA	no	no	no	no	no	no	no	NA	NA	NA	NA	NA	NA	NA
SJNBL011688	SJNBL011688_D1-CHOP-9316	PAUZSE	COG	diagnosis	no	NA	yes	EGAD00001005484	no	NA	yes	groupB	1.69041	617	2072	Alive	2B	1	no	no	no	no	no	no	no	no	no	no	no	no	no	NA	NA	NA	NA	no	no	no	no	no	no	no	NA	NA	NA	NA	NA	NA	NA
SJNBL004_D	SJNBL004_D	Not applicable	PCGP_WGS	diagnosis	yes	EGAS00001000213	no	NA	no	NA	no	groupB	1.7	620.5	4818	Alive	4	10	yes	no	no	yes	no	no	no	yes	no	yes	yes	no	yes	no	no	no	no	no	no	no	no	no	no	no	15	67	104	379	0	0	0
PASVRU_diagnosis	TARGET-30-PASVRU-01A-01D	PASVRU	Target_CGI_WES	diagnosis	yes	phs000218	yes	phs000218	yes	phs000218	no	groupB	1.72877	631	440	Dead	4	19	yes	no	yes	yes	no	yes	no	no	no	no	no	no	yes	no	no	no	no	no	no	no	no	no	no	no	2	119	36	519	0	0	0
PATFIN_diagnosis	TARGET-30-PATFIN-01A-01D	PATFIN	Target_WES	diagnosis	no	NA	yes	phs000218	no	NA	no	groupB	1.72877	631	1363	Dead	4	12	yes	no	no	yes	no	no	no	no	no	no	no	no	yes	NA	NA	NA	NA	no	yes	no	no	no	no	yes	NA	NA	NA	NA	NA	NA	NA
PALXTB_diagnosis	TARGET-30-PALXTB-01A-01D	PALXTB	Target_CGI	diagnosis	yes	phs000218	no	NA	yes	phs000218	no	groupB	1.73973	635	4257	Alive	4	4	no	no	no	no	no	no	yes	no	no	no	yes	no	yes	no	no	no	no	no	no	no	no	no	no	no	9	229	71	0	0	0	0
PAPTLV_diagnosis	TARGET-30-PAPTLV-01A-01D	PAPTLV	Target_CGI_WES	diagnosis	yes	phs000218	yes	phs000218	yes	phs000218	no	groupB	1.75616	641	575	Dead	4	13	yes	no	yes	yes	yes	yes	no	no	no	no	no	no	yes	no	no	no	no	no	no	no	no	no	no	no	8	0	48	273	0	0	174
PAIXNV_diagnosis	TARGET-30-PAIXNV-01A-01W	PAIXNV	Target_WES	diagnosis	no	NA	yes	phs000218	no	NA	no	groupB	1.76438	644	2129	Alive	4	6	no	no	no	no	no	no	no	no	no	no	no	no	no	NA	NA	NA	NA	no	no	no	no	no	no	no	NA	NA	NA	NA	NA	NA	NA
PASZPI_diagnosis	TARGET-30-PASZPI-01A-01D	PASZPI	Target_WES	diagnosis	no	NA	yes	phs000218	yes	phs000218	no	groupB	1.76712	645	1014	Dead	4	13	yes	no	no	yes	no	no	no	no	no	no	no	no	yes	NA	NA	NA	NA	yes	no	no	no	no	no	no	NA	NA	NA	NA	NA	NA	NA
PATFXV_diagnosis	TARGET-30-PATFXV-01A-01D	PATFXV	Target_CGI_WES	diagnosis	yes	phs000218	yes	phs000218	yes	phs000218	no	groupB	1.77534	648	296	Dead	4	19	yes	no	yes	yes	no	no	no	no	no	no	no	no	yes	no	no	no	no	no	no	no	no	no	no	no	2	45	19	350	0	0	179
PASCDX_diagnosis	TARGET-30-PASCDX-01A-01D	PASCDX	Target_WES	diagnosis	no	NA	yes	phs000218	no	NA	no	groupB	1.7863	652	192	Dead	4	16	yes	no	no	yes	yes	no	no	no	no	no	yes	no	yes	NA	NA	NA	NA	no	no	no	no	no	no	no	NA	NA	NA	NA	NA	NA	NA
PAISSH_diagnosis	TARGET-30-PAISSH-01A-01W	PAISSH	Target_WES	diagnosis	no	NA	yes	phs000218	no	NA	no	groupB	1.79726	656	878	Dead	4	37	yes	no	no	yes	no	no	no	no	no	no	no	no	yes	NA	NA	NA	NA	no	no	no	no	no	no	no	NA	NA	NA	NA	NA	NA	NA
SJNBL012_D	SJNBL012_D	Not applicable	PCGP_WGS	diagnosis	yes	EGAS00001000213	no	NA	no	NA	no	groupB	1.8	657	2701	Alive	4	7	yes	no	no	yes	no	no	no	no	no	no	no	no	no	no	no	no	no	no	no	no	no	no	no	no	33	45	96	165	0	0	0
PARXLM_diagnosis	TARGET-30-PARXLM-01A-01D	PARXLM	Target_CGI	diagnosis	yes	phs000218	no	NA	no	NA	no	groupB	1.80274	658	752	Dead	4	11	no	no	no	yes	no	no	yes	no	no	no	no	no	yes	no	yes	no	no	no	no	no	no	no	no	no	22	195	144	135	0	0	0
PAKYZS_diagnosis	TARGET-30-PAKYZS-01A-01W	PAKYZS	Target_WES	diagnosis	no	NA	yes	phs000218	yes	phs000218	no	groupB	1.80548	659	3587	Alive	4	1	no	no	no	no	no	no	no	no	no	no	no	no	no	NA	NA	NA	NA	no	no	no	no	no	no	no	NA	NA	NA	NA	NA	NA	NA
PARABJ_diagnosis	TARGET-30-PARABJ-01A-01D	PARABJ	Target_WES	diagnosis	no	NA	yes	phs000218	no	NA	no	groupB	1.81096	661	2881	Alive	4	7	no	no	no	no	no	no	no	no	no	no	no	no	yes	NA	NA	NA	NA	no	no	no	no	no	no	no	NA	NA	NA	NA	NA	NA	NA
PARNLJ_diagnosis	TARGET-30-PARNLJ-01A-01D	PARNLJ	Target_WES	diagnosis	no	NA	yes	phs000218	no	NA	no	groupB	1.8137	662	543	Dead	4	0	yes	no	no	no	no	no	no	no	no	no	no	no	no	NA	NA	NA	NA	no	no	no	no	no	no	no	NA	NA	NA	NA	NA	NA	NA
PALEVG_diagnosis	TARGET-30-PALEVG-01A-01W	PALEVG	Target_WES	diagnosis	no	NA	yes	phs000218	yes	phs000218	no	groupB	1.82466	666	4569	Alive	4	7	yes	no	no	no	no	no	no	no	no	no	no	no	no	NA	NA	NA	NA	no	no	no	no	no	no	no	NA	NA	NA	NA	NA	NA	NA
SJNBL011595	SJNBL011595_D1-CHOP-8944	PAUMSA	COG	diagnosis	no	NA	yes	EGAD00001005484	no	NA	yes	groupB	1.83288	669	2425	Alive	3	8	no	yes	yes	no	no	no	no	no	no	no	no	no	no	NA	NA	NA	NA	no	no	no	no	no	no	no	NA	NA	NA	NA	NA	NA	NA
PALCBW_diagnosis	TARGET-30-PALCBW-01A-01W	PALCBW	Target_WES	diagnosis	no	NA	yes	phs000218	yes	phs000218	no	groupB	1.86027	679	4565	Alive	4	0	no	no	no	no	no	no	no	no	no	no	no	no	no	NA	NA	NA	NA	no	no	no	no	no	no	no	NA	NA	NA	NA	NA	NA	NA
SJNBL011408	SJNBL011408_D1-CHOP-7993	PATJEH	COG	diagnosis	no	NA	yes	EGAD00001005484	no	NA	yes	groupB	1.86027	679	3154	Alive	3	0	no	no	no	no	no	no	no	no	no	no	no	no	no	NA	NA	NA	NA	no	no	no	no	no	no	no	NA	NA	NA	NA	NA	NA	NA
SJNBL011582	SJNBL011582_D1-CHOP-8863	PAUJYF	COG	diagnosis	no	NA	yes	EGAD00001005484	no	NA	yes	groupB	1.86027	679	1549	Alive	2A	4	no	no	no	no	no	no	no	no	no	no	no	no	no	NA	NA	NA	NA	no	no	no	no	no	no	no	NA	NA	NA	NA	NA	NA	NA
PARETE_diagnosis	TARGET-30-PARETE-01A-01D	PARETE	Target_CGI_WES	diagnosis	yes	phs000218	yes	phs000218	no	NA	no	groupB	1.87945	686	261	Dead	4	10	yes	no	yes	no	no	no	no	no	no	no	no	no	yes	no	no	no	no	no	no	no	no	no	no	no	19	90	159	160	0	0	0
PAKHHB_diagnosis	TARGET-30-PAKHHB-01A-01W	PAKHHB	Target_WES	diagnosis	no	NA	yes	phs000218	no	NA	no	groupB	1.88219	687	462	Dead	4	19	yes	no	no	yes	yes	no	no	no	no	no	no	no	yes	NA	NA	NA	NA	no	no	no	no	no	no	no	NA	NA	NA	NA	NA	NA	NA
PATDXG_diagnosis	TARGET-30-PATDXG-01A-01D	PATDXG	Target_WES	diagnosis	no	NA	yes	phs000218	yes	phs000218	no	groupB	1.88493	688	1723	Alive	4	11	yes	no	yes	yes	no	no	no	no	yes	no	no	no	yes	NA	NA	NA	NA	no	no	no	no	no	no	no	NA	NA	NA	NA	NA	NA	NA
SJNBL011462	SJNBL011462_D1-CHOP-8258	PATTHB	COG	diagnosis	no	NA	yes	EGAD00001005484	no	NA	yes	groupB	1.89315	691	2853	Alive	1	25	no	no	no	no	no	yes	yes	yes	yes	yes	yes	no	yes	NA	NA	NA	NA	no	no	no	no	no	no	no	NA	NA	NA	NA	NA	NA	NA
SJNBL027_D	SJNBL027_D	Not applicable	PCGP_WGS	diagnosis	yes	EGAS00001000213	no	NA	no	NA	no	groupB	1.9	693.5	1095	Dead	4	9	yes	no	yes	yes	no	yes	no	no	no	no	no	no	yes	no	yes	no	no	no	no	no	no	no	no	no	0	0	0	823	0	0	0
SJNBL191_R	SJNBL191_R	Not applicable	PCGP_WGS	relapse	yes	EGAS00001000213	no	NA	no	NA	no	groupB	1.9	693.5	1091.35	Dead	4	17	yes	no	yes	no	no	no	no	no	no	no	no	no	yes	no	no	no	no	no	no	no	no	no	no	no	5	213	283	556	0	0	0
PAPEAV_diagnosis	TARGET-30-PAPEAV-01A-01D	PAPEAV	Target_CGI	diagnosis	yes	phs000218	no	NA	yes	phs000218	no	groupB	1.90685	696	3096	Alive	4	24	no	no	no	no	no	yes	yes	no	no	yes	yes	no	yes	no	yes	no	no	no	yes	no	no	no	no	yes	6	206	64	706	0	0	0
PASNEF_diagnosis	TARGET-30-PASNEF-01A-01D	PASNEF	Target_CGI_WES	diagnosis	yes	phs000218	yes	phs000218	yes	phs000218	no	groupB	1.90685	696	1832	Alive	4	11	no	no	no	yes	no	no	no	no	no	yes	yes	no	yes	yes	yes	yes	no	no	no	no	no	no	no	no	21	225	46	210	0	0	0
SJNBL011614	SJNBL011614_D1-CHOP-9013	PAUPNE	COG	diagnosis	no	NA	yes	EGAD00001005484	no	NA	yes	groupB	1.90685	696	2460	Alive	2B	2	no	no	yes	no	no	no	no	no	no	no	no	no	no	NA	NA	NA	NA	no	no	no	no	no	no	no	NA	NA	NA	NA	NA	NA	NA
PARHUX_diagnosis	TARGET-30-PARHUX-01A-01D	PARHUX	Target_WES	diagnosis	no	NA	yes	phs000218	no	NA	no	groupB	1.91233	698	513	Dead	4	60	yes	no	no	yes	no	yes	no	no	no	no	no	no	yes	NA	NA	NA	NA	no	no	no	no	no	no	no	NA	NA	NA	NA	NA	NA	NA
PALZZV_diagnosis	TARGET-30-PALZZV-01A-01W	PALZZV	Target_WES	diagnosis	no	NA	yes	phs000218	yes	phs000218	no	groupB	1.91507	699	1934	Alive	4	18	yes	no	no	yes	yes	no	no	no	yes	no	no	no	yes	NA	NA	NA	NA	no	no	no	no	no	no	no	NA	NA	NA	NA	NA	NA	NA
PALPGG_diagnosis	TARGET-30-PALPGG-01A-01W	PALPGG	Target_WES	diagnosis	no	NA	yes	phs000218	no	NA	no	groupB	1.91781	700	400	Dead	4	7	yes	no	no	yes	no	no	no	no	no	no	no	no	yes	NA	NA	NA	NA	no	no	no	no	no	no	no	NA	NA	NA	NA	NA	NA	NA
PAHYWC_diagnosis	TARGET-30-PAHYWC-01A-01W	PAHYWC	Target_WES	diagnosis	no	NA	yes	phs000218	no	NA	no	groupB	1.92877	704	429	Dead	4	11	yes	no	no	yes	no	no	no	no	no	no	no	yes	yes	NA	NA	NA	NA	no	no	no	no	no	no	no	NA	NA	NA	NA	NA	NA	NA
SJNBL011562	SJNBL011562_D1-CHOP-8774	PAUHJF	COG	diagnosis	no	NA	yes	EGAD00001005484	no	NA	yes	groupB	1.93425	706	2384	Alive	2A	5	no	no	no	no	no	no	no	no	no	no	no	no	no	NA	NA	NA	NA	no	no	no	no	no	no	no	NA	NA	NA	NA	NA	NA	NA
SJNBL011727	SJNBL011727_D1-CHOP-9545	PAVGYZ	COG	diagnosis	no	NA	yes	EGAD00001005484	no	NA	yes	groupB	1.93425	706	2096	Alive	3	3	no	no	no	no	no	no	no	no	no	no	no	no	no	NA	NA	NA	NA	no	no	no	no	no	no	no	NA	NA	NA	NA	NA	NA	NA
PAPKWN_diagnosis	TARGET-30-PAPKWN-01A-01W	PAPKWN	Target_WES	diagnosis	no	NA	yes	phs000218	yes	phs000218	no	groupB	1.94521	710	465	Dead	4	7	yes	no	yes	no	no	no	no	no	no	no	no	no	no	NA	NA	NA	NA	no	no	no	no	no	no	no	NA	NA	NA	NA	NA	NA	NA
PAPLSD_diagnosis	TARGET-30-PAPLSD-01A-01D	PAPLSD	Target_WES	diagnosis	no	NA	yes	phs000218	yes	phs000218	no	groupB	1.94521	710	1383	Dead	4	28	yes	no	no	no	no	yes	yes	yes	no	yes	yes	no	yes	NA	NA	NA	NA	no	no	no	no	no	no	no	NA	NA	NA	NA	NA	NA	NA
SJNBL011522	SJNBL011522_D1-CHOP-8577	PAUBSG	COG	diagnosis	no	NA	yes	EGAD00001005484	no	NA	yes	groupB	1.9589	715	2507	Alive	1	15	no	no	no	no	yes	no	no	no	no	no	no	no	yes	NA	NA	NA	NA	no	no	no	no	no	no	no	NA	NA	NA	NA	NA	NA	NA
PASTKW_diagnosis	TARGET-30-PASTKW-01A-01D	PASTKW	Target_WES	diagnosis	no	NA	yes	phs000218	no	NA	no	groupB	1.96164	716	1893	Alive	4	14	no	yes	no	no	no	yes	no	yes	no	no	yes	no	yes	NA	NA	NA	NA	no	no	no	no	no	no	no	NA	NA	NA	NA	NA	NA	NA
PAPNEP_diagnosis	TARGET-30-PAPNEP-01A-01W	PAPNEP	Target_WES	diagnosis	no	NA	yes	phs000218	no	NA	no	groupB	1.9726	720	203	Dead	4	23	yes	no	no	yes	no	no	no	no	no	no	no	no	yes	NA	NA	NA	NA	no	no	no	no	no	no	no	NA	NA	NA	NA	NA	NA	NA
PAIXNC_diagnosis	TARGET-30-PAIXNC-01A-01W	PAIXNC	Target_WES	diagnosis	no	NA	yes	phs000218	no	NA	no	groupB	1.98082	723	602	Dead	4	15	no	no	no	no	no	yes	yes	no	no	yes	yes	yes	yes	NA	NA	NA	NA	no	no	no	no	no	no	no	NA	NA	NA	NA	NA	NA	NA
PARJEN_diagnosis	TARGET-30-PARJEN-01A-01D	PARJEN	Target_WES	diagnosis	no	NA	yes	phs000218	no	NA	no	groupB	1.99178	727	777	Dead	4	4	yes	no	no	yes	no	no	no	no	no	no	no	no	yes	NA	NA	NA	NA	no	no	no	no	no	no	no	NA	NA	NA	NA	NA	NA	NA
PASWFB_diagnosis	TARGET-30-PASWFB-01A-01D	PASWFB	Target_WES	diagnosis	no	NA	yes	phs000218	yes	phs000218	no	groupB	1.99178	727	87	Dead	4	12	yes	no	no	yes	no	no	no	no	no	no	no	no	yes	NA	NA	NA	NA	no	no	no	no	no	no	no	NA	NA	NA	NA	NA	NA	NA
PAITCI_diagnosis	TARGET-30-PAITCI-01A-01W	PAITCI	Target_WES	diagnosis	no	NA	yes	phs000218	yes	phs000218	no	groupB	1.99452	728	317	Dead	4	7	no	no	no	yes	yes	no	no	no	no	no	yes	no	no	NA	NA	NA	NA	no	no	no	no	no	no	no	NA	NA	NA	NA	NA	NA	NA
PARKZF_diagnosis	TARGET-30-PARKZF-01A-01D	PARKZF	Target_WES	diagnosis	no	NA	yes	phs000218	no	NA	no	groupB	2	730	2589	Alive	4	10	yes	no	no	yes	no	yes	no	no	no	no	no	no	yes	NA	NA	NA	NA	no	no	no	no	no	no	no	NA	NA	NA	NA	NA	NA	NA
PARIRD_diagnosis	TARGET-30-PARIRD-01A-01D	PARIRD	Target_CGI	diagnosis	yes	phs000218	no	NA	no	NA	no	groupB	2.00822	733	108	Dead	4	11	yes	no	no	yes	no	yes	yes	no	yes	no	no	no	yes	no	no	no	no	no	no	no	no	no	no	no	19	119	121	436	0	0	0
SJNBL011493	SJNBL011493_D1-CHOP-8421	PATXPJ	COG	diagnosis	no	NA	yes	EGAD00001005484	no	NA	yes	groupB	2.05479	750	1038	Alive	1	7	no	no	no	no	no	no	no	no	no	no	no	no	no	NA	NA	NA	NA	no	no	no	no	no	no	no	NA	NA	NA	NA	NA	NA	NA
PATESI_diagnosis	TARGET-30-PATESI-01A-01D	PATESI	Target_CGI_WES	diagnosis	yes	phs000218	yes	phs000218	yes	phs000218	no	groupB	2.06027	752	958	Dead	4	13	yes	no	no	yes	no	no	yes	no	no	no	no	no	yes	no	no	no	yes	no	no	no	no	no	no	no	22	142	20	178	0	0	82
PANBCI_diagnosis	TARGET-30-PANBCI-01A-01W	PANBCI	Target_WES	diagnosis	no	NA	yes	phs000218	no	NA	no	groupB	2.06301	753	1049	Dead	4	11	yes	no	yes	yes	no	no	no	no	no	no	no	no	yes	NA	NA	NA	NA	no	no	no	no	no	no	no	NA	NA	NA	NA	NA	NA	NA
PASPER_diagnosis	TARGET-30-PASPER-01A-01D	PASPER	Target_CGI_WES	diagnosis	yes	phs000218	yes	phs000218	yes	phs000218	no	groupB	2.06301	753	2087	Alive	4	25	no	no	no	yes	no	no	no	no	no	yes	no	no	yes	no	no	no	no	no	no	no	no	no	no	no	11	500	45	0	0	0	247
PAPTCR_diagnosis	TARGET-30-PAPTCR-01A-01D	PAPTCR	Target_WES	diagnosis	no	NA	yes	phs000218	yes	phs000218	no	groupB	2.06575	754	456	Dead	4	0	no	no	no	no	no	no	no	no	no	no	no	no	no	NA	NA	NA	NA	no	no	no	no	no	no	no	NA	NA	NA	NA	NA	NA	NA
SJNBL011416	SJNBL011416_D1-CHOP-8030	PATKLD	COG	diagnosis	no	NA	yes	EGAD00001005484	no	NA	yes	groupB	2.06849	755	646	Alive	1	2	no	no	no	no	no	no	no	no	no	yes	yes	no	yes	NA	NA	NA	NA	no	no	no	no	no	no	no	NA	NA	NA	NA	NA	NA	NA
PAPWFY_diagnosis	TARGET-30-PAPWFY-01A-01D	PAPWFY	Target_WES	diagnosis	no	NA	yes	phs000218	no	NA	no	groupB	2.07397	757	1014	Dead	4	4	yes	no	no	no	no	no	no	no	no	no	no	no	no	NA	NA	NA	NA	no	no	no	no	no	no	no	NA	NA	NA	NA	NA	NA	NA
SJNBL011530	SJNBL011530_D1-CHOP-8617	PAUCYI	COG	diagnosis	no	NA	yes	EGAD00001005484	no	NA	yes	groupB	2.07671	758	410	Alive	2A	0	no	no	no	no	no	no	no	no	no	no	no	no	no	NA	NA	NA	NA	no	no	no	no	no	no	no	NA	NA	NA	NA	NA	NA	NA
PAMCXF_diagnosis	TARGET-30-PAMCXF-01A-01W	PAMCXF	Target_WES	diagnosis	no	NA	yes	phs000218	no	NA	no	groupB	2.09589	765	718	Dead	4	5	yes	no	no	yes	yes	no	yes	no	no	no	yes	no	yes	NA	NA	NA	NA	no	no	no	no	no	no	no	NA	NA	NA	NA	NA	NA	NA
SJNBL011428	SJNBL011428_D1-CHOP-8101	PATMUP	COG	diagnosis	no	NA	yes	EGAD00001005484	no	NA	yes	groupB	2.09589	765	2811	Alive	2B	1	no	no	no	no	no	no	no	no	no	no	no	no	no	NA	NA	NA	NA	no	no	no	no	no	no	no	NA	NA	NA	NA	NA	NA	NA
SJNBL011525	SJNBL011525_D1-CHOP-8589	PAUCBV	COG	diagnosis	no	NA	yes	EGAD00001005484	no	NA	yes	groupB	2.10959	770	2635	Alive	2B	3	no	no	no	no	no	yes	no	no	no	no	no	no	no	NA	NA	NA	NA	no	no	no	no	no	no	no	NA	NA	NA	NA	NA	NA	NA
PALSAE_diagnosis	TARGET-30-PALSAE-01A-01W	PALSAE	Target_WES	diagnosis	no	NA	yes	phs000218	no	NA	no	groupB	2.14247	782	656	Dead	4	11	no	no	no	yes	no	yes	no	yes	yes	no	yes	yes	yes	NA	NA	NA	NA	no	no	no	no	no	no	no	NA	NA	NA	NA	NA	NA	NA
PALBFW_diagnosis	TARGET-30-PALBFW-01A-01W	PALBFW	Target_WES	diagnosis	no	NA	yes	phs000218	yes	phs000218	no	groupB	2.20274	804	1073	Dead	4	8	no	no	no	yes	no	no	yes	no	no	no	yes	yes	yes	NA	NA	NA	NA	no	no	no	no	no	no	no	NA	NA	NA	NA	NA	NA	NA
SJNBL011412	SJNBL011412_D1-CHOP-8010	PATJTI	COG	diagnosis	no	NA	yes	EGAD00001005484	no	NA	yes	groupB	2.20274	804	3158	Alive	2A	2	no	no	no	no	no	no	no	no	no	no	no	no	no	NA	NA	NA	NA	no	no	no	no	no	no	no	NA	NA	NA	NA	NA	NA	NA
PAPHPE_diagnosis	TARGET-30-PAPHPE-01A-01W	PAPHPE	Target_WES	diagnosis	no	NA	yes	phs000218	yes	phs000218	no	groupB	2.20822	806	470	Dead	4	8	no	no	no	no	no	yes	no	no	no	yes	no	no	yes	NA	NA	NA	NA	no	no	no	no	no	no	no	NA	NA	NA	NA	NA	NA	NA
PAMMWD_diagnosis	TARGET-30-PAMMWD-01A-01W	PAMMWD	Target_WES	diagnosis	no	NA	yes	phs000218	no	NA	no	groupB	2.22466	812	409	Dead	4	38	yes	no	no	yes	no	no	no	no	no	no	no	no	yes	NA	NA	NA	NA	no	no	no	no	no	no	no	NA	NA	NA	NA	NA	NA	NA
SJNBL011700	SJNBL011700_D1-CHOP-9371	PAVBKD	COG	diagnosis	no	NA	yes	EGAD00001005484	no	NA	yes	groupB	2.24384	819	917	Alive	2A	3	no	no	no	no	no	no	no	no	no	no	no	no	no	NA	NA	NA	NA	no	no	no	no	no	no	no	NA	NA	NA	NA	NA	NA	NA
PATILE_diagnosis	TARGET-30-PATILE-01A-01D	PATILE	Target_WES	diagnosis	no	NA	yes	phs000218	no	NA	no	groupB	2.25753	824	306	Dead	4	4	no	no	no	no	no	no	no	no	no	no	yes	no	yes	NA	NA	NA	NA	no	no	no	no	no	no	no	NA	NA	NA	NA	NA	NA	NA
PAMUTD_diagnosis	TARGET-30-PAMUTD-01A-01W	PAMUTD	Target_WES	diagnosis	no	NA	yes	phs000218	no	NA	no	groupB	2.26027	825	667	Dead	4	8	yes	no	no	yes	no	yes	no	no	no	no	no	no	yes	NA	NA	NA	NA	no	no	no	no	no	no	no	NA	NA	NA	NA	NA	NA	NA
PAKXDZ_diagnosis	TARGET-30-PAKXDZ-01A-01W	PAKXDZ	Target_WES	diagnosis	no	NA	yes	phs000218	no	NA	no	groupB	2.26849	828	1115	Dead	4	18	yes	no	yes	yes	no	no	yes	no	no	no	no	no	yes	NA	NA	NA	NA	no	no	no	no	no	no	no	NA	NA	NA	NA	NA	NA	NA
PARIKF_diagnosis	TARGET-30-PARIKF-01A-01D	PARIKF	Target_CGI	diagnosis	yes	phs000218	no	NA	no	NA	no	groupB	2.27945	832	2409	Alive	4	17	yes	no	no	yes	yes	no	no	no	no	no	no	no	yes	no	no	no	yes	no	no	no	no	no	no	no	27	126	72	238	0	0	0
PASXGP_diagnosis	TARGET-30-PASXGP-01A-01D	PASXGP	Target_WES	diagnosis	no	NA	yes	phs000218	yes	phs000218	no	groupB	2.28493	834	1898	Alive	4	22	no	no	no	no	no	no	yes	yes	no	no	yes	no	yes	NA	NA	NA	NA	no	no	no	no	no	no	no	NA	NA	NA	NA	NA	NA	NA
PASXIE_diagnosis	TARGET-30-PASXIE-01A-01D	PASXIE	Target_CGI_WES	diagnosis	yes	phs000218	yes	phs000218	yes	phs000218	no	groupB	2.29315	837	1590	Alive	4	26	yes	no	no	yes	no	yes	no	no	no	no	no	yes	yes	no	no	no	no	no	no	no	no	no	no	no	16	110	100	514	0	0	0
SJNBL011545	SJNBL011545_D1-CHOP-8669	PAUEID	COG	diagnosis	no	NA	yes	EGAD00001005484	no	NA	yes	groupB	2.29315	837	2545	Alive	1	2	no	no	no	no	no	no	no	no	no	no	no	no	no	NA	NA	NA	NA	no	no	no	no	no	no	no	NA	NA	NA	NA	NA	NA	NA
PAKHCF_diagnosis	TARGET-30-PAKHCF-01A-01W	PAKHCF	Target_WES	diagnosis	no	NA	yes	phs000218	no	NA	no	groupB	2.29863	839	915	Dead	4	3	no	no	no	yes	no	no	no	no	no	no	yes	no	yes	NA	NA	NA	NA	no	no	no	no	no	no	no	NA	NA	NA	NA	NA	NA	NA
SJNBL002_D	SJNBL002_D	Not applicable	PCGP_WGS	diagnosis	yes	EGAS00001000213	no	NA	no	NA	no	groupB	2.3	839.5	949	Alive	4	19	no	yes	no	no	no	no	yes	no	no	yes	yes	yes	yes	yes	no	no	no	no	no	no	no	no	no	no	20	397	123	283	0	0	0
PARHDE_diagnosis	TARGET-30-PARHDE-01A-01D	PARHDE	Target_WES	diagnosis	no	NA	yes	phs000218	no	NA	no	groupB	2.30685	842	487	Dead	4	0	yes	no	no	no	no	no	no	no	no	no	no	no	no	NA	NA	NA	NA	no	no	no	no	no	no	no	NA	NA	NA	NA	NA	NA	NA
SJNBL011458	SJNBL011458_D1-CHOP-8238	PATSTU	COG	diagnosis	no	NA	yes	EGAD00001005484	no	NA	yes	groupB	2.35342	859	2528	Alive	1	0	no	no	no	no	no	no	no	no	no	no	no	no	no	NA	NA	NA	NA	no	no	no	no	no	no	no	NA	NA	NA	NA	NA	NA	NA
PALAKE_diagnosis	TARGET-30-PALAKE-01A-01W	PALAKE	Target_WES	diagnosis	no	NA	yes	phs000218	no	NA	no	groupB	2.35616	860	406	Dead	4	37	yes	no	yes	yes	no	no	no	no	no	no	no	no	yes	NA	NA	NA	NA	no	no	no	no	no	no	no	NA	NA	NA	NA	NA	NA	NA
PALJPX_diagnosis	TARGET-30-PALJPX-01A-01W	PALJPX	Target_WES	diagnosis	no	NA	yes	phs000218	no	NA	no	groupB	2.35616	860	38	Dead	4	89	yes	no	no	yes	no	yes	no	no	no	no	yes	no	yes	NA	NA	NA	NA	no	no	yes	no	no	no	yes	NA	NA	NA	NA	NA	NA	NA
SJNBL011687	SJNBL011687_D1-CHOP-9309	PAUZMC	COG	diagnosis	no	NA	yes	EGAD00001005484	no	NA	yes	groupB	2.36438	863	2199	Alive	1	5	no	no	no	no	no	no	no	no	no	no	no	no	no	NA	NA	NA	NA	no	no	no	no	no	no	no	NA	NA	NA	NA	NA	NA	NA
SJNBL011741	SJNBL011741_D1-CHOP-9591	PAVIJK	COG	diagnosis	no	NA	yes	EGAD00001005484	no	NA	yes	groupB	2.36712	864	1857	Alive	2B	0	no	no	no	no	no	no	no	no	no	no	no	no	no	NA	NA	NA	NA	no	no	no	no	no	no	no	NA	NA	NA	NA	NA	NA	NA
SJNBL011511	SJNBL011511_D1-CHOP-8514	PAUAGA	COG	diagnosis	no	NA	yes	EGAD00001005484	no	NA	yes	groupB	2.37534	867	1777	Alive	2B	0	no	no	no	no	no	no	no	no	no	no	no	no	no	NA	NA	NA	NA	no	no	no	no	no	no	no	NA	NA	NA	NA	NA	NA	NA
SJNBL030_D	SJNBL030_D	Not applicable	PCGP_WGS	diagnosis	yes	EGAS00001000213	no	NA	no	NA	no	groupB	2.4	876	109.5	Dead	4	17	yes	no	yes	yes	no	yes	no	no	no	no	no	no	yes	no	no	no	no	no	no	no	no	no	no	no	29	0	0	763	0	0	0
PAKGKH_diagnosis	TARGET-30-PAKGKH-01A-01W	PAKGKH	Target_WES	diagnosis	no	NA	yes	phs000218	no	NA	no	groupB	2.41644	882	1795	Dead	4	11	no	no	no	no	yes	yes	yes	no	no	no	yes	no	yes	NA	NA	NA	NA	no	no	no	no	no	no	no	NA	NA	NA	NA	NA	NA	NA
SJNBL011711	SJNBL011711_D1-CHOP-9442	PAVDPL	COG	diagnosis	no	NA	yes	EGAD00001005484	no	NA	yes	groupB	2.41644	882	1514	Alive	1	5	no	no	yes	no	no	no	no	no	no	no	no	yes	no	NA	NA	NA	NA	no	no	no	no	no	no	no	NA	NA	NA	NA	NA	NA	NA
PARAMT_diagnosis	TARGET-30-PARAMT-01A-01D	PARAMT	Target_CGI_WES	diagnosis	yes	phs000218	yes	phs000218	yes	phs000218	no	groupB	2.42466	885	493	Dead	4	23	no	no	no	yes	no	yes	no	no	no	no	no	yes	yes	no	yes	no	no	no	no	no	no	no	no	no	17	642	80	0	0	0	152
PAPRXW_diagnosis	TARGET-30-PAPRXW-01A-01D	PAPRXW	Target_WES	diagnosis	no	NA	yes	phs000218	no	NA	no	groupB	2.43288	888	2822	Alive	4	15	yes	no	no	yes	no	no	no	no	no	no	no	no	yes	NA	NA	NA	NA	no	yes	no	no	no	no	yes	NA	NA	NA	NA	NA	NA	NA
PASATK_diagnosis	TARGET-30-PASATK-01A-01D	PASATK	Target_CGI	diagnosis	yes	phs000218	no	NA	no	NA	no	groupB	2.44658	893	1459	Dead	4	18	no	no	no	no	no	no	yes	no	yes	no	yes	no	yes	no	yes	no	no	no	no	no	no	no	no	no	2	399	261	229	0	0	0
PAIPGU_diagnosis	TARGET-30-PAIPGU-01A-01W	PAIPGU	Target_WES	diagnosis	no	NA	yes	phs000218	yes	phs000218	no	groupB	2.46027	898	435	Dead	4	34	no	no	no	no	no	yes	yes	yes	yes	yes	yes	yes	yes	NA	NA	NA	NA	no	no	no	no	no	no	no	NA	NA	NA	NA	NA	NA	NA
PARJMX_diagnosis	TARGET-30-PARJMX-01A-01D	PARJMX	Target_WES	diagnosis	no	NA	yes	phs000218	no	NA	no	groupB	2.47397	903	2503	Alive	4	6	no	no	no	yes	no	no	no	no	no	no	no	no	yes	NA	NA	NA	NA	no	no	no	no	no	no	no	NA	NA	NA	NA	NA	NA	NA
PASSWB_diagnosis	TARGET-30-PASSWB-01A-01D	PASSWB	Target_WES	diagnosis	no	NA	yes	phs000218	no	NA	no	groupB	2.49315	910	632	Alive	4	8	yes	no	no	yes	no	yes	no	no	no	no	no	no	yes	NA	NA	NA	NA	no	no	no	no	no	no	no	NA	NA	NA	NA	NA	NA	NA
PASCKI_diagnosis	TARGET-30-PASCKI-01A-01D	PASCKI	Target_CGI	diagnosis	yes	phs000218	no	NA	no	NA	no	groupB	2.49589	911	2178	Alive	4	10	no	no	no	no	no	no	yes	yes	no	no	yes	yes	yes	yes	yes	yes	no	no	no	no	no	no	no	no	6	257	89	266	0	0	0
SJNBL198_R	SJNBL198_R	Not applicable	PCGP_WGS	relapse	yes	EGAS00001000213	no	NA	no	NA	no	groupB	2.5	912.5	2770.35	Alive	4	53	yes	no	no	yes	no	no	no	no	no	no	no	no	yes	no	no	no	yes	yes	no	no	no	no	no	no	57	1027	0	859	1418	0	0
PANIPC_diagnosis	TARGET-30-PANIPC-06A-01W	PANIPC	Target_WES	diagnosis	no	NA	yes	phs000218	no	NA	no	groupB	2.52329	921	209	Dead	4	33	yes	no	no	yes	yes	no	no	no	no	no	no	yes	yes	NA	NA	NA	NA	no	no	no	no	no	no	no	NA	NA	NA	NA	NA	NA	NA
SJNBL011550	SJNBL011550_D1-CHOP-8684	PAUEMZ	COG	diagnosis	no	NA	yes	EGAD00001005484	no	NA	yes	groupB	2.53973	927	1591	Alive	2B	1	no	no	no	no	no	no	no	no	no	no	no	no	no	NA	NA	NA	NA	no	no	no	no	no	no	no	NA	NA	NA	NA	NA	NA	NA
SJNBL011674	SJNBL011674_D1-CHOP-9254	PAUXSM	COG	diagnosis	no	NA	yes	EGAD00001005484	no	NA	yes	groupB	2.57808	941	1323	Alive	3	1	no	no	no	no	no	no	no	no	no	no	no	no	no	NA	NA	NA	NA	no	no	no	no	no	no	no	NA	NA	NA	NA	NA	NA	NA
PAMBAC_diagnosis	TARGET-30-PAMBAC-01A-01W	PAMBAC	Target_WES	diagnosis	no	NA	yes	phs000218	no	NA	no	groupB	2.58904	945	2842	Alive	4	11	yes	no	no	yes	yes	no	no	no	no	no	no	no	yes	NA	NA	NA	NA	no	no	no	no	no	no	no	NA	NA	NA	NA	NA	NA	NA
PARMTT_diagnosis	TARGET-30-PARMTT-01A-01D	PARMTT	Target_CGI	diagnosis	yes	phs000218	no	NA	no	NA	no	groupB	2.58904	945	1722	Dead	4	16	no	no	no	yes	yes	yes	yes	no	no	yes	yes	no	yes	no	no	no	no	no	no	no	no	no	no	no	12	184	115	376	0	0	0
PASFNY_diagnosis	TARGET-30-PASFNY-01A-01D	PASFNY	Target_WES	diagnosis	no	NA	yes	phs000218	no	NA	no	groupB	2.58904	945	1996	Alive	4	10	yes	no	no	yes	no	no	no	no	no	no	no	no	yes	NA	NA	NA	NA	no	no	no	no	no	no	no	NA	NA	NA	NA	NA	NA	NA
SJNBL190_D	SJNBL190_D	Not applicable	PCGP_WGS	diagnosis	yes	EGAS00001000213	no	NA	no	NA	no	groupB	2.6	949	1715.5	Dead	4	2	no	no	no	no	no	yes	yes	no	no	no	yes	no	yes	no	no	no	no	no	no	no	no	no	no	no	12	84	39	90	0	0	0
SJNBL190_R	SJNBL190_R	Not applicable	PCGP_WGS	relapse	yes	EGAS00001000213	no	NA	no	NA	no	groupB	2.6	949	1715.5	Dead	4	24	no	no	no	yes	yes	yes	yes	no	no	yes	yes	no	yes	no	yes	no	no	no	no	no	no	no	no	no	30	409	239	585	0	0	0
SJNBL011672	SJNBL011672_D1-CHOP-9247	PAUXND	COG	diagnosis	no	NA	yes	EGAD00001005484	no	NA	yes	groupB	2.61096	953	1768	Alive	2A	0	no	no	no	no	no	no	no	no	no	no	no	no	no	NA	NA	NA	NA	no	no	no	no	no	no	no	NA	NA	NA	NA	NA	NA	NA
PAPUJU_diagnosis	TARGET-30-PAPUJU-01A-01D	PAPUJU	Target_WES	diagnosis	no	NA	yes	phs000218	no	NA	no	groupB	2.6137	954	2825	Alive	4	0	no	no	no	no	no	no	yes	no	no	yes	yes	no	yes	NA	NA	NA	NA	no	no	no	no	no	no	no	NA	NA	NA	NA	NA	NA	NA
PASWYR_diagnosis	TARGET-30-PASWYR-01A-01D	PASWYR	Target_CGI_WES	diagnosis	yes	phs000218	yes	phs000218	yes	phs000218	no	groupB	2.62466	958	1893	Alive	4	25	yes	no	no	yes	yes	yes	no	no	yes	no	no	no	yes	no	no	no	no	no	no	no	no	no	no	no	15	41	78	529	0	0	0
SJNBL011501	SJNBL011501_D1-CHOP-8462	PATYRY	COG	diagnosis	no	NA	yes	EGAD00001005484	no	NA	yes	groupB	2.65479	969	2619	Alive	1	0	no	no	no	no	no	no	no	no	no	no	no	no	no	NA	NA	NA	NA	no	no	no	no	no	no	no	NA	NA	NA	NA	NA	NA	NA
PARABN_diagnosis	TARGET-30-PARABN-01A-01D	PARABN	Target_CGI	diagnosis	yes	phs000218	no	NA	no	NA	no	groupB	2.66849	974	827	Dead	4	22	yes	no	no	yes	yes	no	no	no	yes	no	no	no	yes	no	no	no	no	no	no	no	no	no	no	no	6	0	55	882	0	0	0
SJNBL011618	SJNBL011618_D1-CHOP-9030	PAURCX	COG	diagnosis	no	NA	yes	EGAD00001005484	no	NA	yes	groupB	2.67945	978	2230	Alive	2A	0	no	no	no	no	no	no	no	no	no	no	no	no	no	NA	NA	NA	NA	no	no	no	no	no	no	no	NA	NA	NA	NA	NA	NA	NA
PASWLY_diagnosis	TARGET-30-PASWLY-01A-01D	PASWLY	Target_WES	diagnosis	no	NA	yes	phs000218	no	NA	no	groupB	2.68219	979	1853	Alive	4	8	no	no	no	no	no	no	yes	yes	no	yes	yes	yes	yes	NA	NA	NA	NA	no	no	no	no	no	no	no	NA	NA	NA	NA	NA	NA	NA
PAPWUC_diagnosis	TARGET-30-PAPWUC-01A-01D	PAPWUC	Target_CGI	diagnosis	yes	phs000218	no	NA	no	NA	no	groupB	2.69315	983	2790	Alive	4	12	no	no	no	no	no	no	no	no	no	yes	yes	no	yes	yes	no	no	no	no	no	no	no	no	no	no	13	320	76	0	0	0	0
SJNBL192_R	SJNBL192_R	Not applicable	PCGP_WGS	relapse	yes	EGAS00001000213	no	NA	no	NA	no	groupB	2.7	985.5	985.5	Dead	4	47	yes	no	yes	yes	no	no	no	no	no	no	no	no	yes	no	no	no	no	no	no	no	no	no	no	no	30	811	398	578	0	0	0
PAPEFE_diagnosis	TARGET-30-PAPEFE-01A-01W	PAPEFE	Target_WES	diagnosis	no	NA	yes	phs000218	yes	phs000218	no	groupB	2.71233	990	150	Dead	4	5	yes	no	yes	yes	no	no	no	no	no	no	no	no	yes	NA	NA	NA	NA	no	no	no	no	no	no	no	NA	NA	NA	NA	NA	NA	NA
PASKFV_diagnosis	TARGET-30-PASKFV-01A-01D	PASKFV	Target_WES	diagnosis	no	NA	yes	phs000218	no	NA	no	groupB	2.71781	992	400	Dead	4	4	yes	no	yes	no	no	no	no	no	no	no	no	no	yes	NA	NA	NA	NA	no	no	no	no	no	no	no	NA	NA	NA	NA	NA	NA	NA
PANBMJ_diagnosis	TARGET-30-PANBMJ-01A-01W	PANBMJ	Target_WES	diagnosis	no	NA	yes	phs000218	yes	phs000218	no	groupB	2.72055	993	3776	Dead	4	0	no	no	no	no	no	no	no	no	no	no	no	no	no	NA	NA	NA	NA	no	no	no	no	no	no	no	NA	NA	NA	NA	NA	NA	NA
PANYGR_diagnosis	TARGET-30-PANYGR-01A-01W	PANYGR	Target_WES	diagnosis	no	NA	yes	phs000218	yes	phs000218	no	groupB	2.72055	993	283	Dead	4	20	no	no	no	no	no	no	yes	no	no	yes	yes	no	yes	NA	NA	NA	NA	no	no	no	no	no	no	no	NA	NA	NA	NA	NA	NA	NA
SJNBL011626	SJNBL011626_D1-CHOP-9080	PAUSPU	COG	diagnosis	no	NA	yes	EGAD00001005484	no	NA	yes	groupB	2.73425	998	2315	Alive	3	3	no	no	no	no	no	no	no	no	no	no	no	no	no	NA	NA	NA	NA	no	no	no	no	no	yes	yes	NA	NA	NA	NA	NA	NA	NA
SJNBL011575	SJNBL011575_D1-CHOP-8838	PAUJHL	COG	diagnosis	no	NA	yes	EGAD00001005484	no	NA	yes	groupB	2.74247	1001	2632	Alive	1	1	no	no	no	no	no	no	no	no	no	no	no	no	no	NA	NA	NA	NA	no	no	no	no	no	no	no	NA	NA	NA	NA	NA	NA	NA
PASUCB_diagnosis	TARGET-30-PASUCB-01A-01D	PASUCB	Target_CGI_WES	diagnosis	yes	phs000218	yes	phs000218	yes	phs000218	no	groupB	2.76164	1008	1976	Alive	4	26	no	no	no	yes	yes	no	no	no	no	no	no	yes	yes	no	no	no	no	no	no	no	no	no	no	no	29	361	129	305	0	0	140
SJNBL011547	SJNBL011547_D1-CHOP-8675	PAUEKE	COG	diagnosis	no	NA	yes	EGAD00001005484	no	NA	yes	groupB	2.76438	1009	2754	Alive	1	4	no	no	no	no	no	no	no	no	no	no	no	no	no	NA	NA	NA	NA	no	no	no	no	no	no	no	NA	NA	NA	NA	NA	NA	NA
PAPZYP_diagnosis	TARGET-30-PAPZYP-01A-01D	PAPZYP	Target_CGI	diagnosis	yes	phs000218	no	NA	yes	phs000218	no	groupB	2.76712	1010	2386	Alive	4	31	yes	yes	no	yes	no	no	no	no	no	no	no	yes	yes	no	no	no	no	no	no	no	no	no	no	no	10	179	76	1035	0	0	0
SJNBL011535	SJNBL011535_D1-CHOP-8633	PAUDFJ	COG	diagnosis	no	NA	yes	EGAD00001005484	no	NA	yes	groupB	2.80274	1023	2741	Alive	3	1	no	no	no	no	no	no	no	no	no	no	no	no	no	NA	NA	NA	NA	no	no	no	no	no	no	no	NA	NA	NA	NA	NA	NA	NA
PAPYNZ_diagnosis	TARGET-30-PAPYNZ-01A-01D	PAPYNZ	Target_WES	diagnosis	no	NA	yes	phs000218	no	NA	no	groupB	2.80548	1024	336	Dead	4	15	yes	no	no	yes	no	yes	no	no	no	no	no	no	yes	NA	NA	NA	NA	no	no	no	no	no	no	no	NA	NA	NA	NA	NA	NA	NA
PARCWT_diagnosis	TARGET-30-PARCWT-01A-01D	PARCWT	Target_CGI	diagnosis	yes	phs000218	no	NA	no	NA	no	groupB	2.81096	1026	2522	Dead	4	13	no	no	yes	no	no	yes	yes	no	yes	yes	yes	yes	yes	yes	no	no	no	no	no	no	no	no	no	no	0	176	91	386	0	0	0
SJNBL011454	SJNBL011454_D1-CHOP-8218	PATSIJ	COG	diagnosis	no	NA	yes	EGAD00001005484	no	NA	yes	groupB	2.81918	1029	3003	Alive	1	2	no	no	no	no	no	no	no	no	no	no	no	no	no	NA	NA	NA	NA	no	no	no	no	no	no	no	NA	NA	NA	NA	NA	NA	NA
PAITEG_diagnosis	TARGET-30-PAITEG-01A-01W	PAITEG	Target_WES	diagnosis	no	NA	yes	phs000218	yes	phs000218	no	groupB	2.83288	1034	804	Dead	4	9	no	no	no	no	no	no	yes	no	yes	no	yes	no	yes	NA	NA	NA	NA	no	no	no	no	no	no	no	NA	NA	NA	NA	NA	NA	NA
PARNTS_diagnosis	TARGET-30-PARNTS-01A-01D	PARNTS	Target_CGI_WES	diagnosis	yes	phs000218	yes	phs000218	no	NA	no	groupB	2.83562	1035	2062	Alive	4	13	yes	no	yes	no	yes	no	no	no	no	no	no	no	no	no	yes	no	no	no	no	no	no	no	no	no	7	91	178	225	0	0	0
PASFGG_diagnosis	TARGET-30-PASFGG-01A-01D	PASFGG	Target_CGI_WES	diagnosis	yes	phs000218	yes	phs000218	yes	phs000218	no	groupB	2.8411	1037	700	Dead	4	13	no	no	no	no	yes	no	yes	no	no	yes	yes	no	yes	yes	yes	yes	no	no	no	no	no	no	no	no	0	145	52	354	0	0	244
PATGLU_diagnosis	TARGET-30-PATGLU-01A-01D	PATGLU	Target_CGI_WES	diagnosis	yes	phs000218	yes	phs000218	yes	phs000218	no	groupB	2.8411	1037	1330	Dead	4	17	no	yes	no	no	yes	yes	no	yes	no	no	yes	yes	yes	no	no	no	no	no	no	no	no	no	no	no	7	252	1	178	0	0	206
PATINJ_diagnosis	TARGET-30-PATINJ-01A-01D	PATINJ	Target_WES	diagnosis	no	NA	yes	phs000218	yes	phs000218	no	groupB	2.8411	1037	822	Dead	4	14	no	no	no	no	no	no	yes	no	no	yes	yes	yes	yes	NA	NA	NA	NA	no	no	no	no	no	no	no	NA	NA	NA	NA	NA	NA	NA
SJNBL011516	SJNBL011516_D1-CHOP-8536	PAUAPU	COG	diagnosis	no	NA	yes	EGAD00001005484	no	NA	yes	groupB	2.84658	1039	2765	Alive	1	5	no	no	no	yes	yes	no	no	no	no	no	no	no	no	NA	NA	NA	NA	no	no	no	no	no	no	no	NA	NA	NA	NA	NA	NA	NA
PATFCY_diagnosis	TARGET-30-PATFCY-01A-01D	PATFCY	Target_CGI_WES	diagnosis	yes	phs000218	yes	phs000218	yes	phs000218	no	groupB	2.84932	1040	787	Dead	4	12	no	no	yes	no	no	no	no	no	no	no	no	no	no	no	no	no	no	no	no	no	no	no	no	no	12	131	85	162	0	0	125
PATCFL_diagnosis	TARGET-30-PATCFL-01A-01D	PATCFL	Target_CGI_WES	diagnosis	yes	phs000218	yes	phs000218	yes	phs000218	no	groupB	2.85205	1041	1754	Alive	4	5	no	no	no	no	no	no	no	no	no	no	no	no	no	no	no	no	no	no	no	no	no	no	no	no	5	53	0	0	0	0	10
SJNBL011543	SJNBL011543_D1-CHOP-8661	PAUECG	COG	diagnosis	no	NA	yes	EGAD00001005484	no	NA	yes	groupB	2.86575	1046	458	Alive	1	0	no	no	no	no	no	no	no	no	no	no	no	no	no	NA	NA	NA	NA	no	no	no	no	no	no	no	NA	NA	NA	NA	NA	NA	NA
PARDUJ_diagnosis	TARGET-30-PARDUJ-01A-01D	PARDUJ	Target_CGI	diagnosis	yes	phs000218	no	NA	no	NA	no	groupB	2.88219	1052	2757	Alive	4	6	no	no	no	no	no	no	yes	no	no	yes	yes	yes	yes	no	no	no	yes	no	no	no	no	no	no	no	9	85	106	140	0	0	0
SJNBL045_D	SJNBL045_D	Not applicable	PCGP_WGS	diagnosis	yes	EGAS00001000213	no	NA	no	NA	no	groupB	2.9	1058.5	2482	Alive	4	10	no	no	no	no	no	yes	yes	yes	no	yes	yes	no	yes	yes	no	no	yes	no	no	no	no	no	no	no	7	327	35	375	0	0	0
PAMYCE_diagnosis	TARGET-30-PAMYCE-01A-01W	PAMYCE	Target_WES	diagnosis	no	NA	yes	phs000218	yes	phs000218	no	groupB	2.90137	1059	995	Dead	4	17	no	no	no	no	no	no	yes	no	no	no	yes	no	yes	NA	NA	NA	NA	no	no	no	no	no	no	no	NA	NA	NA	NA	NA	NA	NA
SJNBL011557	SJNBL011557_D1-CHOP-8736	PAUGAG	COG	diagnosis	no	NA	yes	EGAD00001005484	no	NA	yes	groupB	2.90959	1062	2488	Alive	1	5	no	no	no	no	no	no	no	no	no	no	no	no	no	NA	NA	NA	NA	no	no	no	no	no	no	no	NA	NA	NA	NA	NA	NA	NA
PANBSP_diagnosis	TARGET-30-PANBSP-01A-01W	PANBSP	Target_WES	diagnosis	no	NA	yes	phs000218	yes	phs000218	no	groupB	2.91507	1064	659	Dead	4	20	no	no	no	yes	no	yes	no	no	no	no	no	no	no	NA	NA	NA	NA	no	no	no	yes	no	no	yes	NA	NA	NA	NA	NA	NA	NA
PAIWRB_diagnosis	TARGET-30-PAIWRB-01A-01D	PAIWRB	Target_WES	diagnosis	no	NA	yes	phs000218	no	NA	no	groupB	2.91781	1065	637	Dead	4	2	yes	no	no	no	no	no	no	no	no	no	no	no	no	NA	NA	NA	NA	no	no	no	no	no	no	no	NA	NA	NA	NA	NA	NA	NA
PAISNS_diagnosis	TARGET-30-PAISNS-01A-01D	PAISNS	Target_CGI	diagnosis	yes	phs000218	no	NA	yes	phs000218	no	groupB	2.93151	1070	421	Dead	4	20	no	no	no	no	no	no	yes	yes	yes	no	no	no	yes	no	no	no	no	no	no	no	no	no	no	no	0	399	59	609	0	0	0
PARNEE_diagnosis	TARGET-30-PARNEE-01A-01D	PARNEE	Target_CGI	diagnosis	yes	phs000218	no	NA	no	NA	no	groupB	2.93425	1071	318	Dead	4	19	yes	no	no	yes	no	no	no	no	no	no	no	no	yes	no	no	yes	no	no	no	no	no	no	yes	yes	15	41	56	524	0	0	0
PAPBGH_diagnosis	TARGET-30-PAPBGH-01A-01W	PAPBGH	Target_WES	diagnosis	no	NA	yes	phs000218	yes	phs000218	no	groupB	2.94247	1074	723	Dead	4	21	no	no	no	yes	yes	no	yes	no	no	no	no	no	no	NA	NA	NA	NA	no	no	no	no	no	no	no	NA	NA	NA	NA	NA	NA	NA
PANNMS_diagnosis	TARGET-30-PANNMS-01A-01D	PANNMS	Target_CGI	diagnosis	yes	phs000218	no	NA	yes	phs000218	no	groupB	2.9589	1080	3509	Alive	4	17	no	no	no	no	no	no	no	no	no	yes	yes	no	yes	no	yes	no	no	no	no	no	no	no	no	no	7	411	85	412	0	0	0
PAKZRE_diagnosis	TARGET-30-PAKZRE-01A-01W	PAKZRE	Target_WES	diagnosis	no	NA	yes	phs000218	no	NA	no	groupB	2.96712	1083	463	Dead	4	17	yes	no	no	yes	no	yes	no	no	no	no	no	no	yes	NA	NA	NA	NA	no	yes	no	no	no	no	yes	NA	NA	NA	NA	NA	NA	NA
PAPTLA_diagnosis	TARGET-30-PAPTLA-01A-01D	PAPTLA	Target_WES	diagnosis	no	NA	yes	phs000218	no	NA	no	groupB	2.98356	1089	2220	Dead	4	29	no	no	no	no	yes	yes	yes	no	yes	yes	yes	no	yes	NA	NA	NA	NA	no	no	no	no	no	no	no	NA	NA	NA	NA	NA	NA	NA
PASEGA_diagnosis	TARGET-30-PASEGA-01A-01D	PASEGA	Target_CGI_WES	diagnosis	yes	phs000218	yes	phs000218	yes	phs000218	no	groupB	2.98904	1091	809	Dead	4	23	no	no	no	yes	yes	yes	no	no	no	no	yes	no	yes	no	no	no	no	no	no	no	no	no	no	no	8	421	132	0	0	0	220
SJNBL010_D	SJNBL010_D	Not applicable	PCGP_WGS	diagnosis	yes	EGAS00001000213	no	NA	no	NA	no	groupB	3	1095	2482	Alive	4	80	yes	no	no	yes	no	no	no	no	no	no	no	no	yes	no	no	no	no	no	no	yes	no	no	no	yes	0	0	0	2646	0	0	0
PASNZU_diagnosis	TARGET-30-PASNZU-01A-01D	PASNZU	Target_CGI_WES	diagnosis	yes	phs000218	yes	phs000218	yes	phs000218	no	groupB	3.01096	1099	1692	Dead	4	31	yes	no	no	yes	no	yes	no	no	no	no	no	no	yes	no	no	no	no	no	no	no	no	no	no	no	0	233	3	1263	0	0	0
PAKJRE_diagnosis	TARGET-30-PAKJRE-01A-01W	PAKJRE	Target_WES	diagnosis	no	NA	yes	phs000218	no	NA	no	groupB	3.0137	1100	1485	Dead	4	27	no	no	no	yes	no	no	yes	yes	yes	no	no	yes	yes	NA	NA	NA	NA	no	no	no	no	no	no	no	NA	NA	NA	NA	NA	NA	NA
PASTXR_diagnosis	TARGET-30-PASTXR-01A-01D	PASTXR	Target_WES	diagnosis	no	NA	yes	phs000218	no	NA	no	groupB	3.0137	1100	1905	Alive	4	7	no	no	no	no	no	no	yes	yes	no	yes	yes	no	yes	NA	NA	NA	NA	no	no	no	no	no	no	no	NA	NA	NA	NA	NA	NA	NA
PALUDH_diagnosis	TARGET-30-PALUDH-01A-01W	PALUDH	Target_WES	diagnosis	no	NA	yes	phs000218	no	NA	no	groupB	3.0274	1105	4306	Alive	4	24	no	no	no	no	no	no	yes	yes	yes	no	yes	no	yes	NA	NA	NA	NA	no	no	no	no	no	no	no	NA	NA	NA	NA	NA	NA	NA
PARGDJ_diagnosis	TARGET-30-PARGDJ-01A-01D	PARGDJ	Target_CGI	diagnosis	yes	phs000218	no	NA	no	NA	no	groupB	3.04658	1112	781	Dead	4	18	no	no	no	yes	no	no	no	no	no	yes	yes	no	yes	no	no	no	no	no	no	no	no	no	no	no	0	355	62	438	0	0	0
PATBMM_diagnosis	TARGET-30-PATBMM-01A-01D	PATBMM	Target_CGI_WES	diagnosis	yes	phs000218	yes	phs000218	yes	phs000218	no	groupB	3.04658	1112	768	Alive	4	27	no	no	no	yes	yes	no	yes	no	no	yes	yes	no	yes	no	yes	no	no	no	no	no	no	no	no	no	0	0	24	921	0	0	0
PAKIPY_diagnosis	TARGET-30-PAKIPY-01A-01W	PAKIPY	Target_WES	diagnosis	no	NA	yes	phs000218	no	NA	no	groupB	3.05753	1116	830	Dead	4	0	no	no	no	no	no	no	no	no	no	no	no	no	no	NA	NA	NA	NA	no	no	no	no	no	no	no	NA	NA	NA	NA	NA	NA	NA
PANRHJ_diagnosis	TARGET-30-PANRHJ-01A-01W	PANRHJ	Target_WES	diagnosis	no	NA	yes	phs000218	yes	phs000218	no	groupB	3.06027	1117	416	Dead	4	10	no	no	yes	no	no	no	no	no	no	no	no	no	no	NA	NA	NA	NA	no	no	no	no	no	no	no	NA	NA	NA	NA	NA	NA	NA
PAIVHE_diagnosis	TARGET-30-PAIVHE-01A-01W	PAIVHE	Target_WES	diagnosis	no	NA	yes	phs000218	yes	phs000218	no	groupB	3.07671	1123	1602	Dead	4	23	no	no	no	no	yes	yes	yes	no	no	yes	yes	no	yes	NA	NA	NA	NA	no	no	no	no	no	no	no	NA	NA	NA	NA	NA	NA	NA
SJNBL011509	SJNBL011509_D1-CHOP-8507	PAUAEJ	COG	diagnosis	no	NA	yes	EGAD00001005484	no	NA	yes	groupB	3.07671	1123	1336	Alive	1	0	no	no	no	no	no	no	no	no	no	no	no	no	no	NA	NA	NA	NA	no	no	no	no	no	no	no	NA	NA	NA	NA	NA	NA	NA
PASCHP_diagnosis	TARGET-30-PASCHP-01A-01D	PASCHP	Target_CGI	diagnosis	yes	phs000218	no	NA	no	NA	no	groupB	3.09041	1128	16	Alive	4	0	no	no	no	no	no	no	no	no	yes	no	no	no	no	no	no	no	no	no	no	no	no	no	no	no	45	0	0	0	0	1085	0
SJNBL011720	SJNBL011720_D1-CHOP-9499	PAVFIS	COG	diagnosis	no	NA	yes	EGAD00001005484	no	NA	yes	groupB	3.09589	1130	2145	Alive	1	0	no	no	no	no	no	no	no	no	no	no	no	no	no	NA	NA	NA	NA	no	no	no	no	no	no	no	NA	NA	NA	NA	NA	NA	NA
PALXHW_diagnosis	TARGET-30-PALXHW-01A-01W	PALXHW	Target_WES	diagnosis	no	NA	yes	phs000218	no	NA	no	groupB	3.09863	1131	1408	Dead	4	12	no	yes	no	no	no	yes	no	no	yes	no	no	yes	yes	NA	NA	NA	NA	no	no	no	no	no	no	no	NA	NA	NA	NA	NA	NA	NA
SJNBL008_D	SJNBL008_D	Not applicable	PCGP_WGS	diagnosis	yes	EGAS00001000213	no	NA	no	NA	no	groupB	3.1	1131.5	803	Dead	4	31	yes	no	yes	yes	no	no	no	no	no	no	no	no	yes	no	no	no	no	no	no	no	no	no	no	no	0	0	0	1282	0	0	0
SJNBL011656	SJNBL011656_D1-CHOP-9194	PAUVZJ	COG	diagnosis	no	NA	yes	EGAD00001005484	no	NA	yes	groupB	3.12055	1139	2291	Alive	1	0	no	no	no	no	no	no	no	no	no	no	no	no	no	NA	NA	NA	NA	no	no	no	no	no	no	no	NA	NA	NA	NA	NA	NA	NA
PARPGU_diagnosis	TARGET-30-PARPGU-01A-01D	PARPGU	Target_WES	diagnosis	no	NA	yes	phs000218	no	NA	no	groupB	3.13699	1145	1381	Dead	4	2	no	no	no	no	no	no	no	no	no	no	no	no	no	NA	NA	NA	NA	no	no	no	no	no	no	no	NA	NA	NA	NA	NA	NA	NA
PALFPI_diagnosis	TARGET-30-PALFPI-01A-01W	PALFPI	Target_WES	diagnosis	no	NA	yes	phs000218	no	NA	no	groupB	3.15616	1152	670	Dead	4	26	no	no	no	no	no	yes	yes	yes	no	no	yes	yes	yes	NA	NA	NA	NA	no	no	no	no	no	no	no	NA	NA	NA	NA	NA	NA	NA
SJNBL011422	SJNBL011422_D1-CHOP-8077	PATMFH	COG	diagnosis	no	NA	yes	EGAD00001005484	no	NA	yes	groupB	3.1589	1153	3000	Alive	3	3	no	no	no	no	no	no	no	no	no	no	no	no	no	NA	NA	NA	NA	no	yes	no	no	no	no	yes	NA	NA	NA	NA	NA	NA	NA
PALNVP_diagnosis	TARGET-30-PALNVP-01A-01D	PALNVP	Target_CGI	diagnosis	yes	phs000218	no	NA	yes	phs000218	no	groupB	3.16438	1155	4336	Alive	4	13	no	no	yes	no	no	no	no	no	no	no	no	no	no	no	no	yes	no	no	no	no	no	no	no	no	13	288	164	159	0	0	0
SJNBL011584	SJNBL011584_D1-CHOP-8873	PAUKCR	COG	diagnosis	no	NA	yes	EGAD00001005484	no	NA	yes	groupB	3.1863	1163	2505	Alive	1	0	no	no	no	no	no	no	no	no	no	no	no	no	no	NA	NA	NA	NA	no	no	no	no	no	no	no	NA	NA	NA	NA	NA	NA	NA
SJNBL042_D	SJNBL042_D	Not applicable	PCGP_WGS	diagnosis	yes	EGAS00001000213	no	NA	no	NA	no	groupB	3.2	1168	803	Dead	4	13	no	no	yes	no	no	no	no	yes	no	yes	yes	no	yes	no	no	no	no	no	no	no	no	no	no	no	31	366	100	307	0	0	0
PARACS_diagnosis	TARGET-30-PARACS-01A-01D	PARACS	Target_CGI_WES	diagnosis	yes	phs000218	yes	phs000218	yes	phs000218	no	groupB	3.23288	1180	1328	Alive	4	37	no	no	no	no	no	yes	no	no	yes	yes	yes	no	yes	no	no	no	no	no	no	no	no	no	no	no	0	633	122	655	0	0	0
PARMDD_diagnosis	TARGET-30-PARMDD-01A-01D	PARMDD	Target_WES	diagnosis	no	NA	yes	phs000218	no	NA	no	groupB	3.23288	1180	2325	Alive	4	0	no	no	no	no	no	no	no	no	no	no	no	no	no	NA	NA	NA	NA	no	no	no	no	no	no	no	NA	NA	NA	NA	NA	NA	NA
SJNBL011601	SJNBL011601_D1-CHOP-8963	PAUNFJ	COG	diagnosis	no	NA	yes	EGAD00001005484	no	NA	yes	groupB	3.2411	1183	2302	Alive	3	16	yes	no	no	yes	no	yes	no	no	no	no	no	no	yes	NA	NA	NA	NA	no	no	no	no	no	no	no	NA	NA	NA	NA	NA	NA	NA
PARACR_diagnosis	TARGET-30-PARACR-01A-01D	PARACR	Target_WES	diagnosis	no	NA	yes	phs000218	no	NA	no	groupB	3.26301	1191	2629	Alive	4	22	no	no	no	yes	no	no	no	no	yes	no	no	no	yes	NA	NA	NA	NA	no	no	no	no	no	no	no	NA	NA	NA	NA	NA	NA	NA
PAKFUY_diagnosis	TARGET-30-PAKFUY-01A-01W	PAKFUY	Target_WES	diagnosis	no	NA	yes	phs000218	no	NA	no	groupB	3.27123	1194	864	Dead	4	43	no	no	no	no	no	yes	no	no	yes	yes	yes	no	yes	NA	NA	NA	NA	no	no	no	no	no	no	no	NA	NA	NA	NA	NA	NA	NA
SJNBL016_D	SJNBL016_D	Not applicable	PCGP_WGS	diagnosis	yes	EGAS00001000213	no	NA	no	NA	no	groupB	3.3	1204.5	1277.5	Alive	4	9	yes	no	no	yes	no	no	no	no	no	no	no	no	yes	no	no	no	no	no	no	no	no	no	no	no	46	91	158	384	0	0	0
SJNBL193_R	SJNBL193_R	Not applicable	PCGP_WGS	relapse	yes	EGAS00001000213	no	NA	no	NA	no	groupB	3.3	1204.5	4307	Alive	4	39	no	yes	no	no	no	no	yes	no	yes	no	yes	no	yes	no	no	no	no	no	no	no	no	no	no	no	0	692	301	1266	0	0	0
SJNBL194_R	SJNBL194_R	Not applicable	PCGP_WGS	relapse	yes	EGAS00001000213	no	NA	no	NA	no	groupB	3.3	1204.5	1460	Dead	4	39	yes	no	no	yes	yes	no	no	no	no	yes	no	yes	yes	no	no	no	no	no	no	no	no	no	no	no	0	99	1529	937	0	0	0
PARMFA_diagnosis	TARGET-30-PARMFA-01A-01D	PARMFA	Target_CGI	diagnosis	yes	phs000218	no	NA	no	NA	no	groupB	3.30137	1205	2485	Alive	4	16	no	no	no	no	yes	no	yes	yes	yes	no	yes	no	yes	no	no	no	no	no	no	no	no	no	no	no	12	457	196	212	0	0	0
PAPTIP_diagnosis	TARGET-30-PAPTIP-01A-01D	PAPTIP	Target_CGI	diagnosis	yes	phs000218	no	NA	no	NA	no	groupB	3.30959	1208	1492	Dead	4	8	yes	no	no	yes	no	no	no	no	no	no	no	yes	yes	no	no	no	no	no	no	no	no	no	no	no	3	228	115	388	0	0	0
SJNBL011666	SJNBL011666_D1-CHOP-9227	PAUWXL	COG	diagnosis	no	NA	yes	EGAD00001005484	no	NA	yes	groupB	3.31781	1211	598	Alive	1	0	no	no	no	no	no	no	no	no	no	no	no	no	no	NA	NA	NA	NA	no	no	no	no	no	no	no	NA	NA	NA	NA	NA	NA	NA
SJNBL011683	SJNBL011683_D1-CHOP-9289	PAUYRK	COG	diagnosis	no	NA	yes	EGAD00001005484	no	NA	yes	groupB	3.32055	1212	2152	Alive	1	4	yes	no	yes	no	no	no	no	no	no	no	no	no	no	NA	NA	NA	NA	no	no	no	no	no	no	no	NA	NA	NA	NA	NA	NA	NA
PANYBL_diagnosis	TARGET-30-PANYBL-01A-01W	PANYBL	Target_WES	diagnosis	no	NA	yes	phs000218	no	NA	no	groupB	3.33151	1216	495	Dead	4	20	no	no	no	yes	no	no	no	no	no	no	no	no	yes	NA	NA	NA	NA	no	no	no	no	no	no	no	NA	NA	NA	NA	NA	NA	NA
PASLGS_diagnosis	TARGET-30-PASLGS-01A-01D	PASLGS	Target_CGI	diagnosis	yes	phs000218	no	NA	yes	phs000218	no	groupB	3.33699	1218	830	Dead	4	12	yes	no	no	no	no	no	no	no	no	yes	yes	yes	yes	no	no	no	no	no	no	no	no	no	no	no	0	133	64	936	0	0	0
PAMDAL_diagnosis	TARGET-30-PAMDAL-01A-01W	PAMDAL	Target_WES	diagnosis	no	NA	yes	phs000218	no	NA	no	groupB	3.34795	1222	147	Dead	4	18	yes	no	no	no	no	no	no	no	no	no	no	no	yes	NA	NA	NA	NA	no	no	no	no	no	no	no	NA	NA	NA	NA	NA	NA	NA
PAPUTN_diagnosis	TARGET-30-PAPUTN-01A-01D	PAPUTN	Target_CGI	diagnosis	yes	phs000218	no	NA	no	NA	no	groupB	3.35068	1223	284	Dead	4	14	yes	no	no	no	no	no	no	no	no	no	no	no	yes	no	yes	no	no	no	no	no	no	no	no	no	33	41	0	774	0	0	0
SJNBL011506	SJNBL011506_D1-CHOP-8495	PATZVV	COG	diagnosis	no	NA	yes	EGAD00001005484	no	NA	yes	groupB	3.35616	1225	1229	Alive	1	0	no	no	no	no	no	no	no	no	no	no	no	no	no	NA	NA	NA	NA	no	no	no	no	no	no	no	NA	NA	NA	NA	NA	NA	NA
PAIVZR_diagnosis	TARGET-30-PAIVZR-01A-01D	PAIVZR	Target_CGI	diagnosis	yes	phs000218	no	NA	no	NA	no	groupB	3.36164	1227	784	Dead	4	17	yes	no	no	yes	no	no	no	no	no	no	no	no	yes	no	no	no	no	no	no	no	no	no	no	no	32	138	123	265	0	0	0
PARGHY_diagnosis	TARGET-30-PARGHY-01A-01D	PARGHY	Target_WES	diagnosis	no	NA	yes	phs000218	no	NA	no	groupB	3.36712	1229	2445	Alive	4	1	no	no	no	no	no	no	no	no	no	no	no	no	no	NA	NA	NA	NA	no	no	no	no	no	no	no	NA	NA	NA	NA	NA	NA	NA
PALWIP_diagnosis	TARGET-30-PALWIP-01A-01W	PALWIP	Target_WES	diagnosis	no	NA	yes	phs000218	no	NA	no	groupB	3.37534	1232	809	Dead	4	13	no	no	no	no	yes	no	no	no	yes	yes	yes	no	yes	NA	NA	NA	NA	no	no	no	no	no	no	no	NA	NA	NA	NA	NA	NA	NA
PAPTLD_diagnosis	TARGET-30-PAPTLD-01A-01D	PAPTLD	Target_CGI	diagnosis	yes	phs000218	no	NA	no	NA	no	groupB	3.40822	1244	2679	Dead	4	9	no	no	no	no	no	yes	yes	no	yes	yes	yes	yes	yes	no	yes	no	no	no	no	no	no	no	no	no	33	328	140	0	0	0	0
PASGUT_diagnosis	TARGET-30-PASGUT-01A-01D	PASGUT	Target_CGI_WES	diagnosis	yes	phs000218	yes	phs000218	yes	phs000218	no	groupB	3.44932	1259	401	Alive	4	61	no	no	no	no	yes	no	yes	yes	yes	yes	yes	no	yes	yes	no	yes	no	no	no	no	no	no	no	no	8	1438	362	762	0	0	0
PASWAU_diagnosis	TARGET-30-PASWAU-01A-01D	PASWAU	Target_WES	diagnosis	no	NA	yes	phs000218	no	NA	no	groupB	3.45479	1261	2147	Alive	4	0	no	no	no	no	no	no	no	no	no	no	no	no	no	NA	NA	NA	NA	no	no	no	no	no	no	no	NA	NA	NA	NA	NA	NA	NA
PATEKG_diagnosis	TARGET-30-PATEKG-01A-01D	PATEKG	Target_WES	diagnosis	no	NA	yes	phs000218	yes	phs000218	no	groupB	3.49315	1275	1762	Alive	4	1	no	no	no	no	no	no	no	no	no	no	no	no	no	NA	NA	NA	NA	no	no	no	no	no	no	no	NA	NA	NA	NA	NA	NA	NA
PAICGF_diagnosis	TARGET-30-PAICGF-01A-01W	PAICGF	Target_WES	diagnosis	no	NA	yes	phs000218	no	NA	no	groupB	3.50137	1278	1307	Dead	4	8	no	no	no	no	no	no	no	yes	no	no	no	no	yes	NA	NA	NA	NA	no	no	no	no	no	no	no	NA	NA	NA	NA	NA	NA	NA
PASXRG_diagnosis	TARGET-30-PASXRG-01A-01D	PASXRG	Target_CGI_WES	diagnosis	yes	phs000218	yes	phs000218	yes	phs000218	no	groupB	3.50137	1278	1749	Alive	4	28	yes	no	no	yes	yes	yes	yes	no	no	yes	yes	no	yes	no	no	no	no	no	no	no	no	no	no	no	6	35	42	925	0	0	0
PALIIN_diagnosis	TARGET-30-PALIIN-01A-01W	PALIIN	Target_WES	diagnosis	no	NA	yes	phs000218	yes	phs000218	no	groupB	3.50411	1279	1395	Dead	4	25	no	no	no	no	yes	no	no	no	no	no	yes	yes	yes	NA	NA	NA	NA	no	no	no	no	no	no	no	NA	NA	NA	NA	NA	NA	NA
SJNBL011497	SJNBL011497_D1-CHOP-8446	PATYGV	COG	diagnosis	no	NA	yes	EGAD00001005484	no	NA	yes	groupB	3.50411	1279	1916	Alive	1	7	no	no	no	no	no	no	no	no	no	no	no	no	no	NA	NA	NA	NA	no	no	no	no	no	no	no	NA	NA	NA	NA	NA	NA	NA
PANKFE_diagnosis	TARGET-30-PANKFE-01A-01W	PANKFE	Target_WES	diagnosis	no	NA	yes	phs000218	yes	phs000218	no	groupB	3.50685	1280	402	Alive	4	1	no	no	no	no	no	no	no	no	no	no	no	no	no	NA	NA	NA	NA	no	no	no	no	no	no	no	NA	NA	NA	NA	NA	NA	NA
PAKZRF_diagnosis	TARGET-30-PAKZRF-01A-01W	PAKZRF	Target_WES	diagnosis	no	NA	yes	phs000218	no	NA	no	groupB	3.52055	1285	2653	Dead	4	16	no	no	no	no	no	yes	no	no	no	yes	yes	no	yes	NA	NA	NA	NA	no	no	no	no	no	no	no	NA	NA	NA	NA	NA	NA	NA
PANPVI_diagnosis	TARGET-30-PANPVI-01A-01W	PANPVI	Target_WES	diagnosis	no	NA	yes	phs000218	no	NA	no	groupB	3.53151	1289	1706	Dead	4	13	no	no	no	no	yes	no	no	no	no	yes	no	no	yes	NA	NA	NA	NA	no	no	no	no	no	no	no	NA	NA	NA	NA	NA	NA	NA
SJNBL011429	SJNBL011429_D1-CHOP-8102	PATMUV	COG	diagnosis	no	NA	yes	EGAD00001005484	no	NA	yes	groupB	3.54795	1295	2836	Alive	1	4	no	no	no	no	no	no	no	no	no	no	no	no	no	NA	NA	NA	NA	no	no	no	no	no	no	no	NA	NA	NA	NA	NA	NA	NA
PARRLH_diagnosis	TARGET-30-PARRLH-01A-01D	PARRLH	Target_WES	diagnosis	no	NA	yes	phs000218	no	NA	no	groupB	3.5589	1299	542	Dead	4	17	no	no	no	no	no	yes	yes	yes	no	yes	yes	yes	yes	NA	NA	NA	NA	no	no	no	no	no	no	no	NA	NA	NA	NA	NA	NA	NA
PALJUV_diagnosis	TARGET-30-PALJUV-01A-01W	PALJUV	Target_WES	diagnosis	no	NA	yes	phs000218	no	NA	no	groupB	3.56438	1301	486	Dead	4	0	no	no	no	no	no	no	no	no	no	no	no	no	no	NA	NA	NA	NA	no	no	no	no	no	no	no	NA	NA	NA	NA	NA	NA	NA
PASBGV_diagnosis	TARGET-30-PASBGV-01A-01D	PASBGV	Target_WES	diagnosis	no	NA	yes	phs000218	no	NA	no	groupB	3.5726	1304	2281	Alive	4	0	no	no	no	no	no	no	no	no	no	no	no	no	no	NA	NA	NA	NA	no	no	no	no	no	no	no	NA	NA	NA	NA	NA	NA	NA
SJNBL009_D	SJNBL009_D	Not applicable	PCGP_WGS	diagnosis	yes	EGAS00001000213	no	NA	no	NA	no	groupB	3.6	1314	2153.5	Alive	4	25	no	yes	no	yes	no	yes	no	no	no	yes	yes	no	yes	yes	no	no	no	no	no	no	no	no	no	no	12	580	273	723	0	0	0
SJNBL017_D	SJNBL017_D	Not applicable	PCGP_WGS	diagnosis	yes	EGAS00001000213	no	NA	no	NA	no	groupB	3.6	1314	1277.5	Dead	4	18	yes	no	no	yes	yes	yes	no	no	no	no	no	no	yes	no	no	no	no	no	no	no	no	no	no	no	86	41	59	988	0	0	0
PAIXIF_diagnosis	TARGET-30-PAIXIF-01A-01W	PAIXIF	Target_WES	diagnosis	no	NA	yes	phs000218	yes	phs000218	no	groupB	3.60274	1315	2220	Alive	4	11	no	no	no	no	yes	yes	yes	no	no	no	yes	yes	yes	NA	NA	NA	NA	no	no	no	no	no	no	no	NA	NA	NA	NA	NA	NA	NA
SJNBL011572	SJNBL011572_D1-CHOP-8831	PAUJBR	COG	diagnosis	no	NA	yes	EGAD00001005484	no	NA	yes	groupB	3.60822	1317	2587	Alive	1	0	no	no	no	no	no	no	no	no	no	no	no	no	no	NA	NA	NA	NA	no	no	no	no	no	no	no	NA	NA	NA	NA	NA	NA	NA
PASCJJ_diagnosis	TARGET-30-PASCJJ-01A-01D	PASCJJ	Target_WES	diagnosis	no	NA	yes	phs000218	no	NA	no	groupB	3.6137	1319	2002	Dead	4	19	no	no	no	yes	yes	yes	yes	no	no	yes	no	no	yes	NA	NA	NA	NA	no	no	no	no	no	no	no	NA	NA	NA	NA	NA	NA	NA
PARAHE_diagnosis	TARGET-30-PARAHE-01A-01D	PARAHE	Target_CGI	diagnosis	yes	phs000218	no	NA	no	NA	no	groupB	3.63288	1326	2232	Dead	4	28	no	no	yes	yes	no	yes	no	yes	yes	no	no	yes	yes	no	no	no	yes	no	no	no	no	no	no	no	20	494	130	513	0	0	0
PASRFS_diagnosis	TARGET-30-PASRFS-01A-01D	PASRFS	Target_CGI_WES	diagnosis	yes	phs000218	yes	phs000218	yes	phs000218	no	groupB	3.63836	1328	1902	Alive	4	39	no	yes	no	no	no	no	yes	yes	yes	yes	yes	yes	yes	yes	no	no	no	no	no	no	no	no	no	no	15	366	130	329	0	0	312
PAPSKM_diagnosis	TARGET-30-PAPSKM-01A-01D	PAPSKM	Target_CGI	diagnosis	yes	phs000218	no	NA	no	NA	no	groupB	3.64384	1330	1019	Dead	4	11	no	no	no	no	no	no	no	yes	no	yes	yes	no	yes	no	yes	no	no	no	no	no	no	no	no	no	33	385	59	0	0	0	0
PASGAP_diagnosis	TARGET-30-PASGAP-01A-01D	PASGAP	Target_CGI_WES	diagnosis	yes	phs000218	yes	phs000218	yes	phs000218	no	groupB	3.64384	1330	1543	Dead	4	18	no	no	no	no	no	no	no	yes	yes	yes	yes	no	yes	yes	no	no	no	no	no	no	no	no	no	no	0	378	69	196	0	0	0
PASGAP_relapse	TARGET-30-PASGAP-02A-01D	PASGAP	Target_CGI	relapse	yes	phs000218	no	NA	yes	phs000218	no	groupB	3.64384	1330	1543	Dead	4	77	no	no	no	no	no	no	no	yes	yes	yes	yes	no	yes	yes	no	no	no	no	no	yes	no	no	no	yes	0	1828	319	1160	0	0	0
PARNNG_diagnosis	TARGET-30-PARNNG-01A-01D	PARNNG	Target_WES	diagnosis	no	NA	yes	phs000218	no	NA	no	groupB	3.66027	1336	1703	Alive	4	9	no	no	no	yes	yes	no	no	no	no	no	no	no	yes	NA	NA	NA	NA	no	no	no	no	no	no	no	NA	NA	NA	NA	NA	NA	NA
PAPSMC_diagnosis	TARGET-30-PAPSMC-01A-01W	PAPSMC	Target_WES	diagnosis	no	NA	yes	phs000218	no	NA	no	groupB	3.66301	1337	2704	Alive	4	1	yes	no	no	yes	no	no	no	no	no	no	no	no	no	NA	NA	NA	NA	no	no	no	no	no	no	no	NA	NA	NA	NA	NA	NA	NA
SJNBL011633	SJNBL011633_D1-CHOP-9095	PAUTFB	COG	diagnosis	no	NA	yes	EGAD00001005484	no	NA	yes	groupB	3.66301	1337	876	Alive	1	0	no	no	no	no	no	no	no	no	no	no	no	no	no	NA	NA	NA	NA	no	no	no	no	no	no	no	NA	NA	NA	NA	NA	NA	NA
PARDVT_diagnosis	TARGET-30-PARDVT-01A-01D	PARDVT	Target_WES	diagnosis	no	NA	yes	phs000218	no	NA	no	groupB	3.66575	1338	732	Alive	4	25	no	no	no	no	yes	yes	no	no	no	yes	yes	yes	yes	NA	NA	NA	NA	no	no	no	no	no	no	no	NA	NA	NA	NA	NA	NA	NA
PAPRMJ_diagnosis	TARGET-30-PAPRMJ-01A-01D	PAPRMJ	Target_WES	diagnosis	no	NA	yes	phs000218	no	NA	no	groupB	3.66849	1339	NA	NA	4	9	no	no	no	no	yes	no	yes	no	no	no	yes	no	yes	NA	NA	NA	NA	no	no	no	no	no	no	no	NA	NA	NA	NA	NA	NA	NA
PAPZFW_diagnosis	TARGET-30-PAPZFW-01A-01D	PAPZFW	Target_WES	diagnosis	no	NA	yes	phs000218	no	NA	no	groupB	3.67671	1342	2768	Alive	4	28	no	no	no	no	no	no	yes	yes	yes	no	yes	no	yes	NA	NA	NA	NA	no	no	no	no	no	no	no	NA	NA	NA	NA	NA	NA	NA
SJNBL196_R	SJNBL196_R	Not applicable	PCGP_WGS	relapse	yes	EGAS00001000213	no	NA	no	NA	no	groupB	3.7	1350.5	1496.5	Dead	4	69	no	no	no	no	yes	no	yes	no	yes	yes	yes	no	yes	yes	yes	no	no	no	no	no	no	no	no	no	5	2273	455	1526	0	0	0
SJNBL011682	SJNBL011682_D1-CHOP-9287	PAUYKW	COG	diagnosis	no	NA	yes	EGAD00001005484	no	NA	yes	groupB	3.71507	1356	2208	Alive	2A	2	no	no	no	no	no	no	no	no	no	no	no	no	no	NA	NA	NA	NA	no	no	no	no	no	no	no	NA	NA	NA	NA	NA	NA	NA
PARBLH_diagnosis	TARGET-30-PARBLH-01A-01D	PARBLH	Target_CGI_WES	diagnosis	yes	phs000218	yes	phs000218	no	NA	no	groupB	3.72603	1360	2697	Alive	4	19	no	no	no	no	yes	no	yes	no	yes	yes	yes	no	yes	yes	yes	no	yes	no	no	no	no	no	no	no	12	345	223	391	0	0	0
PARKAG_diagnosis	TARGET-30-PARKAG-01A-01D	PARKAG	Target_WES	diagnosis	no	NA	yes	phs000218	no	NA	no	groupB	3.73425	1363	864	Dead	4	38	yes	no	no	yes	no	no	no	no	no	no	no	no	no	NA	NA	NA	NA	no	no	no	no	no	no	no	NA	NA	NA	NA	NA	NA	NA
PARVFJ_diagnosis	TARGET-30-PARVFJ-01A-01D	PARVFJ	Target_WES	diagnosis	no	NA	yes	phs000218	no	NA	no	groupB	3.73699	1364	2373	Alive	4	0	no	no	no	no	no	no	no	no	no	no	no	no	no	NA	NA	NA	NA	no	no	no	no	no	no	no	NA	NA	NA	NA	NA	NA	NA
PAPVXS_diagnosis	TARGET-30-PAPVXS-01A-01D	PAPVXS	Target_CGI_WES	diagnosis	yes	phs000218	yes	phs000218	yes	phs000218	no	groupB	3.74247	1366	224	Dead	4	23	no	no	no	no	yes	yes	yes	no	no	yes	yes	no	yes	yes	yes	yes	yes	no	no	no	no	no	no	no	39	599	110	293	0	0	0
PALTEG_diagnosis	TARGET-30-PALTEG-01A-01W	PALTEG	Target_WES	diagnosis	no	NA	yes	phs000218	yes	phs000218	no	groupB	3.74521	1367	551	Dead	4	23	no	no	no	no	no	no	yes	yes	yes	no	yes	no	yes	NA	NA	NA	NA	no	no	no	no	no	no	no	NA	NA	NA	NA	NA	NA	NA
PARMPP_diagnosis	TARGET-30-PARMPP-01A-01D	PARMPP	Target_WES	diagnosis	no	NA	yes	phs000218	no	NA	no	groupB	3.75342	1370	2378	Alive	4	28	no	no	no	no	yes	no	yes	no	no	yes	yes	no	yes	NA	NA	NA	NA	no	no	no	no	no	no	no	NA	NA	NA	NA	NA	NA	NA
SJNBL011646	SJNBL011646_D1-CHOP-9158	PAUUWG	COG	diagnosis	no	NA	yes	EGAD00001005484	no	NA	yes	groupB	3.76164	1373	1882	Alive	1	1	no	no	no	no	no	no	no	no	no	no	no	no	no	NA	NA	NA	NA	no	no	no	no	no	no	no	NA	NA	NA	NA	NA	NA	NA
SJNBL033_D	SJNBL033_D	Not applicable	PCGP_WGS	diagnosis	yes	EGAS00001000213	no	NA	no	NA	no	groupB	3.8	1387	511	Dead	4	4	yes	no	no	yes	no	no	no	no	no	no	no	no	yes	no	no	no	no	no	no	no	no	yes	no	yes	42	62	184	289	0	0	0
PARHYL_diagnosis	TARGET-30-PARHYL-01A-01D	PARHYL	Target_CGI	diagnosis	yes	phs000218	no	NA	no	NA	no	groupB	3.81918	1394	2457	Alive	4	17	no	no	no	yes	no	no	no	no	no	no	no	no	no	no	yes	no	no	no	no	no	no	no	no	no	25	162	215	490	0	0	0
PAINLN_diagnosis	TARGET-30-PAINLN-01A-01W	PAINLN	Target_WES	diagnosis	no	NA	yes	phs000218	no	NA	no	groupB	3.84658	1404	596	Dead	4	17	no	no	yes	yes	no	yes	yes	no	no	no	no	no	yes	NA	NA	NA	NA	no	no	no	no	no	no	no	NA	NA	NA	NA	NA	NA	NA
PAIMDT_diagnosis	TARGET-30-PAIMDT-01A-01W	PAIMDT	Target_WES	diagnosis	no	NA	yes	phs000218	no	NA	no	groupB	3.85753	1408	875	Dead	4	16	no	no	no	no	no	yes	yes	yes	yes	no	yes	no	yes	NA	NA	NA	NA	no	no	no	no	no	no	no	NA	NA	NA	NA	NA	NA	NA
PASUYG_diagnosis	TARGET-30-PASUYG-01A-01D	PASUYG	Target_CGI_WES	diagnosis	yes	phs000218	yes	phs000218	yes	phs000218	no	groupB	3.88493	1418	1990	Alive	4	23	no	no	no	yes	yes	no	no	no	no	no	no	no	yes	no	no	no	no	no	no	no	no	no	no	no	21	198	83	182	0	0	109
SJNBL024_D	SJNBL024_D	Not applicable	PCGP_WGS	diagnosis	yes	EGAS00001000213	no	NA	no	NA	no	groupB	3.9	1423.5	3613.5	Alive	4	8	no	yes	no	no	yes	yes	no	no	no	yes	yes	yes	yes	yes	no	no	no	no	no	no	no	no	no	no	24	332	48	259	0	0	0
SJNBL188_D	SJNBL188_D	Not applicable	PCGP_WGS	diagnosis	yes	EGAS00001000213	no	NA	no	NA	no	groupB	3.9	1423.5	4307	Alive	4	35	no	no	no	no	yes	no	yes	no	no	yes	yes	yes	yes	no	no	no	yes	no	no	no	no	no	no	no	0	0	0	2111	0	0	0
SJNBL188_R	SJNBL188_R	Not applicable	PCGP_WGS	relapse	yes	EGAS00001000213	no	NA	no	NA	no	groupB	3.9	1423.5	4307	Alive	4	65	no	yes	no	no	no	no	no	yes	yes	yes	yes	yes	yes	no	no	no	no	no	no	no	no	no	no	no	0	795	1891	919	0	0	0
SJNBL189_R	SJNBL189_R	Not applicable	PCGP_WGS	relapse	yes	EGAS00001000213	no	NA	no	NA	no	groupB	3.9	1423.5	4307	Alive	4	22	yes	no	no	yes	no	yes	no	no	no	no	no	no	yes	no	no	no	no	no	no	no	no	no	no	no	24	151	282	470	0	0	0
PASKTB_diagnosis	TARGET-30-PASKTB-01A-01D	PASKTB	Target_WES	diagnosis	no	NA	yes	phs000218	no	NA	no	groupB	3.90411	1425	2019	Alive	4	0	no	no	no	no	no	no	no	no	no	no	no	no	no	NA	NA	NA	NA	no	no	no	no	no	no	no	NA	NA	NA	NA	NA	NA	NA
PATEPF_diagnosis	TARGET-30-PATEPF-01A-01D	PATEPF	Target_CGI_WES	diagnosis	yes	phs000218	yes	phs000218	yes	phs000218	no	groupB	3.92877	1434	304	Dead	4	40	no	no	no	no	no	no	yes	yes	yes	no	yes	no	yes	no	yes	no	no	no	no	no	no	no	no	no	6	888	200	582	0	0	0
PATDWN_diagnosis	TARGET-30-PATDWN-01A-01D	PATDWN	Target_WES	diagnosis	no	NA	yes	phs000218	yes	phs000218	no	groupB	3.93151	1435	278	Alive	4	13	yes	no	no	yes	yes	no	no	no	no	no	no	no	no	NA	NA	NA	NA	no	no	no	no	no	no	no	NA	NA	NA	NA	NA	NA	NA
PASXHE_diagnosis	TARGET-30-PASXHE-01A-01D	PASXHE	Target_CGI_WES	diagnosis	yes	phs000218	yes	phs000218	yes	phs000218	no	groupB	3.93973	1438	1667	Alive	4	39	no	no	no	no	no	yes	no	yes	no	no	yes	no	yes	no	no	no	no	no	no	no	no	no	no	no	0	506	0	1363	0	0	0
PALNLU_diagnosis	TARGET-30-PALNLU-01A-01W	PALNLU	Target_WES	diagnosis	no	NA	yes	phs000218	no	NA	no	groupB	3.94247	1439	954	Dead	4	45	no	no	yes	no	no	no	no	no	no	no	no	no	yes	NA	NA	NA	NA	no	no	no	no	no	no	no	NA	NA	NA	NA	NA	NA	NA
PARACM_diagnosis	TARGET-30-PARACM-01A-01D	PARACM	Target_CGI	diagnosis	yes	phs000218	no	NA	yes	phs000218	no	groupB	3.95068	1442	2609	Alive	4	15	no	no	no	no	no	no	yes	no	yes	yes	yes	no	yes	yes	yes	no	no	no	no	no	no	no	no	no	11	358	12	514	0	0	0
SJNBL022_D	SJNBL022_D	Not applicable	PCGP_WGS	diagnosis	yes	EGAS00001000213	no	NA	no	NA	no	groupB	4	1460	766.5	Dead	4	0	no	no	no	no	no	no	no	no	no	no	no	no	no	no	no	no	no	no	no	no	no	no	no	no	0	0	23	0	0	0	0
SJNBL186_R	SJNBL186_R	Not applicable	PCGP_WGS	relapse	yes	EGAS00001000213	no	NA	no	NA	no	groupB	4	1460	1806.75	Dead	4	34	yes	no	no	yes	no	no	no	no	no	no	no	yes	yes	no	no	no	no	no	no	no	no	no	no	no	101	1228	798	0	0	0	0
PAPTAN_diagnosis	TARGET-30-PAPTAN-01A-01D	PAPTAN	Target_CGI_WES	diagnosis	yes	phs000218	yes	phs000218	yes	phs000218	no	groupB	4.00548	1462	2054	Alive	4	15	no	no	no	no	no	no	no	yes	no	yes	yes	no	yes	yes	no	yes	no	no	no	no	no	no	no	no	10	379	140	244	0	0	235
SJNBL011457	SJNBL011457_D1-CHOP-8235	PATSTF	COG	diagnosis	no	NA	yes	EGAD00001005484	no	NA	yes	groupB	4.00548	1462	2940	Alive	1	0	no	no	no	no	no	no	no	no	no	no	no	no	no	NA	NA	NA	NA	no	no	no	no	no	no	no	NA	NA	NA	NA	NA	NA	NA
PALETP_diagnosis	TARGET-30-PALETP-01A-01W	PALETP	Target_WES	diagnosis	no	NA	yes	phs000218	yes	phs000218	no	groupB	4.01644	1466	251	Dead	4	10	no	no	no	no	no	no	yes	no	no	no	yes	no	yes	NA	NA	NA	NA	no	no	no	no	no	no	no	NA	NA	NA	NA	NA	NA	NA
SJNBL011689	SJNBL011689_D1-CHOP-9322	PAUZWH	COG	diagnosis	no	NA	yes	EGAD00001005484	no	NA	yes	groupB	4.0274	1470	785	Alive	3	1	no	no	no	no	no	no	no	no	no	no	no	no	no	NA	NA	NA	NA	no	no	no	no	no	no	no	NA	NA	NA	NA	NA	NA	NA
PALXMM_diagnosis	TARGET-30-PALXMM-01A-01W	PALXMM	Target_WES	diagnosis	no	NA	yes	phs000218	no	NA	no	groupB	4.0411	1475	2434	Dead	4	10	no	no	no	yes	yes	no	no	no	no	no	yes	no	no	NA	NA	NA	NA	no	no	no	no	no	no	no	NA	NA	NA	NA	NA	NA	NA
SJNBL011481	SJNBL011481_D1-CHOP-8352	PATVXD	COG	diagnosis	no	NA	yes	EGAD00001005484	no	NA	yes	groupB	4.04384	1476	2943	Alive	3	1	no	no	no	no	no	no	no	no	no	no	no	no	no	NA	NA	NA	NA	no	no	no	no	no	no	no	NA	NA	NA	NA	NA	NA	NA
PAKVUY_diagnosis	TARGET-30-PAKVUY-01A-01D	PAKVUY	Target_WES	diagnosis	no	NA	yes	phs000218	no	NA	no	groupB	4.06027	1482	4855	Alive	4	2	yes	no	no	yes	yes	no	no	no	no	no	no	no	yes	NA	NA	NA	NA	no	no	no	no	no	no	no	NA	NA	NA	NA	NA	NA	NA
PANUKV_diagnosis	TARGET-30-PANUKV-01A-01W	PANUKV	Target_WES	diagnosis	no	NA	yes	phs000218	yes	phs000218	no	groupB	4.07123	1486	404	Dead	4	6	yes	no	no	yes	yes	no	yes	no	no	no	no	no	yes	NA	NA	NA	NA	no	no	no	no	no	no	no	NA	NA	NA	NA	NA	NA	NA
SJNBL011410	SJNBL011410_D1-CHOP-8000	PATJII	COG	diagnosis	no	NA	yes	EGAD00001005484	no	NA	yes	groupB	4.07397	1487	2980	Alive	1	0	no	no	no	no	no	no	no	no	no	no	no	no	no	NA	NA	NA	NA	no	no	no	no	no	no	no	NA	NA	NA	NA	NA	NA	NA
PARVME_diagnosis	TARGET-30-PARVME-01A-01D	PARVME	Target_CGI	diagnosis	yes	phs000218	no	NA	no	NA	no	groupB	4.09589	1495	2204	Alive	4	16	no	no	no	no	no	no	yes	no	no	yes	yes	yes	yes	yes	yes	yes	no	no	no	no	no	no	no	no	5	189	77	732	0	0	0
SJNBL038_D	SJNBL038_D	Not applicable	PCGP_WGS	diagnosis	yes	EGAS00001000213	no	NA	no	NA	no	groupB	4.1	1496.5	1204.5	Dead	4	16	no	yes	no	no	no	no	yes	no	yes	no	yes	no	yes	yes	no	no	no	no	no	no	no	no	no	no	20	282	256	198	0	0	0
PAPTLY_diagnosis	TARGET-30-PAPTLY-01A-01D	PAPTLY	Target_CGI	diagnosis	yes	phs000218	no	NA	no	NA	no	groupB	4.14795	1514	2955	Alive	4	15	yes	no	no	yes	no	no	no	no	no	no	no	no	yes	no	no	no	no	no	no	no	no	no	no	no	8	0	93	720	0	0	0
PASYPX_diagnosis	TARGET-30-PASYPX-01A-01D	PASYPX	Target_CGI_WES	diagnosis	yes	phs000218	yes	phs000218	yes	phs000218	no	groupB	4.14795	1514	1809	Alive	4	44	no	no	no	no	no	yes	no	no	yes	yes	no	no	yes	no	no	no	yes	no	no	no	no	no	no	no	27	605	315	753	0	0	0
SJNBL011537	SJNBL011537_D1-CHOP-8644	PAUDLG	COG	diagnosis	no	NA	yes	EGAD00001005484	no	NA	yes	groupB	4.1726	1523	2457	Alive	2A	2	no	no	no	no	no	no	no	no	no	no	no	no	no	NA	NA	NA	NA	no	no	no	no	no	no	no	NA	NA	NA	NA	NA	NA	NA
PASAAN_diagnosis	TARGET-30-PASAAN-01A-01D	PASAAN	Target_WES	diagnosis	no	NA	yes	phs000218	no	NA	no	groupB	4.17808	1525	2114	Alive	4	11	no	no	no	yes	no	no	no	no	no	yes	yes	no	yes	NA	NA	NA	NA	no	yes	no	no	no	no	yes	NA	NA	NA	NA	NA	NA	NA
PAMNLH_diagnosis	TARGET-30-PAMNLH-01A-01D	PAMNLH	Target_CGI	diagnosis	yes	phs000218	no	NA	yes	phs000218	no	groupB	4.19452	1531	837	Dead	4	46	no	no	no	no	no	no	yes	no	no	yes	yes	no	yes	yes	yes	yes	yes	no	no	no	no	no	no	no	0	631	94	1284	0	0	0
SJNBL018_D	SJNBL018_D	Not applicable	PCGP_WGS	diagnosis	yes	EGAS00001000213	no	NA	no	NA	no	groupB	4.2	1533	1131.5	Alive	4	8	no	no	no	no	no	no	no	no	yes	yes	yes	no	yes	yes	yes	no	yes	no	no	no	no	no	no	no	20	444	279	350	0	0	0
SJNBL040_D	SJNBL040_D	Not applicable	PCGP_WGS	diagnosis	yes	EGAS00001000213	no	NA	no	NA	no	groupB	4.2	1533	1095	Alive	4	7	no	no	no	yes	yes	yes	yes	no	no	yes	no	no	yes	no	no	no	no	no	no	no	no	no	no	no	39	384	212	244	0	0	0
PALTYB_diagnosis	TARGET-30-PALTYB-01A-01W	PALTYB	Target_WES	diagnosis	no	NA	yes	phs000218	no	NA	no	groupB	4.20822	1536	232	Dead	4	1	no	no	no	no	no	no	no	no	no	no	no	no	no	NA	NA	NA	NA	no	no	no	no	no	no	no	NA	NA	NA	NA	NA	NA	NA
SJNBL011628	SJNBL011628_D1-CHOP-9084	PAUSUV	COG	diagnosis	no	NA	yes	EGAD00001005484	no	NA	yes	groupB	4.2137	1538	2076	Alive	1	3	no	no	no	no	no	no	no	no	no	no	no	no	no	NA	NA	NA	NA	no	no	no	no	no	no	no	NA	NA	NA	NA	NA	NA	NA
PAIFCS_diagnosis	TARGET-30-PAIFCS-01A-01W	PAIFCS	Target_WES	diagnosis	no	NA	yes	phs000218	no	NA	no	groupB	4.21918	1540	916	Dead	4	0	no	no	no	no	no	no	no	no	no	no	no	no	no	NA	NA	NA	NA	no	no	no	no	no	no	no	NA	NA	NA	NA	NA	NA	NA
PASBEN_diagnosis	TARGET-30-PASBEN-01A-01D	PASBEN	Target_CGI	diagnosis	yes	phs000218	no	NA	no	NA	no	groupB	4.2274	1543	1297	Dead	4	12	no	no	no	no	no	no	no	no	yes	yes	yes	no	yes	yes	yes	no	no	no	no	no	no	no	no	no	17	407	119	180	0	0	0
PALWVJ_diagnosis	TARGET-30-PALWVJ-01A-01W	PALWVJ	Target_WES	diagnosis	no	NA	yes	phs000218	yes	phs000218	no	groupB	4.23014	1544	803	Dead	4	26	no	no	no	yes	no	no	yes	no	no	no	yes	no	yes	NA	NA	NA	NA	no	no	no	no	no	no	no	NA	NA	NA	NA	NA	NA	NA
PAMVRA_diagnosis	TARGET-30-PAMVRA-01A-01W	PAMVRA	Target_WES	diagnosis	no	NA	yes	phs000218	yes	phs000218	no	groupB	4.25753	1554	2433	Dead	4	0	no	no	no	no	no	no	no	no	no	no	no	no	no	NA	NA	NA	NA	no	no	no	no	no	no	no	NA	NA	NA	NA	NA	NA	NA
PARFWB_diagnosis	TARGET-30-PARFWB-01A-01D	PARFWB	Target_CGI_WES	diagnosis	yes	phs000218	yes	phs000218	yes	phs000218	no	groupB	4.26027	1555	1836	Dead	4	26	no	yes	no	yes	no	no	yes	yes	no	yes	yes	no	yes	no	no	no	no	no	no	no	no	no	no	no	20	305	176	334	0	0	203
PALZSL_diagnosis	TARGET-30-PALZSL-01A-01W	PALZSL	Target_WES	diagnosis	no	NA	yes	phs000218	no	NA	no	groupB	4.28493	1564	2606	Alive	4	17	yes	no	no	yes	no	no	no	yes	no	no	no	no	yes	NA	NA	NA	NA	no	no	no	no	no	no	no	NA	NA	NA	NA	NA	NA	NA
PARGZK_diagnosis	TARGET-30-PARGZK-01A-01D	PARGZK	Target_WES	diagnosis	no	NA	yes	phs000218	no	NA	no	groupB	4.33699	1583	162	Alive	4	14	yes	no	no	yes	no	no	no	no	no	no	no	yes	yes	NA	NA	NA	NA	no	no	no	no	no	no	no	NA	NA	NA	NA	NA	NA	NA
SJNBL011627	SJNBL011627_D1-CHOP-9082	PAUSRZ	COG	diagnosis	no	NA	yes	EGAD00001005484	no	NA	yes	groupB	4.36438	1593	1510	Alive	1	0	no	no	no	no	no	no	no	no	no	no	no	no	no	NA	NA	NA	NA	no	no	no	no	no	no	no	NA	NA	NA	NA	NA	NA	NA
PARLMK_diagnosis	TARGET-30-PARLMK-01A-01D	PARLMK	Target_WES	diagnosis	no	NA	yes	phs000218	no	NA	no	groupB	4.37534	1597	376	Dead	4	0	no	no	no	no	no	no	no	no	no	no	no	no	no	NA	NA	NA	NA	no	no	no	no	no	no	no	NA	NA	NA	NA	NA	NA	NA
PARASL_diagnosis	TARGET-30-PARASL-01A-01D	PARASL	Target_WES	diagnosis	no	NA	yes	phs000218	no	NA	no	groupB	4.4	1606	199	Dead	4	23	no	no	no	no	no	yes	yes	no	yes	yes	yes	no	yes	NA	NA	NA	NA	no	no	no	no	no	no	no	NA	NA	NA	NA	NA	NA	NA
SJNBL011_D	SJNBL011_D	Not applicable	PCGP_WGS	diagnosis	yes	EGAS00001000213	no	NA	no	NA	no	groupB	4.4	1606	620.5	Dead	4	28	no	no	no	yes	no	yes	no	no	no	yes	yes	no	yes	yes	yes	no	no	no	no	no	no	no	no	no	0	0	0	1532	0	0	0
PARKGJ_diagnosis	TARGET-30-PARKGJ-01A-01D	PARKGJ	Target_CGI_WES	diagnosis	yes	phs000218	yes	phs000218	yes	phs000218	no	groupB	4.4274	1616	1636	Dead	4	32	no	no	yes	no	no	yes	yes	yes	yes	yes	yes	yes	yes	yes	no	yes	yes	no	no	no	no	no	no	no	0	451	190	869	0	0	290
PASCUF_diagnosis	TARGET-30-PASCUF-01A-01D	PASCUF	Target_CGI	diagnosis	yes	phs000218	no	NA	no	NA	no	groupB	4.44384	1622	833	Dead	4	9	no	no	no	no	no	yes	no	yes	yes	yes	yes	no	yes	no	yes	no	no	no	no	no	no	no	no	no	43	310	136	158	0	0	0
PALHVD_diagnosis	TARGET-30-PALHVD-01A-01W	PALHVD	Target_WES	diagnosis	no	NA	yes	phs000218	no	NA	no	groupB	4.47671	1634	433	Dead	4	27	no	no	no	no	yes	yes	no	no	no	yes	yes	yes	yes	NA	NA	NA	NA	no	yes	no	no	no	no	yes	NA	NA	NA	NA	NA	NA	NA
PARNCW_diagnosis	TARGET-30-PARNCW-01A-01D	PARNCW	Target_CGI	diagnosis	yes	phs000218	no	NA	no	NA	no	groupB	4.49041	1639	972	Dead	4	6	no	no	no	yes	no	no	yes	no	no	no	no	yes	yes	no	yes	yes	no	no	no	no	no	no	no	no	26	160	85	102	0	0	0
SJNBL011406	SJNBL011406_D1-CHOP-7991	PATJDG	COG	diagnosis	no	NA	yes	EGAD00001005484	no	NA	yes	groupB	4.51507	1648	3144	Alive	1	0	no	no	no	no	no	no	no	no	no	no	no	no	no	NA	NA	NA	NA	no	no	no	no	no	no	no	NA	NA	NA	NA	NA	NA	NA
PATDXC_diagnosis	TARGET-30-PATDXC-01A-01D	PATDXC	Target_CGI_WES	diagnosis	yes	phs000218	yes	phs000218	yes	phs000218	no	groupB	4.54521	1659	916	Dead	4	33	no	no	yes	no	yes	yes	no	no	no	no	no	no	yes	no	yes	yes	no	no	no	no	no	no	no	no	20	283	273	383	0	0	0
PAMMXF_diagnosis	TARGET-30-PAMMXF-01A-01W	PAMMXF	Target_WES	diagnosis	no	NA	yes	phs000218	yes	phs000218	no	groupB	4.55068	1661	197	Dead	4	14	yes	no	no	yes	yes	no	no	no	no	no	no	no	no	NA	NA	NA	NA	no	no	no	no	no	no	no	NA	NA	NA	NA	NA	NA	NA
SJNBL011569	SJNBL011569_D1-CHOP-8821	PAUITT	COG	diagnosis	no	NA	yes	EGAD00001005484	no	NA	yes	groupB	4.55342	1662	2400	Dead	2A	3	no	no	no	no	no	no	no	no	no	no	no	no	no	NA	NA	NA	NA	no	no	no	no	no	no	no	NA	NA	NA	NA	NA	NA	NA
SJNBL035_D	SJNBL035_D	Not applicable	PCGP_WGS	diagnosis	yes	EGAS00001000213	no	NA	no	NA	no	groupB	4.6	1679	2482	Dead	4	31	no	no	no	yes	yes	no	yes	no	no	yes	yes	yes	yes	no	yes	yes	no	no	no	yes	no	no	no	yes	0	413	246	1087	0	0	0
PAILNU_diagnosis	TARGET-30-PAILNU-01A-01W	PAILNU	Target_WES	diagnosis	no	NA	yes	phs000218	no	NA	no	groupB	4.61096	1683	754	Dead	4	19	no	no	no	no	no	yes	yes	no	no	yes	yes	no	yes	NA	NA	NA	NA	no	no	no	no	no	no	no	NA	NA	NA	NA	NA	NA	NA
PARZMY_diagnosis	TARGET-30-PARZMY-06A-01D	PARZMY	Target_WES	diagnosis	no	NA	yes	phs000218	no	NA	no	groupB	4.63288	1691	2134	Alive	4	25	yes	no	no	yes	no	yes	no	no	no	no	no	no	yes	NA	NA	NA	NA	no	no	no	no	no	no	no	NA	NA	NA	NA	NA	NA	NA
PARGUX_diagnosis	TARGET-30-PARGUX-01A-01D	PARGUX	Target_CGI	diagnosis	yes	phs000218	no	NA	no	NA	no	groupB	4.66849	1704	2744	Alive	4	33	no	yes	no	no	no	no	yes	yes	yes	yes	yes	no	yes	yes	no	yes	no	no	no	no	no	no	no	no	0	1167	19	889	0	0	0
PAPBZI_diagnosis	TARGET-30-PAPBZI-01A-01W	PAPBZI	Target_WES	diagnosis	no	NA	yes	phs000218	yes	phs000218	no	groupB	4.68493	1710	430	Dead	4	48	no	no	no	yes	yes	yes	no	no	no	yes	yes	no	yes	NA	NA	NA	NA	no	yes	no	no	no	no	yes	NA	NA	NA	NA	NA	NA	NA
PANZVU_diagnosis	TARGET-30-PANZVU-01A-01W	PANZVU	Target_WES	diagnosis	no	NA	yes	phs000218	yes	phs000218	no	groupB	4.69315	1713	934	Dead	4	25	no	no	yes	no	no	no	no	no	no	yes	yes	no	no	NA	NA	NA	NA	no	no	no	no	no	no	no	NA	NA	NA	NA	NA	NA	NA
PAPVEB_diagnosis	TARGET-30-PAPVEB-01A-01D	PAPVEB	Target_CGI	diagnosis	yes	phs000218	no	NA	no	NA	no	groupB	4.71233	1720	1211	Dead	2B	34	no	no	no	yes	no	no	no	no	no	no	no	no	yes	no	no	no	no	no	no	no	no	yes	no	yes	19	824	16	513	0	0	0
PAPVEB_relapse	TARGET-30-PAPVEB-02A-01D	PAPVEB	Target_CGI	relapse	yes	phs000218	no	NA	yes	phs000218	no	groupB	4.71233	1720	1211	Dead	2B	38	no	no	no	yes	no	no	no	no	no	yes	yes	no	yes	no	no	no	no	no	no	no	no	yes	no	yes	41	1287	0	532	0	0	0
PAPPKJ_diagnosis	TARGET-30-PAPPKJ-01A-01W	PAPPKJ	Target_WES	diagnosis	no	NA	yes	phs000218	no	NA	no	groupB	4.74247	1731	617	Dead	4	200	no	no	no	no	no	yes	yes	no	no	yes	yes	no	yes	NA	NA	NA	NA	no	no	no	no	no	no	no	NA	NA	NA	NA	NA	NA	NA
SJNBL011691	SJNBL011691_D1-CHOP-9325	PAUZYE	COG	diagnosis	no	NA	yes	EGAD00001005484	no	NA	yes	groupB	4.74247	1731	1697	Alive	2A	4	no	no	no	no	no	no	no	no	no	no	no	no	no	NA	NA	NA	NA	no	no	no	no	no	no	no	NA	NA	NA	NA	NA	NA	NA
PARCRR_diagnosis	TARGET-30-PARCRR-01A-01D	PARCRR	Target_WES	diagnosis	no	NA	yes	phs000218	no	NA	no	groupB	4.7726	1742	NA	NA	4	11	yes	no	no	yes	yes	yes	no	no	no	no	no	yes	no	NA	NA	NA	NA	yes	no	no	no	no	no	no	NA	NA	NA	NA	NA	NA	NA
PANZPV_diagnosis	TARGET-30-PANZPV-01A-01W	PANZPV	Target_WES	diagnosis	no	NA	yes	phs000218	yes	phs000218	no	groupB	4.8137	1757	1261	Dead	4	1	no	no	no	no	no	no	no	no	no	no	no	no	no	NA	NA	NA	NA	no	no	no	no	no	no	no	NA	NA	NA	NA	NA	NA	NA
PALAKM_diagnosis	TARGET-30-PALAKM-01A-01W	PALAKM	Target_WES	diagnosis	no	NA	yes	phs000218	no	NA	no	groupB	4.81644	1758	2846	Dead	4	24	no	no	no	no	yes	yes	yes	yes	yes	no	no	no	yes	NA	NA	NA	NA	no	no	no	no	no	no	no	NA	NA	NA	NA	NA	NA	NA
SJNBL011651	SJNBL011651_D1-CHOP-9182	PAUVPF	COG	diagnosis	no	NA	yes	EGAD00001005484	no	NA	yes	groupB	4.82192	1760	2174	Alive	1	0	no	no	no	no	no	no	no	no	no	no	no	no	no	NA	NA	NA	NA	no	no	no	no	no	no	no	NA	NA	NA	NA	NA	NA	NA
PASAZJ_diagnosis	TARGET-30-PASAZJ-01A-01D	PASAZJ	Target_CGI	diagnosis	yes	phs000218	no	NA	no	NA	no	groupB	4.83288	1764	2365	Alive	4	28	no	no	yes	no	no	yes	no	no	no	no	no	no	yes	no	no	no	no	no	no	no	no	no	no	no	6	703	299	490	0	0	0
SJNBL011722	SJNBL011722_D1-CHOP-9512	PAVFTK	COG	diagnosis	no	NA	yes	EGAD00001005484	no	NA	yes	groupB	4.83288	1764	2035	Alive	1	2	no	no	no	no	no	no	no	no	no	no	no	no	no	NA	NA	NA	NA	no	no	no	no	no	no	no	NA	NA	NA	NA	NA	NA	NA
PASMJG_diagnosis	TARGET-30-PASMJG-01A-01D	PASMJG	Target_WES	diagnosis	no	NA	yes	phs000218	yes	phs000218	no	groupB	4.83562	1765	1544	Dead	4	0	no	no	no	no	no	no	no	no	no	no	no	no	no	NA	NA	NA	NA	no	no	no	no	no	no	no	NA	NA	NA	NA	NA	NA	NA
PARUXY_diagnosis	TARGET-30-PARUXY-01A-01D	PARUXY	Target_CGI	diagnosis	yes	phs000218	no	NA	no	NA	no	groupB	4.8411	1767	1338	Alive	4	27	no	yes	no	no	no	yes	no	yes	yes	no	no	no	yes	yes	no	yes	no	no	no	no	no	no	no	no	47	594	81	240	0	0	0
PARSEA_diagnosis	TARGET-30-PARSEA-01A-01D	PARSEA	Target_CGI	diagnosis	yes	phs000218	no	NA	no	NA	no	groupB	4.87397	1779	2257	Alive	4	6	no	no	no	no	no	no	no	no	no	yes	no	no	yes	yes	no	yes	no	no	no	no	no	no	no	no	15	134	43	130	0	0	0
SJNBL011574	SJNBL011574_D1-CHOP-8837	PAUJFX	COG	diagnosis	no	NA	yes	EGAD00001005484	no	NA	yes	groupB	4.93973	1803	696	Dead	1	56	no	no	no	no	no	no	no	no	yes	no	no	yes	yes	NA	NA	NA	NA	no	no	yes	no	no	no	yes	NA	NA	NA	NA	NA	NA	NA
SJNBL011580	SJNBL011580_D1-CHOP-8855	PAUJTM	COG	diagnosis	no	NA	yes	EGAD00001005484	no	NA	yes	groupC	5.04384	1841	2552	Alive	1	0	no	no	no	no	no	no	no	no	no	no	no	no	no	NA	NA	NA	NA	no	no	no	no	no	no	no	NA	NA	NA	NA	NA	NA	NA
SJNBL011423	SJNBL011423_D1-CHOP-8082	PATMJF	COG	diagnosis	no	NA	yes	EGAD00001005484	no	NA	yes	groupC	5.07945	1854	2849	Alive	2B	2	no	no	no	no	no	no	no	no	no	no	no	no	no	NA	NA	NA	NA	no	no	no	no	no	no	no	NA	NA	NA	NA	NA	NA	NA
PAPBJE_diagnosis	TARGET-30-PAPBJE-01A-01D	PAPBJE	Target_WES	diagnosis	no	NA	yes	phs000218	yes	phs000218	no	groupC	5.09589	1860	3141	Alive	4	26	yes	no	no	yes	no	yes	no	yes	no	no	no	no	yes	NA	NA	NA	NA	no	no	no	no	no	no	no	NA	NA	NA	NA	NA	NA	NA
SJNBL011665	SJNBL011665_D1-CHOP-9222	PAUWTI	COG	diagnosis	no	NA	yes	EGAD00001005484	no	NA	yes	groupC	5.13425	1874	2049	Dead	4	10	no	no	no	no	no	no	no	no	no	no	no	no	yes	NA	NA	NA	NA	no	no	no	no	no	no	no	NA	NA	NA	NA	NA	NA	NA
SJNBL014_D	SJNBL014_D	Not applicable	PCGP_WGS	diagnosis	yes	EGAS00001000213	no	NA	no	NA	no	groupC	5.2	1898	511	Dead	4	26	no	no	no	no	no	yes	no	yes	no	yes	yes	no	yes	no	yes	no	no	no	no	no	no	no	no	no	0	134	212	1673	0	0	0
PASTCN_diagnosis	TARGET-30-PASTCN-01A-01D	PASTCN	Target_CGI_WES	diagnosis	yes	phs000218	yes	phs000218	yes	phs000218	no	groupC	5.20548	1900	1033	Dead	4	19	no	yes	no	no	no	no	no	no	no	yes	yes	no	yes	yes	no	no	no	no	no	no	no	no	no	no	18	526	134	0	0	0	237
PARSRJ_diagnosis	TARGET-30-PARSRJ-01A-01D	PARSRJ	Target_CGI_WES	diagnosis	yes	phs000218	yes	phs000218	no	NA	no	groupC	5.21918	1905	2429	Alive	4	16	yes	no	no	no	yes	no	no	no	no	no	no	no	yes	no	yes	no	no	no	no	no	no	no	no	no	22	182	183	145	0	0	0
SJNBL011445	SJNBL011445_D1-CHOP-8182	PATRGW	COG	diagnosis	no	NA	yes	EGAD00001005484	no	NA	yes	groupC	5.21918	1905	941	Dead	4	22	yes	no	no	yes	no	no	no	no	no	no	no	no	yes	NA	NA	NA	NA	no	no	no	no	no	no	no	NA	NA	NA	NA	NA	NA	NA
SJNBL011605	SJNBL011605_D1-CHOP-8975	PAUNNR	COG	diagnosis	no	NA	yes	EGAD00001005484	no	NA	yes	groupC	5.25753	1919	20	Alive	2B	0	no	no	no	no	no	no	no	no	no	no	no	no	no	NA	NA	NA	NA	no	no	no	no	no	no	no	NA	NA	NA	NA	NA	NA	NA
PAMNYX_diagnosis	TARGET-30-PAMNYX-01A-01D	PAMNYX	Target_WES	diagnosis	no	NA	yes	phs000218	no	NA	no	groupC	5.26849	1923	1107	Dead	4	3	no	yes	no	no	no	no	no	no	no	no	no	no	no	NA	NA	NA	NA	no	no	no	no	no	no	no	NA	NA	NA	NA	NA	NA	NA
SJNBL011507	SJNBL011507_D1-CHOP-8503	PAUABS	COG	diagnosis	no	NA	yes	EGAD00001005484	no	NA	yes	groupC	5.27123	1924	1422	Alive	1	1	no	no	no	no	no	no	no	no	no	no	no	no	no	NA	NA	NA	NA	no	no	no	no	no	no	no	NA	NA	NA	NA	NA	NA	NA
PARDYU_diagnosis	TARGET-30-PARDYU-01A-01D	PARDYU	Target_CGI_WES	diagnosis	yes	phs000218	yes	phs000218	no	NA	no	groupC	5.32055	1942	1116	Dead	4	27	yes	no	yes	yes	no	no	no	no	no	no	no	no	yes	no	no	no	no	no	no	no	no	no	no	no	37	144	158	586	0	0	0
SJNBL011402	SJNBL011402_D1-CHOP-6509	PALWGC	COG	diagnosis	no	NA	yes	EGAD00001005484	no	NA	yes	groupC	5.32055	1942	1081	Dead	4	46	no	no	no	yes	yes	no	yes	yes	yes	no	no	no	yes	NA	NA	NA	NA	no	no	no	no	no	no	no	NA	NA	NA	NA	NA	NA	NA
SJNBL011586	SJNBL011586_D1-CHOP-8898	PAULAY	COG	diagnosis	no	NA	yes	EGAD00001005484	no	NA	yes	groupC	5.33699	1948	1426	Alive	1	0	no	no	no	no	no	no	no	no	no	no	no	no	no	NA	NA	NA	NA	no	no	no	no	no	no	no	NA	NA	NA	NA	NA	NA	NA
SJNBL011611	SJNBL011611_D1-CHOP-9007	PAUPKZ	COG	diagnosis	no	NA	yes	EGAD00001005484	no	NA	yes	groupC	5.34795	1952	294	Dead	4	7	yes	no	no	no	no	no	no	no	no	no	no	no	no	NA	NA	NA	NA	no	no	no	no	no	no	no	NA	NA	NA	NA	NA	NA	NA
PAPUWY_diagnosis	TARGET-30-PAPUWY-01A-01D	PAPUWY	Target_CGI_WES	diagnosis	yes	phs000218	yes	phs000218	yes	phs000218	no	groupC	5.35616	1955	1102	Dead	4	38	no	no	no	no	no	no	yes	yes	yes	no	yes	yes	yes	no	no	no	no	no	no	no	no	no	no	no	4	572	104	687	0	0	0
PAPVFD_diagnosis	TARGET-30-PAPVFD-01A-01D	PAPVFD	Target_CGI_WES	diagnosis	yes	phs000218	yes	phs000218	yes	phs000218	no	groupC	5.3726	1961	1765	Dead	4	28	no	no	no	no	no	no	yes	yes	no	yes	yes	no	yes	yes	no	yes	no	no	no	no	no	no	no	no	20	340	121	324	0	0	244
SJNBL011602	SJNBL011602_D1-CHOP-8964	PAUNFT	COG	diagnosis	no	NA	yes	EGAD00001005484	no	NA	yes	groupC	5.39452	1969	708	Alive	1	0	no	no	no	no	no	no	no	no	no	no	no	no	no	NA	NA	NA	NA	no	no	no	no	no	no	no	NA	NA	NA	NA	NA	NA	NA
PANLET_diagnosis	TARGET-30-PANLET-01A-01D	PANLET	Target_CGI_WES	diagnosis	yes	phs000218	yes	phs000218	yes	phs000218	no	groupC	5.40548	1973	1212	Dead	4	37	no	yes	no	no	no	no	yes	yes	no	yes	yes	no	yes	yes	no	yes	yes	no	no	no	no	no	no	no	2	235	223	656	0	0	248
PAMVLG_diagnosis	TARGET-30-PAMVLG-01A-01D	PAMVLG	Target_WES	diagnosis	no	NA	yes	phs000218	no	NA	no	groupC	5.41918	1978	1540	Dead	4	9	no	no	no	no	no	yes	yes	yes	no	no	yes	yes	yes	NA	NA	NA	NA	no	no	no	no	no	no	no	NA	NA	NA	NA	NA	NA	NA
SJNBL011553	SJNBL011553_D1-CHOP-8719	PAUFKX	COG	diagnosis	no	NA	yes	EGAD00001005484	no	NA	yes	groupC	5.44384	1987	1579	Alive	4	5	no	no	no	no	no	no	no	no	no	no	no	no	no	NA	NA	NA	NA	no	no	no	no	no	no	no	NA	NA	NA	NA	NA	NA	NA
PAPTJB_diagnosis	TARGET-30-PAPTJB-01A-01D	PAPTJB	Target_WES	diagnosis	no	NA	yes	phs000218	no	NA	no	groupC	5.45479	1991	2904	Alive	4	31	no	no	no	yes	yes	yes	yes	yes	yes	no	no	yes	yes	NA	NA	NA	NA	no	no	no	no	no	no	no	NA	NA	NA	NA	NA	NA	NA
PAIFXV_diagnosis	TARGET-30-PAIFXV-01A-01D	PAIFXV	Target_WES	diagnosis	no	NA	yes	phs000218	yes	phs000218	no	groupC	5.49041	2004	1111	Dead	4	25	no	no	no	no	no	yes	no	yes	yes	yes	yes	yes	yes	NA	NA	NA	NA	no	no	no	no	no	no	no	NA	NA	NA	NA	NA	NA	NA
PAPCTS_diagnosis	TARGET-30-PAPCTS-01A-01D	PAPCTS	Target_CGI_WES	diagnosis	yes	phs000218	yes	phs000218	yes	phs000218	no	groupC	5.50137	2008	2636	Dead	4	16	yes	no	no	yes	no	no	no	no	no	no	no	no	yes	no	no	no	no	no	no	no	no	no	no	no	35	53	82	200	0	0	283
SJNBL011738	SJNBL011738_D1-CHOP-9582	PAVIAZ	COG	diagnosis	no	NA	yes	EGAD00001005484	no	NA	yes	groupC	5.50959	2011	579	Alive	2A	1	no	no	no	no	no	no	no	no	no	no	no	no	no	NA	NA	NA	NA	no	no	no	no	no	no	no	NA	NA	NA	NA	NA	NA	NA
PASYLD_diagnosis	TARGET-30-PASYLD-01A-01D	PASYLD	Target_CGI_WES	diagnosis	yes	phs000218	yes	phs000218	no	NA	no	groupC	5.52055	2015	276	Dead	4	29	no	yes	no	no	no	no	no	yes	no	no	yes	no	yes	no	no	no	no	no	no	no	no	no	no	no	24	587	219	214	0	0	0
SJNBL011597	SJNBL011597_D1-CHOP-8956	PAUNAU	COG	diagnosis	no	NA	yes	EGAD00001005484	no	NA	yes	groupC	5.55616	2028	1052	Dead	4	105	no	yes	no	yes	no	yes	no	no	no	yes	yes	no	yes	NA	NA	NA	NA	no	no	no	no	no	no	no	NA	NA	NA	NA	NA	NA	NA
SJNBL011660	SJNBL011660_D1-CHOP-9207	PAUWFW	COG	diagnosis	no	NA	yes	EGAD00001005484	no	NA	yes	groupC	5.56164	2030	2440	Alive	4	30	no	yes	no	no	no	yes	no	no	no	yes	yes	yes	yes	NA	NA	NA	NA	no	no	no	no	no	no	no	NA	NA	NA	NA	NA	NA	NA
SJNBL011603	SJNBL011603_D1-CHOP-8967	PAUNIG	COG	diagnosis	no	NA	yes	EGAD00001005484	no	NA	yes	groupC	5.56986	2033	2378	Alive	4	43	no	yes	no	no	yes	yes	no	yes	yes	no	yes	no	yes	NA	NA	NA	NA	no	no	no	no	no	no	no	NA	NA	NA	NA	NA	NA	NA
SJNBL034_D	SJNBL034_D	Not applicable	PCGP_WGS	diagnosis	yes	EGAS00001000213	no	NA	no	NA	no	groupC	5.6	2044	401.5	Dead	4	26	no	no	no	yes	no	no	no	no	no	no	no	no	no	no	no	no	no	no	no	no	no	no	no	no	49	609	293	469	0	0	0
SJNBL011630	SJNBL011630_D1-CHOP-9089	PAUSYC	COG	diagnosis	no	NA	yes	EGAD00001005484	no	NA	yes	groupC	5.60274	2045	2226	Alive	4	5	no	yes	no	no	yes	yes	yes	yes	no	yes	yes	yes	yes	NA	NA	NA	NA	no	no	no	no	no	no	no	NA	NA	NA	NA	NA	NA	NA
PARDIW_diagnosis	TARGET-30-PARDIW-01A-01D	PARDIW	Target_CGI_WES	diagnosis	yes	phs000218	yes	phs000218	yes	phs000218	no	groupC	5.61096	2048	2610	Alive	4	19	no	no	no	no	no	no	no	no	no	yes	yes	no	yes	no	no	no	yes	no	no	no	no	no	no	no	42	143	27	158	0	0	176
PARDCK_diagnosis	TARGET-30-PARDCK-01A-01D	PARDCK	Target_CGI_WES	diagnosis	yes	phs000218	yes	phs000218	yes	phs000218	no	groupC	5.64384	2060	2634	Alive	4	55	no	yes	no	no	no	no	yes	no	no	yes	yes	yes	yes	yes	no	yes	no	no	no	no	no	no	no	no	10	1028	289	645	0	0	0
SJNBL011496	SJNBL011496_D1-CHOP-8442	PATYCZ	COG	diagnosis	no	NA	yes	EGAD00001005484	no	NA	yes	groupC	5.64658	2061	2174	Alive	1	0	no	no	no	no	no	no	no	no	no	no	no	no	no	NA	NA	NA	NA	no	no	no	no	no	no	no	NA	NA	NA	NA	NA	NA	NA
PAREAG_diagnosis	TARGET-30-PAREAG-01A-01D	PAREAG	Target_WES	diagnosis	no	NA	yes	phs000218	no	NA	no	groupC	5.72877	2091	2731	Alive	4	20	no	no	no	no	yes	no	no	no	yes	yes	yes	no	yes	NA	NA	NA	NA	no	no	no	no	no	no	no	NA	NA	NA	NA	NA	NA	NA
PATHVK_diagnosis	TARGET-30-PATHVK-01A-01D	PATHVK	Target_CGI_WES	diagnosis	yes	phs000218	yes	phs000218	yes	phs000218	no	groupC	5.77808	2109	1466	Alive	4	60	no	no	no	no	no	yes	no	no	yes	yes	yes	no	yes	no	no	yes	yes	no	no	no	no	no	no	no	10	304	147	954	0	0	264
PASAJU_diagnosis	TARGET-30-PASAJU-01A-01D	PASAJU	Target_WES	diagnosis	no	NA	yes	phs000218	no	NA	no	groupC	5.86301	2140	2059	Alive	4	11	no	no	no	no	no	no	no	no	no	yes	no	no	yes	NA	NA	NA	NA	no	no	no	no	no	no	no	NA	NA	NA	NA	NA	NA	NA
SJNBL011505	SJNBL011505_D1-CHOP-8493	PATZTB	COG	diagnosis	no	NA	yes	EGAD00001005484	no	NA	yes	groupC	5.87123	2143	544	Dead	3	12	yes	no	no	no	no	no	no	no	no	yes	no	no	no	NA	NA	NA	NA	no	no	no	no	no	no	no	NA	NA	NA	NA	NA	NA	NA
SJNBL011444	SJNBL011444_D1-CHOP-8180	PATREY	COG	diagnosis	no	NA	yes	EGAD00001005484	no	NA	yes	groupC	5.87945	2146	2997	Alive	2B	0	no	no	no	no	no	no	no	no	no	no	no	no	no	NA	NA	NA	NA	no	no	no	no	no	no	no	NA	NA	NA	NA	NA	NA	NA
SJNBL011716	SJNBL011716_D1-CHOP-9476	PAVETF	COG	diagnosis	no	NA	yes	EGAD00001005484	no	NA	yes	groupC	5.90959	2157	167	Dead	1	2	no	no	no	no	no	no	no	no	no	no	no	no	no	NA	NA	NA	NA	no	no	no	no	no	no	no	NA	NA	NA	NA	NA	NA	NA
SJNBL011623	SJNBL011623_D1-CHOP-9064	PAUSBI	COG	diagnosis	no	NA	yes	EGAD00001005484	no	NA	yes	groupC	5.9589	2175	2441	Alive	1	5	no	no	no	no	no	no	no	no	no	no	no	no	no	NA	NA	NA	NA	no	no	no	no	no	no	no	NA	NA	NA	NA	NA	NA	NA
PARURB_diagnosis	TARGET-30-PARURB-01A-01D	PARURB	Target_WES	diagnosis	no	NA	yes	phs000218	no	NA	no	groupC	5.96712	2178	724	Dead	4	23	no	no	yes	no	yes	yes	no	no	no	no	no	yes	no	NA	NA	NA	NA	no	no	no	no	no	no	no	NA	NA	NA	NA	NA	NA	NA
SJNBL011608	SJNBL011608_D1-CHOP-8993	PAUPEG	COG	diagnosis	no	NA	yes	EGAD00001005484	no	NA	yes	groupC	6.00274	2191	2480	Alive	2A	1	no	no	no	no	no	no	no	no	no	no	no	no	no	NA	NA	NA	NA	no	no	no	no	no	no	no	NA	NA	NA	NA	NA	NA	NA
SJNBL011734	SJNBL011734_D1-CHOP-9566	PAVHNI	COG	diagnosis	no	NA	yes	EGAD00001005484	no	NA	yes	groupC	6.00548	2192	2161	Alive	1	0	no	no	no	no	no	no	no	no	no	no	no	no	no	NA	NA	NA	NA	no	no	no	no	no	no	no	NA	NA	NA	NA	NA	NA	NA
PARYXW_diagnosis	TARGET-30-PARYXW-01A-01D	PARYXW	Target_WES	diagnosis	no	NA	yes	phs000218	no	NA	no	groupC	6.04932	2208	427	Dead	4	7	yes	no	no	no	no	yes	no	no	yes	no	yes	no	yes	NA	NA	NA	NA	no	no	no	no	no	no	no	NA	NA	NA	NA	NA	NA	NA
SJNBL011620	SJNBL011620_D1-CHOP-9047	PAURPZ	COG	diagnosis	no	NA	yes	EGAD00001005484	no	NA	yes	groupC	6.08219	2220	833	Dead	4	9	yes	no	no	yes	no	no	no	no	no	no	no	no	no	NA	NA	NA	NA	no	no	no	no	no	no	no	NA	NA	NA	NA	NA	NA	NA
SJNBL044_D	SJNBL044_D	Not applicable	PCGP_WGS	diagnosis	yes	EGAS00001000213	no	NA	no	NA	no	groupC	6.1	2226.5	620.5	Dead	4	48	yes	no	yes	yes	no	no	no	no	yes	no	no	no	yes	no	no	no	no	no	no	no	no	no	no	no	0	208	220	1750	0	0	0
PANUIF_diagnosis	TARGET-30-PANUIF-01A-01D	PANUIF	Target_WES	diagnosis	no	NA	yes	phs000218	yes	phs000218	no	groupC	6.12055	2234	3390	Alive	4	56	no	no	no	no	no	yes	yes	yes	yes	no	yes	yes	yes	NA	NA	NA	NA	no	no	no	no	no	no	no	NA	NA	NA	NA	NA	NA	NA
PARGKK_diagnosis	TARGET-30-PARGKK-01A-01D	PARGKK	Target_WES	diagnosis	no	NA	yes	phs000218	yes	phs000218	no	groupC	6.13973	2241	1321	Dead	4	22	no	no	no	no	yes	no	no	no	yes	yes	yes	no	yes	NA	NA	NA	NA	no	no	no	no	no	no	no	NA	NA	NA	NA	NA	NA	NA
SJNBL011677	SJNBL011677_D1-CHOP-9269	PAUYAP	COG	diagnosis	no	NA	yes	EGAD00001005484	no	NA	yes	groupC	6.1863	2258	117	Alive	1	2	no	no	no	no	no	no	no	no	no	no	no	no	no	NA	NA	NA	NA	no	no	no	no	no	no	no	NA	NA	NA	NA	NA	NA	NA
PARZIP_diagnosis	TARGET-30-PARZIP-01A-01D	PARZIP	Target_CGI_WES	diagnosis	yes	phs000218	yes	phs000218	yes	phs000218	no	groupC	6.2274	2273	2132	Alive	4	25	no	no	yes	no	no	no	no	no	yes	no	no	no	no	no	no	no	yes	no	no	no	no	no	no	no	52	165	100	0	0	0	225
SJNBL011587	SJNBL011587_D1-CHOP-8910	PAULLR	COG	diagnosis	no	NA	yes	EGAD00001005484	no	NA	yes	groupC	6.2274	2273	1905	Alive	2B	1	no	no	no	no	no	no	no	no	no	no	no	no	no	NA	NA	NA	NA	no	no	no	no	no	no	no	NA	NA	NA	NA	NA	NA	NA
PARYNK_diagnosis	TARGET-30-PARYNK-01A-01D	PARYNK	Target_CGI_WES	diagnosis	yes	phs000218	yes	phs000218	yes	phs000218	no	groupC	6.24384	2279	2351	Alive	4	44	no	yes	no	no	no	no	no	no	yes	yes	yes	no	yes	yes	no	no	no	no	no	no	no	no	no	no	2	403	169	725	0	0	320
SJNBL197_D	SJNBL197_D	Not applicable	PCGP_WGS	diagnosis	yes	EGAS00001000213	no	NA	no	NA	no	groupC	6.3	2299.5	1277.5	Dead	4	28	no	no	no	no	yes	yes	no	no	no	no	no	no	yes	no	no	no	no	no	no	no	no	no	no	no	22	688	239	533	0	0	0
SJNBL197_R	SJNBL197_R	Not applicable	PCGP_WGS	relapse	yes	EGAS00001000213	no	NA	no	NA	no	groupC	6.3	2299.5	1295.75	Dead	4	55	no	no	no	yes	yes	yes	yes	no	no	yes	yes	no	yes	no	yes	no	no	no	no	no	no	no	no	no	28	762	577	1410	0	0	0
PAPVRN_diagnosis	TARGET-30-PAPVRN-01A-01D	PAPVRN	Target_CGI_WES	diagnosis	yes	phs000218	yes	phs000218	yes	phs000218	no	groupC	6.30137	2300	2889	Alive	4	5	no	no	no	no	no	no	no	no	no	yes	no	no	yes	no	no	no	no	no	no	no	no	no	no	no	0	0	13	0	0	0	128
PANSBN_diagnosis	TARGET-30-PANSBN-01A-01D	PANSBN	Target_WES	diagnosis	no	NA	yes	phs000218	yes	phs000218	no	groupC	6.38082	2329	836	Dead	4	1	no	no	no	no	no	no	no	no	no	no	no	no	no	NA	NA	NA	NA	no	no	no	no	no	no	no	NA	NA	NA	NA	NA	NA	NA
SJNBL011724	SJNBL011724_D1-CHOP-9532	PAVGFV	COG	diagnosis	no	NA	yes	EGAD00001005484	no	NA	yes	groupC	6.42192	2344	1829	Alive	2B	0	no	no	no	no	no	no	no	no	no	no	no	no	no	NA	NA	NA	NA	no	no	no	no	no	no	no	NA	NA	NA	NA	NA	NA	NA
SJNBL011523	SJNBL011523_D1-CHOP-8582	PAUBUK	COG	diagnosis	no	NA	yes	EGAD00001005484	no	NA	yes	groupC	6.46575	2360	742	Alive	1	21	no	yes	no	no	no	no	no	no	no	yes	yes	no	yes	NA	NA	NA	NA	no	no	no	no	no	no	no	NA	NA	NA	NA	NA	NA	NA
SJNBL025_D	SJNBL025_D	Not applicable	PCGP_WGS	diagnosis	yes	EGAS00001000213	no	NA	no	NA	no	groupC	6.5	2372.5	2737.5	Dead	4	24	no	yes	yes	no	no	no	no	no	no	no	no	no	yes	no	no	no	yes	no	no	no	no	no	no	no	66	916	347	0	0	0	0
SJNBL029_D	SJNBL029_D	Not applicable	PCGP_WGS	diagnosis	yes	EGAS00001000213	no	NA	no	NA	no	groupC	6.5	2372.5	620.5	Dead	4	14	no	no	no	no	no	no	yes	no	no	no	no	no	no	no	no	no	no	yes	no	no	no	no	no	no	24	331	228	286	0	0	0
PARSBI_diagnosis	TARGET-30-PARSBI-01A-01D	PARSBI	Target_WES	diagnosis	no	NA	yes	phs000218	yes	phs000218	no	groupC	6.54795	2390	1743	Dead	4	15	no	no	no	yes	yes	no	yes	no	no	yes	yes	no	yes	NA	NA	NA	NA	no	no	no	no	no	no	no	NA	NA	NA	NA	NA	NA	NA
PARLTG_diagnosis	TARGET-30-PARLTG-01A-01D	PARLTG	Target_WES	diagnosis	no	NA	yes	phs000218	no	NA	no	groupC	6.67397	2436	1193	Dead	4	18	no	no	yes	yes	no	yes	no	no	no	no	no	yes	yes	NA	NA	NA	NA	no	no	no	no	no	no	no	NA	NA	NA	NA	NA	NA	NA
SJNBL011566	SJNBL011566_D1-CHOP-8805	PAUIIU	COG	diagnosis	no	NA	yes	EGAD00001005484	no	NA	yes	groupC	6.67945	2438	1298	Alive	1	2	no	no	no	no	no	no	no	no	no	no	no	no	no	NA	NA	NA	NA	no	no	no	no	no	no	no	NA	NA	NA	NA	NA	NA	NA
SJNBL011725	SJNBL011725_D1-CHOP-9534	PAVGGM	COG	diagnosis	no	NA	yes	EGAD00001005484	no	NA	yes	groupC	6.73699	2459	2008	Alive	2A	0	no	no	no	no	no	no	no	no	no	no	no	no	no	NA	NA	NA	NA	no	no	no	no	no	no	no	NA	NA	NA	NA	NA	NA	NA
PASWVY_diagnosis	TARGET-30-PASWVY-01A-01D	PASWVY	Target_CGI_WES	diagnosis	yes	phs000218	yes	phs000218	yes	phs000218	no	groupC	6.7863	2477	1918	Alive	4	40	no	no	no	no	no	yes	no	yes	yes	yes	yes	no	yes	yes	no	no	no	no	no	no	no	no	no	no	9	776	125	815	0	0	0
SJNBL011398	SJNBL011398_D1-CHOP-2384	PARBAD	COG	diagnosis	no	NA	yes	EGAD00001005484	no	NA	yes	groupC	6.79178	2479	407	Alive	1	2	no	no	no	no	no	no	no	no	no	no	no	no	no	NA	NA	NA	NA	no	no	no	no	no	no	no	NA	NA	NA	NA	NA	NA	NA
PARVNT_diagnosis	TARGET-30-PARVNT-01A-01D	PARVNT	Target_WES	diagnosis	no	NA	yes	phs000218	no	NA	no	groupC	6.8137	2487	2368	Alive	4	26	yes	no	no	no	yes	yes	no	no	no	no	no	yes	yes	NA	NA	NA	NA	no	no	no	no	no	no	no	NA	NA	NA	NA	NA	NA	NA
PASSRS_diagnosis	TARGET-30-PASSRS-01A-01D	PASSRS	Target_CGI_WES	diagnosis	yes	phs000218	yes	phs000218	yes	phs000218	no	groupC	6.8274	2492	1319	Dead	4	67	no	no	no	yes	yes	yes	yes	no	no	yes	yes	yes	yes	no	no	no	no	no	no	no	no	no	no	no	0	555	304	2437	0	0	0
PARMLF_diagnosis	TARGET-30-PARMLF-01A-01D	PARMLF	Target_WES	diagnosis	no	NA	yes	phs000218	no	NA	no	groupC	6.88219	2512	2041	Alive	4	27	no	no	no	no	no	yes	yes	yes	yes	no	yes	no	yes	NA	NA	NA	NA	no	no	no	no	no	no	no	NA	NA	NA	NA	NA	NA	NA
SJNBL011675	SJNBL011675_D1-CHOP-9261	PAUXVV	COG	diagnosis	no	NA	yes	EGAD00001005484	no	NA	yes	groupC	6.88767	2514	1223	Alive	1	0	no	no	no	no	no	no	no	no	no	no	no	no	no	NA	NA	NA	NA	no	no	no	no	no	no	no	NA	NA	NA	NA	NA	NA	NA
PASWIJ_diagnosis	TARGET-30-PASWIJ-01A-01D	PASWIJ	Target_CGI_WES	diagnosis	yes	phs000218	yes	phs000218	yes	phs000218	no	groupC	6.95068	2537	1940	Alive	4	39	no	no	no	no	yes	yes	yes	yes	yes	yes	yes	no	yes	no	no	no	no	no	no	no	no	no	no	no	27	533	188	409	0	0	0
SJNBL011404	SJNBL011404_D1-CHOP-7557	PASJIC	COG	diagnosis	no	NA	yes	EGAD00001005484	no	NA	yes	groupC	6.96986	2544	397	Alive	1	2	no	no	no	no	no	no	no	no	no	no	no	no	no	NA	NA	NA	NA	no	no	no	no	no	no	no	NA	NA	NA	NA	NA	NA	NA
PAPKXS_diagnosis	TARGET-30-PAPKXS-01A-01D	PAPKXS	Target_CGI_WES	diagnosis	yes	phs000218	yes	phs000218	yes	phs000218	no	groupC	6.97808	2547	2384	Dead	4	48	no	yes	no	no	no	yes	yes	yes	no	no	no	no	yes	no	no	no	no	no	no	no	no	no	no	no	4	1064	228	687	0	0	335
SJNBL001_D	SJNBL001_D	Not applicable	PCGP_WGS	diagnosis	yes	EGAS00001000213	no	NA	no	NA	no	groupC	7	2555	511	Dead	4	20	no	no	no	no	no	no	yes	no	no	no	yes	yes	yes	no	no	no	no	no	no	no	no	no	no	no	11	351	28	910	0	0	0
SJNBL011576	SJNBL011576_D1-CHOP-8839	PAUJIB	COG	diagnosis	no	NA	yes	EGAD00001005484	no	NA	yes	groupC	7.0274	2565	2658	Alive	4	19	no	no	no	yes	yes	yes	no	no	no	no	no	no	no	NA	NA	NA	NA	no	no	no	no	no	no	no	NA	NA	NA	NA	NA	NA	NA
SJNBL011489	SJNBL011489_D1-CHOP-8405	PATXEC	COG	diagnosis	no	NA	yes	EGAD00001005484	no	NA	yes	groupC	7.19178	2625	1551	Alive	3	0	no	no	no	no	no	no	no	no	no	no	no	no	no	NA	NA	NA	NA	no	no	no	no	no	no	no	NA	NA	NA	NA	NA	NA	NA
SJNBL011676	SJNBL011676_D1-CHOP-9266	PAUXZR	COG	diagnosis	no	NA	yes	EGAD00001005484	no	NA	yes	groupC	7.19178	2625	2203	Alive	4	28	no	no	yes	yes	yes	no	no	no	no	no	no	no	yes	NA	NA	NA	NA	no	no	no	no	no	no	no	NA	NA	NA	NA	NA	NA	NA
PALRSD_diagnosis	TARGET-30-PALRSD-01A-01D	PALRSD	Target_WES	diagnosis	no	NA	yes	phs000218	no	NA	no	groupC	7.46849	2726	4299	Alive	4	9	no	no	no	no	no	no	yes	no	no	no	no	no	no	NA	NA	NA	NA	no	no	no	no	no	no	no	NA	NA	NA	NA	NA	NA	NA
SJNBL011642	SJNBL011642_D1-CHOP-9142	PAUUIG	COG	diagnosis	no	NA	yes	EGAD00001005484	no	NA	yes	groupC	7.49315	2735	2122	Alive	1	0	no	no	no	no	no	no	no	no	no	no	no	no	no	NA	NA	NA	NA	no	no	no	no	no	no	no	NA	NA	NA	NA	NA	NA	NA
SJNBL011718	SJNBL011718_D1-CHOP-9490	PAVFCF	COG	diagnosis	no	NA	yes	EGAD00001005484	no	NA	yes	groupC	7.56438	2761	21	Alive	1	0	no	no	no	no	no	no	no	no	no	no	no	no	no	NA	NA	NA	NA	no	no	no	no	no	no	no	NA	NA	NA	NA	NA	NA	NA
SJNBL011549	SJNBL011549_D1-CHOP-8682	PAUEMF	COG	diagnosis	no	NA	yes	EGAD00001005484	no	NA	yes	groupC	7.87123	2873	2628	Alive	1	4	no	no	no	no	no	no	no	no	no	no	no	no	no	NA	NA	NA	NA	no	no	no	no	no	no	no	NA	NA	NA	NA	NA	NA	NA
SJNBL011510	SJNBL011510_D1-CHOP-8511	PAUAFB	COG	diagnosis	no	NA	yes	EGAD00001005484	no	NA	yes	groupC	7.91507	2889	1963	Alive	1	1	no	no	no	no	no	no	no	no	no	no	no	no	no	NA	NA	NA	NA	no	no	no	no	no	no	no	NA	NA	NA	NA	NA	NA	NA
PASYMX_diagnosis	TARGET-30-PASYMX-01A-01D	PASYMX	Target_WES	diagnosis	no	NA	yes	phs000218	no	NA	no	groupC	7.92877	2894	822	Alive	4	24	no	no	no	yes	no	yes	no	no	no	yes	yes	yes	yes	NA	NA	NA	NA	no	no	no	no	no	no	no	NA	NA	NA	NA	NA	NA	NA
SJNBL011664	SJNBL011664_D1-CHOP-9220	PAUWPP	COG	diagnosis	no	NA	yes	EGAD00001005484	no	NA	yes	groupC	8.03562	2933	2361	Alive	3	2	no	no	no	no	no	no	no	no	no	no	no	no	no	NA	NA	NA	NA	no	no	no	no	no	no	no	NA	NA	NA	NA	NA	NA	NA
PANWRR_diagnosis	TARGET-30-PANWRR-01A-01D	PANWRR	Target_WES	diagnosis	no	NA	yes	phs000218	yes	phs000218	no	groupC	8.04658	2937	345	Dead	4	13	no	no	yes	no	no	no	no	no	no	no	no	no	no	NA	NA	NA	NA	no	no	no	no	no	no	no	NA	NA	NA	NA	NA	NA	NA
SJNBL011487	SJNBL011487_D1-CHOP-8401	PATXAY	COG	diagnosis	no	NA	yes	EGAD00001005484	no	NA	yes	groupC	8.14247	2972	2786	Alive	3	0	no	no	no	no	no	no	no	no	no	no	no	no	no	NA	NA	NA	NA	no	no	no	no	no	no	no	NA	NA	NA	NA	NA	NA	NA
SJNBL011541	SJNBL011541_D1-CHOP-8658	PAUDYY	COG	diagnosis	no	NA	yes	EGAD00001005484	no	NA	yes	groupC	8.16164	2979	968	Alive	2A	2	no	no	no	no	no	no	no	no	no	no	no	no	no	NA	NA	NA	NA	no	no	no	no	no	no	no	NA	NA	NA	NA	NA	NA	NA
SJNBL011641	SJNBL011641_D1-CHOP-9137	PAUUHL	COG	diagnosis	no	NA	yes	EGAD00001005484	no	NA	yes	groupC	8.23562	3006	1258	Alive	1	1	no	no	no	no	no	no	no	no	no	no	no	no	no	NA	NA	NA	NA	no	no	no	no	no	no	no	NA	NA	NA	NA	NA	NA	NA
SJNBL011554	SJNBL011554_D1-CHOP-8721	PAUFRL	COG	diagnosis	no	NA	yes	EGAD00001005484	no	NA	yes	groupC	8.27123	3019	2429	Alive	2A	5	no	no	no	yes	yes	no	no	no	no	no	no	no	no	NA	NA	NA	NA	no	no	no	no	no	no	no	NA	NA	NA	NA	NA	NA	NA
PASTKC_diagnosis	TARGET-30-PASTKC-01A-01D	PASTKC	Target_CGI_WES	diagnosis	yes	phs000218	yes	phs000218	yes	phs000218	no	groupC	8.31507	3035	1952	Alive	4	114	no	no	no	no	yes	no	yes	yes	yes	yes	yes	yes	yes	no	yes	no	no	no	no	no	no	no	no	no	0	2180	478	1044	0	0	586
SJNBL011513	SJNBL011513_D1-CHOP-8521	PAUAIP	COG	diagnosis	no	NA	yes	EGAD00001005484	no	NA	yes	groupC	8.47123	3092	2534	Alive	2A	2	no	no	no	no	no	no	no	no	no	no	no	no	no	NA	NA	NA	NA	no	no	no	no	no	no	no	NA	NA	NA	NA	NA	NA	NA
SJNBL011533	SJNBL011533_D1-CHOP-8626	PAUDDS	COG	diagnosis	no	NA	yes	EGAD00001005484	no	NA	yes	groupC	8.57534	3130	2510	Alive	4	17	no	yes	no	no	no	no	no	no	no	no	no	no	yes	NA	NA	NA	NA	yes	no	no	no	no	no	no	NA	NA	NA	NA	NA	NA	NA
SJNBL011684	SJNBL011684_D1-CHOP-9292	PAUYTF	COG	diagnosis	no	NA	yes	EGAD00001005484	no	NA	yes	groupC	8.60548	3141	2292	Alive	1	1	no	no	no	no	no	no	no	no	no	no	no	no	no	NA	NA	NA	NA	no	no	no	no	no	no	no	NA	NA	NA	NA	NA	NA	NA
SJNBL011747	SJNBL011747_D1-CHOP-9615	PAVJGE	COG	diagnosis	no	NA	yes	EGAD00001005484	no	NA	yes	groupC	8.69863	3175	2012	Alive	4	25	no	yes	no	no	no	no	yes	yes	yes	no	yes	yes	yes	NA	NA	NA	NA	no	no	no	no	no	no	no	NA	NA	NA	NA	NA	NA	NA
SJNBL011659	SJNBL011659_D1-CHOP-9202	PAUWDU	COG	diagnosis	no	NA	yes	EGAD00001005484	no	NA	yes	groupC	8.75342	3195	450	Alive	1	0	no	no	no	no	no	no	no	no	no	no	no	no	no	NA	NA	NA	NA	no	no	no	no	no	no	no	NA	NA	NA	NA	NA	NA	NA
SJNBL011571	SJNBL011571_D1-CHOP-8826	PAUIVY	COG	diagnosis	no	NA	yes	EGAD00001005484	no	NA	yes	groupC	8.79178	3209	2428	Alive	2A	1	no	no	no	no	no	no	no	no	no	no	no	no	no	NA	NA	NA	NA	no	no	no	no	no	no	no	NA	NA	NA	NA	NA	NA	NA
PARKNP_diagnosis	TARGET-30-PARKNP-01A-01D	PARKNP	Target_WES	diagnosis	no	NA	yes	phs000218	no	NA	no	groupC	8.80548	3214	649	Dead	4	25	no	no	yes	no	no	no	no	no	no	no	no	no	yes	NA	NA	NA	NA	no	no	no	no	no	no	no	NA	NA	NA	NA	NA	NA	NA
SJNBL011640	SJNBL011640_D1-CHOP-9130	PAUUFY	COG	diagnosis	no	NA	yes	EGAD00001005484	no	NA	yes	groupC	8.90685	3251	1911	Alive	1	2	no	no	no	no	no	no	no	no	no	no	no	no	no	NA	NA	NA	NA	no	no	no	no	no	no	no	NA	NA	NA	NA	NA	NA	NA
SJNBL037_D	SJNBL037_D	Not applicable	PCGP_WGS	diagnosis	yes	EGAS00001000213	no	NA	no	NA	no	groupC	9	3285	3467.5	Dead	4	39	no	no	no	no	yes	no	no	no	no	no	no	no	yes	no	no	no	no	no	no	no	no	no	no	no	1	457	367	1206	0	0	0
SJNBL011460	SJNBL011460_D1-CHOP-8244	PATSVV	COG	diagnosis	no	NA	yes	EGAD00001005484	no	NA	yes	groupC	9.16164	3344	1164	Alive	1	0	no	no	no	no	no	no	no	no	no	no	no	no	no	NA	NA	NA	NA	no	no	no	no	no	no	no	NA	NA	NA	NA	NA	NA	NA
SJNBL011622	SJNBL011622_D1-CHOP-9061	PAURYT	COG	diagnosis	no	NA	yes	EGAD00001005484	no	NA	yes	groupC	9.30137	3395	762	Dead	4	15	no	no	no	yes	no	yes	yes	no	no	no	no	no	yes	NA	NA	NA	NA	no	no	no	no	no	no	no	NA	NA	NA	NA	NA	NA	NA
PAPUNH_diagnosis	TARGET-30-PAPUNH-01A-01D	PAPUNH	Target_CGI	diagnosis	yes	phs000218	no	NA	yes	phs000218	no	groupC	9.38356	3425	2958	Alive	3	12	yes	no	no	yes	yes	no	no	no	no	no	no	no	yes	no	no	no	no	no	no	no	no	no	no	no	52	26	91	507	0	0	0
PATNKP_diagnosis	TARGET-30-PATNKP-01A-01D	PATNKP	Target_CGI	diagnosis	yes	phs000218	no	NA	no	NA	no	groupC	9.4411	3446	1549	Dead	4	17	no	yes	no	yes	yes	no	no	no	no	yes	yes	no	no	no	no	yes	no	yes	no	no	no	no	no	no	56	258	288	0	0	0	0
PATNKP_relapse	TARGET-30-PATNKP-02A-01D	PATNKP	Target_CGI	relapse	yes	phs000218	no	NA	yes	phs000218	no	groupC	9.4411	3446	1549	Dead	4	62	no	yes	no	yes	yes	no	no	no	yes	yes	yes	yes	yes	no	no	yes	yes	yes	no	no	no	no	no	no	70	1687	731	0	587	0	0
SJNBL011723	SJNBL011723_D1-CHOP-9522	PAVFZS	COG	diagnosis	no	NA	yes	EGAD00001005484	no	NA	yes	groupC	9.53151	3479	211	Alive	1	0	no	no	no	no	no	no	no	no	no	no	no	no	no	NA	NA	NA	NA	no	no	no	no	no	no	no	NA	NA	NA	NA	NA	NA	NA
SJNBL011558	SJNBL011558_D1-CHOP-8758	PAUGWD	COG	diagnosis	no	NA	yes	EGAD00001005484	no	NA	yes	groupC	9.59452	3502	2395	Alive	2B	26	no	no	yes	yes	yes	yes	no	yes	yes	no	no	no	yes	NA	NA	NA	NA	no	no	no	no	no	no	no	NA	NA	NA	NA	NA	NA	NA
SJNBL015_D	SJNBL015_D	Not applicable	PCGP_WGS	diagnosis	yes	EGAS00001000213	no	NA	no	NA	no	groupC	9.7	3540.5	1898	Alive	4	79	no	no	no	yes	yes	yes	no	no	no	yes	yes	no	no	no	no	no	no	no	yes	no	no	no	no	yes	0	178	442	3302	0	0	0
PASXNN_diagnosis	TARGET-30-PASXNN-01A-01D	PASXNN	Target_WES	diagnosis	no	NA	yes	phs000218	no	NA	no	groupC	9.85753	3598	1644	Alive	4	28	no	no	no	no	yes	no	yes	no	no	no	yes	no	yes	NA	NA	NA	NA	no	no	no	no	no	no	no	NA	NA	NA	NA	NA	NA	NA
PARBGP_diagnosis	TARGET-30-PARBGP-01A-01D	PARBGP	Target_CGI_WES	diagnosis	yes	phs000218	yes	phs000218	yes	phs000218	no	groupC	9.93151	3625	2039	Dead	4	20	no	no	no	no	no	no	yes	no	no	no	yes	no	yes	no	no	no	yes	no	no	no	no	no	no	no	30	219	103	430	0	0	131
SJNBL011592	SJNBL011592_D1-CHOP-8931	PAUMEV	COG	diagnosis	no	NA	yes	EGAD00001005484	no	NA	yes	groupC	9.93425	3626	2614	Alive	3	0	no	no	no	no	no	no	no	no	no	no	no	no	no	NA	NA	NA	NA	no	no	no	no	no	no	no	NA	NA	NA	NA	NA	NA	NA
PARUPN_diagnosis	TARGET-30-PARUPN-01A-01D	PARUPN	Target_WES	diagnosis	no	NA	yes	phs000218	no	NA	no	groupC	9.96164	3636	416	Dead	4	1	no	no	no	no	no	no	no	no	no	no	no	no	no	NA	NA	NA	NA	no	no	no	no	no	no	no	NA	NA	NA	NA	NA	NA	NA
SJNBL011485	SJNBL011485_D1-CHOP-8388	PATWTX	COG	diagnosis	no	NA	yes	EGAD00001005484	no	NA	yes	groupC	10.2932	3757	2817	Alive	2A	1	no	no	no	no	no	no	no	no	no	no	no	no	no	NA	NA	NA	NA	no	no	no	no	no	no	no	NA	NA	NA	NA	NA	NA	NA
SJNBL011405	SJNBL011405_D1-CHOP-7558	PASLPX	COG	diagnosis	no	NA	yes	EGAD00001005484	no	NA	yes	groupC	10.3014	3760	1086	Alive	2A	4	no	no	no	no	no	no	no	no	no	no	no	no	no	NA	NA	NA	NA	no	no	no	no	no	no	no	NA	NA	NA	NA	NA	NA	NA
PAPREJ_diagnosis	TARGET-30-PAPREJ-01A-01D	PAPREJ	Target_WES	diagnosis	no	NA	yes	phs000218	no	NA	no	groupC	10.4274	3806	1281	Dead	4	26	yes	no	no	yes	no	no	no	no	no	no	no	no	yes	NA	NA	NA	NA	no	no	yes	no	no	no	yes	NA	NA	NA	NA	NA	NA	NA
SJNBL011425	SJNBL011425_D1-CHOP-8086	PATMKM	COG	diagnosis	no	NA	yes	EGAD00001005484	no	NA	yes	groupC	10.4849	3827	2630	Alive	1	2	no	no	no	no	no	no	no	no	no	no	no	no	no	NA	NA	NA	NA	no	no	no	no	no	no	no	NA	NA	NA	NA	NA	NA	NA
SJNBL011474	SJNBL011474_D1-CHOP-8321	PATVAU	COG	diagnosis	no	NA	yes	EGAD00001005484	no	NA	yes	groupC	10.6438	3885	2709	Alive	1	4	no	no	no	no	no	no	no	no	no	no	no	no	no	NA	NA	NA	NA	no	no	no	no	no	no	no	NA	NA	NA	NA	NA	NA	NA
SJNBL011585	SJNBL011585_D1-CHOP-8894	PAUKVF	COG	diagnosis	no	NA	yes	EGAD00001005484	no	NA	yes	groupC	10.7123	3910	1844	Alive	1	4	no	no	no	no	no	no	no	no	no	no	no	no	yes	NA	NA	NA	NA	no	no	no	no	no	no	no	NA	NA	NA	NA	NA	NA	NA
SJNBL011746	SJNBL011746_D1-CHOP-9613	PAVJFW	COG	diagnosis	no	NA	yes	EGAD00001005484	no	NA	yes	groupC	10.8658	3966	2182	Alive	1	2	no	no	no	no	no	no	no	no	no	no	no	no	no	NA	NA	NA	NA	no	no	no	no	no	no	no	NA	NA	NA	NA	NA	NA	NA
SJNBL011629	SJNBL011629_D1-CHOP-9087	PAUSWT	COG	diagnosis	no	NA	yes	EGAD00001005484	no	NA	yes	groupC	11.0849	4046	759	Alive	1	0	no	no	no	no	no	no	no	no	no	no	no	no	no	NA	NA	NA	NA	no	no	no	no	no	no	no	NA	NA	NA	NA	NA	NA	NA
SJNBL011600	SJNBL011600_D1-CHOP-8960	PAUNEB	COG	diagnosis	no	NA	yes	EGAD00001005484	no	NA	yes	groupC	11.5014	4198	1499	Alive	1	1	no	no	no	no	no	no	no	no	no	no	no	no	no	NA	NA	NA	NA	no	no	no	no	no	no	no	NA	NA	NA	NA	NA	NA	NA
SJNBL011394	SJNBL011394_D1-CHOP-2377	PARAZG	COG	diagnosis	no	NA	yes	EGAD00001005484	no	NA	yes	groupC	11.526	4207	229	Dead	4	44	no	no	yes	no	yes	no	no	no	no	no	no	no	no	NA	NA	NA	NA	no	no	no	no	no	no	no	NA	NA	NA	NA	NA	NA	NA
SJNBL011685	SJNBL011685_D1-CHOP-9299	PAUYYM	COG	diagnosis	no	NA	yes	EGAD00001005484	no	NA	yes	groupC	11.6959	4269	2297	Alive	2A	0	no	no	no	no	no	no	no	no	no	no	no	no	no	NA	NA	NA	NA	no	no	no	no	no	no	no	NA	NA	NA	NA	NA	NA	NA
SJNBL021_D	SJNBL021_D	Not applicable	PCGP_WGS	diagnosis	yes	EGAS00001000213	no	NA	no	NA	no	groupC	11.8	4307	1934.5	Alive	4	6	yes	no	no	no	no	no	no	no	no	no	no	no	no	no	no	no	no	no	no	no	no	no	no	no	35	114	405	0	0	0	0
SJNBL011515	SJNBL011515_D1-CHOP-8533	PAUAMN	COG	diagnosis	no	NA	yes	EGAD00001005484	no	NA	yes	groupC	12.3397	4504	2499	Alive	1	2	no	no	no	no	no	no	no	no	no	no	no	no	no	NA	NA	NA	NA	no	no	no	no	no	no	no	NA	NA	NA	NA	NA	NA	NA
SJNBL011596	SJNBL011596_D1-CHOP-8953	PAUMYL	COG	diagnosis	no	NA	yes	EGAD00001005484	no	NA	yes	groupC	12.4548	4546	2068	Alive	1	0	no	no	no	no	no	no	no	no	no	no	no	no	no	NA	NA	NA	NA	no	no	no	no	no	no	no	NA	NA	NA	NA	NA	NA	NA
SJNBL011729	SJNBL011729_D1-CHOP-9550	PAVHCW	COG	diagnosis	no	NA	yes	EGAD00001005484	no	NA	yes	groupC	12.6822	4629	1675	Alive	1	0	no	no	no	no	no	no	no	no	no	no	no	no	no	NA	NA	NA	NA	no	no	no	no	no	no	no	NA	NA	NA	NA	NA	NA	NA
SJNBL003_D	SJNBL003_D	Not applicable	PCGP_WGS	diagnosis	yes	EGAS00001000213	no	NA	no	NA	no	groupC	13	4745	2044	Alive	4	20	no	yes	no	no	no	no	no	no	yes	no	no	no	yes	no	no	no	no	no	no	no	no	no	no	no	54	451	335	289	0	0	0
PANRVJ_diagnosis	TARGET-30-PANRVJ-01A-01D	PANRVJ	Target_CGI_WES	diagnosis	yes	phs000218	yes	phs000218	yes	phs000218	no	groupC	13.0986	4781	3365	Alive	4	17	no	yes	yes	no	yes	yes	no	no	yes	no	yes	no	yes	no	no	no	no	no	no	no	no	no	no	no	53	140	382	0	0	0	385
PASMNT_diagnosis	TARGET-30-PASMNT-01A-01D	PASMNT	Target_WES	diagnosis	no	NA	yes	phs000218	yes	phs000218	no	groupC	13.1562	4802	1696	Dead	4	37	no	no	no	no	no	no	yes	yes	yes	no	yes	no	yes	NA	NA	NA	NA	no	no	no	no	no	no	no	NA	NA	NA	NA	NA	NA	NA
SJNBL011649	SJNBL011649_D1-CHOP-9171	PAUVEL	COG	diagnosis	no	NA	yes	EGAD00001005484	no	NA	yes	groupC	13.274	4845	1948	Alive	1	0	no	no	no	no	no	no	no	no	no	no	no	no	no	NA	NA	NA	NA	no	no	no	no	no	no	no	NA	NA	NA	NA	NA	NA	NA
SJNBL041_D	SJNBL041_D	Not applicable	PCGP_WGS	diagnosis	yes	EGAS00001000213	no	NA	no	NA	no	groupC	13.3	4854.5	1460	Dead	4	12	no	yes	no	yes	no	no	no	no	no	no	yes	no	yes	no	no	no	no	no	no	yes	no	no	no	yes	54	405	302	0	0	0	0
SJNBL011517	SJNBL011517_D1-CHOP-8539	PAUATT	COG	diagnosis	no	NA	yes	EGAD00001005484	no	NA	yes	groupC	13.5205	4935	2717	Alive	1	1	no	no	no	no	no	no	no	no	no	no	no	no	no	NA	NA	NA	NA	no	no	no	no	no	no	no	NA	NA	NA	NA	NA	NA	NA
SJNBL011538	SJNBL011538_D1-CHOP-8647	PAUDRI	COG	diagnosis	no	NA	yes	EGAD00001005484	no	NA	yes	groupC	13.5562	4948	1721	Alive	1	1	no	no	no	no	no	no	no	no	no	no	no	no	no	NA	NA	NA	NA	no	no	no	no	no	no	no	NA	NA	NA	NA	NA	NA	NA
SJNBL011567	SJNBL011567_D1-CHOP-8810	PAUIKR	COG	diagnosis	no	NA	yes	EGAD00001005484	no	NA	yes	groupC	13.6329	4976	1891	Alive	1	2	no	no	no	no	no	no	no	no	no	no	no	no	no	NA	NA	NA	NA	no	no	no	no	no	no	no	NA	NA	NA	NA	NA	NA	NA
SJNBL011715	SJNBL011715_D1-CHOP-9473	PAVEPD	COG	diagnosis	no	NA	yes	EGAD00001005484	no	NA	yes	groupC	14.0986	5146	587	Alive	1	0	no	no	no	no	no	no	no	no	no	no	no	no	no	NA	NA	NA	NA	no	no	no	no	no	no	no	NA	NA	NA	NA	NA	NA	NA
SJNBL011483	SJNBL011483_D1-CHOP-8382	PATWPJ	COG	diagnosis	no	NA	yes	EGAD00001005484	no	NA	yes	groupC	14.1753	5174	593	Alive	2A	1	no	no	no	no	no	no	no	no	no	no	no	no	no	NA	NA	NA	NA	no	no	no	no	no	no	no	NA	NA	NA	NA	NA	NA	NA
SJNBL011667	SJNBL011667_D1-CHOP-9229	PAUWYF	COG	diagnosis	no	NA	yes	EGAD00001005484	no	NA	yes	groupC	14.2301	5194	1873	Alive	2B	1	no	no	no	no	no	no	no	no	no	no	no	no	no	NA	NA	NA	NA	no	no	no	no	no	no	no	NA	NA	NA	NA	NA	NA	NA
SJNBL011578	SJNBL011578_D1-CHOP-8843	PAUJKZ	COG	diagnosis	no	NA	yes	EGAD00001005484	no	NA	yes	groupC	14.4055	5258	2442	Alive	3	0	no	no	no	no	no	no	no	no	no	no	no	no	no	NA	NA	NA	NA	no	no	no	no	no	no	no	NA	NA	NA	NA	NA	NA	NA
PASSRN_diagnosis	TARGET-30-PASSRN-01A-01D	PASSRN	Target_CGI_WES	diagnosis	yes	phs000218	yes	phs000218	yes	phs000218	no	groupC	14.6438	5345	1947	Alive	4	34	yes	no	no	yes	no	no	no	no	no	no	no	no	no	no	no	no	no	no	no	no	no	no	no	no	68	45	74	1031	0	0	0
SJNBL011555	SJNBL011555_D1-CHOP-8723	PAUFSW	COG	diagnosis	no	NA	yes	EGAD00001005484	no	NA	yes	groupC	15.6438	5710	259	Alive	2A	1	no	no	no	no	no	no	no	no	no	no	no	no	no	NA	NA	NA	NA	no	no	no	no	no	no	no	NA	NA	NA	NA	NA	NA	NA
PANXJL_diagnosis	TARGET-30-PANXJL-01A-01D	PANXJL	Target_WES	diagnosis	no	NA	yes	phs000218	yes	phs000218	no	groupC	15.7096	5734	431	Alive	4	21	no	no	yes	no	no	no	no	no	no	yes	no	no	yes	NA	NA	NA	NA	no	no	no	no	no	no	no	NA	NA	NA	NA	NA	NA	NA
SJNBL011613	SJNBL011613_D1-CHOP-9012	PAUPNB	COG	diagnosis	no	NA	yes	EGAD00001005484	no	NA	yes	groupC	15.7781	5759	774	Alive	1	0	no	no	no	no	no	no	no	no	no	no	no	no	no	NA	NA	NA	NA	no	no	no	no	no	no	no	NA	NA	NA	NA	NA	NA	NA
SJNBL011713	SJNBL011713_D1-CHOP-9464	PAVEJG	COG	diagnosis	no	NA	yes	EGAD00001005484	no	NA	yes	groupC	16.0904	5873	358	Alive	1	8	no	no	no	no	no	no	no	no	no	no	no	no	no	NA	NA	NA	NA	no	no	no	no	no	no	no	NA	NA	NA	NA	NA	NA	NA
PARVLK_diagnosis	TARGET-30-PARVLK-01A-01D	PARVLK	Target_WES	diagnosis	no	NA	yes	phs000218	yes	phs000218	no	groupC	16.4959	6021	875	Dead	4	24	no	yes	no	no	yes	no	no	no	no	no	no	no	yes	NA	NA	NA	NA	no	no	no	no	no	no	no	NA	NA	NA	NA	NA	NA	NA
SJNBL011568	SJNBL011568_D1-CHOP-8811	PAUIKY	COG	diagnosis	no	NA	yes	EGAD00001005484	no	NA	yes	groupC	16.789	6128	1344	Alive	2B	2	no	no	no	no	no	no	no	no	no	no	no	no	no	NA	NA	NA	NA	no	no	no	yes	no	no	yes	NA	NA	NA	NA	NA	NA	NA
SJNBL011407	SJNBL011407_D1-CHOP-7992	PATJDI	COG	diagnosis	no	NA	yes	EGAD00001005484	no	NA	yes	groupC	16.8301	6143	503	Alive	1	0	no	no	no	no	no	no	no	no	no	no	no	no	no	NA	NA	NA	NA	no	no	no	no	no	no	no	NA	NA	NA	NA	NA	NA	NA
SJNBL011519	SJNBL011519_D1-CHOP-8563	PAUBHI	COG	diagnosis	no	NA	yes	EGAD00001005484	no	NA	yes	groupC	18.0466	6587	2168	Alive	1	1	no	no	no	no	no	no	no	no	no	no	no	no	no	NA	NA	NA	NA	no	no	no	no	no	no	no	NA	NA	NA	NA	NA	NA	NA
SJNBL011542	SJNBL011542_D1-CHOP-8659	PAUEAK	COG	diagnosis	no	NA	yes	EGAD00001005484	no	NA	yes	groupC	18.0849	6601	799	Alive	2B	0	no	no	no	no	no	no	no	no	no	no	no	no	no	NA	NA	NA	NA	no	no	no	no	no	no	no	NA	NA	NA	NA	NA	NA	NA
SJNBL011638	SJNBL011638_D1-CHOP-9125	PAUUAP	COG	diagnosis	no	NA	yes	EGAD00001005484	no	NA	yes	groupC	18.3425	6695	1708	Dead	4	11	no	yes	yes	no	no	no	no	no	no	no	yes	no	no	NA	NA	NA	NA	no	no	no	no	no	no	no	NA	NA	NA	NA	NA	NA	NA
PASKJX_diagnosis	TARGET-30-PASKJX-01A-01D	PASKJX	Target_CGI	diagnosis	yes	phs000218	no	NA	no	NA	no	groupC	20.4	7446	1682	Dead	4	48	no	yes	no	yes	no	no	yes	yes	yes	yes	yes	no	yes	no	no	no	no	no	no	no	no	no	no	no	103	574	400	630	0	0	0
SJNBL039_D	SJNBL039_D	Not applicable	PCGP_WGS	diagnosis	yes	EGAS00001000213	no	NA	no	NA	no	groupC	25.1	9161.5	1387	Dead	4	40	no	yes	no	no	no	no	no	no	no	yes	yes	yes	no	no	no	no	no	no	no	no	no	no	no	no	85	1168	755	0	0	0	0
SJNBL032_D	SJNBL032_D	Not applicable	PCGP_WGS	diagnosis	yes	EGAS00001000213	no	NA	no	NA	no	groupC	26.9	9818.5	876	Alive	4	39	no	yes	no	yes	no	no	no	no	no	yes	yes	no	no	no	no	no	no	no	no	no	no	no	no	no	67	1079	593	0	0	0	0
SJNBL031_D	SJNBL031_D	Not applicable	PCGP_WGS	diagnosis	yes	EGAS00001000213	no	NA	no	NA	no	groupC	29.2	10658	2007.5	Dead	4	18	no	yes	no	no	yes	no	no	no	yes	no	no	no	no	no	no	no	no	no	no	no	no	no	no	no	101	434	366	0	0	0	0
PALKUC_diagnosis	TARGET-30-PALKUC-01A-01R	PALKUC	TARGET_RNA_Only	diagnosis	no	NA	no	NA	yes	phs000218	no	NA	NA	NA	NA	NA	NA	NA	NA	NA	NA	NA	NA	NA	NA	NA	NA	NA	NA	NA	NA	NA	NA	NA	NA	NA	NA	NA	NA	NA	NA	NA	NA	NA	NA	NA	NA	NA	NA
PALUYS_diagnosis	TARGET-30-PALUYS-01A-01R	PALUYS	TARGET_RNA_Only	diagnosis	no	NA	no	NA	yes	phs000218	no	NA	NA	NA	NA	NA	NA	NA	NA	NA	NA	NA	NA	NA	NA	NA	NA	NA	NA	NA	NA	NA	NA	NA	NA	NA	NA	NA	NA	NA	NA	NA	NA	NA	NA	NA	NA	NA	NA
PALVKK_diagnosis	TARGET-30-PALVKK-01A-01R	PALVKK	TARGET_RNA_Only	diagnosis	no	NA	no	NA	yes	phs000218	no	NA	NA	NA	NA	NA	NA	NA	NA	NA	NA	NA	NA	NA	NA	NA	NA	NA	NA	NA	NA	NA	NA	NA	NA	NA	NA	NA	NA	NA	NA	NA	NA	NA	NA	NA	NA	NA	NA
PAMBMJ_diagnosis	TARGET-30-PAMBMJ-01A-01R	PAMBMJ	TARGET_RNA_Only	diagnosis	no	NA	no	NA	yes	phs000218	no	NA	NA	NA	NA	NA	NA	NA	NA	NA	NA	NA	NA	NA	NA	NA	NA	NA	NA	NA	NA	NA	NA	NA	NA	NA	NA	NA	NA	NA	NA	NA	NA	NA	NA	NA	NA	NA	NA
PAMEZH_diagnosis	TARGET-30-PAMEZH-01A-01R	PAMEZH	TARGET_RNA_Only	diagnosis	no	NA	no	NA	yes	phs000218	no	NA	NA	NA	NA	NA	NA	NA	NA	NA	NA	NA	NA	NA	NA	NA	NA	NA	NA	NA	NA	NA	NA	NA	NA	NA	NA	NA	NA	NA	NA	NA	NA	NA	NA	NA	NA	NA	NA
PANBJH_diagnosis	TARGET-30-PANBJH-01A-01R	PANBJH	TARGET_RNA_Only	diagnosis	no	NA	no	NA	yes	phs000218	no	NA	NA	NA	NA	NA	NA	NA	NA	NA	NA	NA	NA	NA	NA	NA	NA	NA	NA	NA	NA	NA	NA	NA	NA	NA	NA	NA	NA	NA	NA	NA	NA	NA	NA	NA	NA	NA	NA
PANGXK_diagnosis	TARGET-30-PANGXK-01A-01R	PANGXK	TARGET_RNA_Only	diagnosis	no	NA	no	NA	yes	phs000218	no	NA	NA	NA	NA	NA	NA	NA	NA	NA	NA	NA	NA	NA	NA	NA	NA	NA	NA	NA	NA	NA	NA	NA	NA	NA	NA	NA	NA	NA	NA	NA	NA	NA	NA	NA	NA	NA	NA
PANJLH_diagnosis	TARGET-30-PANJLH-01A-01R	PANJLH	TARGET_RNA_Only	diagnosis	no	NA	no	NA	yes	phs000218	no	NA	NA	NA	NA	NA	NA	NA	NA	NA	NA	NA	NA	NA	NA	NA	NA	NA	NA	NA	NA	NA	NA	NA	NA	NA	NA	NA	NA	NA	NA	NA	NA	NA	NA	NA	NA	NA	NA
PANRRW_diagnosis	TARGET-30-PANRRW-01A-01R	PANRRW	TARGET_RNA_Only	diagnosis	no	NA	no	NA	yes	phs000218	no	NA	NA	NA	NA	NA	NA	NA	NA	NA	NA	NA	NA	NA	NA	NA	NA	NA	NA	NA	NA	NA	NA	NA	NA	NA	NA	NA	NA	NA	NA	NA	NA	NA	NA	NA	NA	NA	NA
PANZRV_diagnosis	TARGET-30-PANZRV-01A-01R	PANZRV	TARGET_RNA_Only	diagnosis	no	NA	no	NA	yes	phs000218	no	NA	NA	NA	NA	NA	NA	NA	NA	NA	NA	NA	NA	NA	NA	NA	NA	NA	NA	NA	NA	NA	NA	NA	NA	NA	NA	NA	NA	NA	NA	NA	NA	NA	NA	NA	NA	NA	NA
PAPUEB_diagnosis	TARGET-30-PAPUEB-01A-01R	PAPUEB	TARGET_RNA_Only	diagnosis	no	NA	no	NA	yes	phs000218	no	NA	NA	NA	NA	NA	NA	NA	NA	NA	NA	NA	NA	NA	NA	NA	NA	NA	NA	NA	NA	NA	NA	NA	NA	NA	NA	NA	NA	NA	NA	NA	NA	NA	NA	NA	NA	NA	NA
PARRBU_diagnosis	TARGET-30-PARRBU-01A-01R	PARRBU	TARGET_RNA_Only	diagnosis	no	NA	no	NA	yes	phs000218	no	NA	NA	NA	NA	NA	NA	NA	NA	NA	NA	NA	NA	NA	NA	NA	NA	NA	NA	NA	NA	NA	NA	NA	NA	NA	NA	NA	NA	NA	NA	NA	NA	NA	NA	NA	NA	NA	NA
PARSHT_diagnosis	TARGET-30-PARSHT-01A-01R	PARSHT	TARGET_RNA_Only	diagnosis	no	NA	no	NA	yes	phs000218	no	NA	NA	NA	NA	NA	NA	NA	NA	NA	NA	NA	NA	NA	NA	NA	NA	NA	NA	NA	NA	NA	NA	NA	NA	NA	NA	NA	NA	NA	NA	NA	NA	NA	NA	NA	NA	NA	NA
PASCLP_diagnosis	TARGET-30-PASCLP-01A-01R	PASCLP	TARGET_RNA_Only	diagnosis	no	NA	no	NA	yes	phs000218	no	NA	NA	NA	NA	NA	NA	NA	NA	NA	NA	NA	NA	NA	NA	NA	NA	NA	NA	NA	NA	NA	NA	NA	NA	NA	NA	NA	NA	NA	NA	NA	NA	NA	NA	NA	NA	NA	NA
PASDZJ_diagnosis	TARGET-30-PASDZJ-01A-01R	PASDZJ	TARGET_RNA_Only	diagnosis	no	NA	no	NA	yes	phs000218	no	NA	NA	NA	NA	NA	NA	NA	NA	NA	NA	NA	NA	NA	NA	NA	NA	NA	NA	NA	NA	NA	NA	NA	NA	NA	NA	NA	NA	NA	NA	NA	NA	NA	NA	NA	NA	NA	NA
PASFRV_diagnosis	TARGET-30-PASFRV-01A-01R	PASFRV	TARGET_RNA_Only	diagnosis	no	NA	no	NA	yes	phs000218	no	NA	NA	NA	NA	NA	NA	NA	NA	NA	NA	NA	NA	NA	NA	NA	NA	NA	NA	NA	NA	NA	NA	NA	NA	NA	NA	NA	NA	NA	NA	NA	NA	NA	NA	NA	NA	NA	NA
PASGPY_diagnosis	TARGET-30-PASGPY-01A-01R	PASGPY	TARGET_RNA_Only	diagnosis	no	NA	no	NA	yes	phs000218	no	NA	NA	NA	NA	NA	NA	NA	NA	NA	NA	NA	NA	NA	NA	NA	NA	NA	NA	NA	NA	NA	NA	NA	NA	NA	NA	NA	NA	NA	NA	NA	NA	NA	NA	NA	NA	NA	NA
[truncated: 2 more columns]
