# Supplementary material for: Pan-neuroblastoma analysis reveals age- and signature-associated driver alterations
Source: Nat Commun. 2020 Oct 14;11:5183. doi: 10.1038/s41467-020-18987-4 (PMC7560655; doi:10.1038/s41467-020-18987-4)
Supplement: Supplementary file 5 — Supplementary Data 2 [file 41467_2020_18987_MOESM5_ESM.xlsx]

## Sheet: 2
Supplementary Data 2: Gistic test result for copy number variations
Unique Name	Descriptor	Wide Peak Limits	Peak Limits	Region Limits	q values	Residual q values after removing segments shared with higher peaks	Broad or Focal	Amplitude Threshold
Amplification Peak 1	1q44	chr1:249168902-249250621(probes 23322:23332)	chr1:249176401-249250621(probes 23323:23332)	chr1:249133001-249250621(probes 23285:23332)	7.9794e-06	7.9794e-06		0: t<0.1; 1: 0.1<t< 0.9; 2: t>0.9
Amplification Peak 2	2p25.3	chr2:1-45299(probes 23333:23343)	chr2:1-45200(probes 23333:23342)	chr2:1-48202515(probes 23333:29843)	4.6399e-23	2.619e-09		0: t<0.1; 1: 0.1<t< 0.9; 2: t>0.9
Amplification Peak 3	2p24.3	chr2:15043902-15140521(probes 25409:25424)	chr2:15050601-15135369(probes 25410:25423)	chr2:1-48202515(probes 23333:29843)	3.958e-34	0.0018123		0: t<0.1; 1: 0.1<t< 0.9; 2: t>0.9
Amplification Peak 4	2p24.3	chr2:16074757-16096199(probes 25714:25725)	chr2:16074875-16091400(probes 25715:25724)	chr2:1-48202515(probes 23333:29843)	1.0392e-125	9.7791e-103		0: t<0.1; 1: 0.1<t< 0.9; 2: t>0.9
Amplification Peak 5	2p24.2	chr2:16785971-16806892(probes 26024:26029)	chr2:16789401-16803700(probes 26025:26028)	chr2:1-48202515(probes 23333:29843)	8.9076e-52	5.0004e-10		0: t<0.1; 1: 0.1<t< 0.9; 2: t>0.9
Amplification Peak 6	2p24.2	chr2:18676813-18728832(probes 26423:26432)	chr2:18684401-18723564(probes 26424:26431)	chr2:1-48202515(probes 23333:29843)	2.4663e-18	0.0060296		0: t<0.1; 1: 0.1<t< 0.9; 2: t>0.9
Amplification Peak 7	5p15.33	chr5:1-47799(probes 89633:89642)	chr5:1-45500(probes 89633:89641)	chr5:1-147300(probes 89633:89710)	1.2141e-07	2.7312e-06		0: t<0.1; 1: 0.1<t< 0.9; 2: t>0.9
Amplification Peak 8	5p15.33	chr5:1250009-1296799(probes 89888:89895)	chr5:1253795-1296700(probes 89889:89894)	chr5:1021801-1340099(probes 89832:89917)	1.8526e-06	4.7148e-05		0: t<0.1; 1: 0.1<t< 0.9; 2: t>0.9
Amplification Peak 9	7p14.1	chr7:38333452-38366799(probes 131837:131843)	chr7:38343101-38359900(probes 131838:131842)	chr7:38278401-38402199(probes 131833:131861)	0.00055933	0.00055933		0: t<0.1; 1: 0.1<t< 0.9; 2: t>0.9
Amplification Peak 10	7q34	chr7:142421868-142474999(probes 142375:142382)	chr7:142429101-142474500(probes 142376:142381)	chr7:84358101-159138663(probes 136170:144362)	1.3884e-13	1.2675e-05		0: t<0.1; 1: 0.1<t< 0.9; 2: t>0.9
Amplification Peak 11	7q36.3	chr7:159099102-159138663(probes 144353:144362)	chr7:159099201-159138663(probes 144354:144362)	chr7:84358101-159138663(probes 136170:144362)	7.5659e-23	2.5041e-17		0: t<0.1; 1: 0.1<t< 0.9; 2: t>0.9
Amplification Peak 12	8q24.3	chr8:146253602-146364022(probes 159512:159524)	chr8:146253701-146364022(probes 159513:159524)	chr8:146176101-146364022(probes 159463:159524)	4.4536e-05	4.4536e-05		0: t<0.1; 1: 0.1<t< 0.9; 2: t>0.9
Amplification Peak 13	11q13.3	chr11:68868802-69017899(probes 191989:192007)	chr11:68877601-69013900(probes 191990:192006)	chr11:64954584-71219400(probes 191500:192294)	6.4424e-11	1.158e-10		0: t<0.1; 1: 0.1<t< 0.9; 2: t>0.9
Amplification Peak 14	11q25	chr11:134920902-135006516(probes 199066:199076)	chr11:134922101-135006516(probes 199067:199076)	chr11:134917201-135006516(probes 199053:199076)	0.036049	0.077513		0: t<0.1; 1: 0.1<t< 0.9; 2: t>0.9
Amplification Peak 15	12p13.33	chr12:1-234999(probes 199077:199089)	chr12:1-234100(probes 199077:199088)	chr12:1-277799(probes 199077:199106)	0.044377	0.044377		0: t<0.1; 1: 0.1<t< 0.9; 2: t>0.9
Amplification Peak 16	12q24.33	chr12:133777802-133851895(probes 213260:213272)	chr12:133777901-133851895(probes 213261:213272)	chr12:109891501-133851895(probes 210567:213272)	8.665e-11	8.665e-11		0: t<0.1; 1: 0.1<t< 0.9; 2: t>0.9
Amplification Peak 17	13q34	chr13:115037002-115169878(probes 223409:223419)	chr13:115044301-115169878(probes 223410:223419)	chr13:115000901-115169878(probes 223371:223419)	0.00046583	0.00046583		0: t<0.1; 1: 0.1<t< 0.9; 2: t>0.9
Amplification Peak 18	14q11.2	chr14:22836326-22946399(probes 223832:223846)	chr14:22844901-22942100(probes 223833:223845)	chr14:22397401-22980799(probes 223710:223918)	1.0611e-08	1.5269e-08		0: t<0.1; 1: 0.1<t< 0.9; 2: t>0.9
Amplification Peak 19	14q32.33	chr14:107265302-107349540(probes 233136:233146)	chr14:107265401-107349540(probes 233137:233146)	chr14:107222101-107349540(probes 233091:233146)	3.8325e-06	5.3295e-06		0: t<0.1; 1: 0.1<t< 0.9; 2: t>0.9
Amplification Peak 20	17q22	chr17:51478808-51546988(probes 255114:255125)	chr17:51484178-51537103(probes 255115:255124)	chr17:30088801-81195210(probes 252469:258741)	2.2593e-108	2.0115e-38		0: t<0.1; 1: 0.1<t< 0.9; 2: t>0.9
Amplification Peak 21	17q25.3	chr17:81053768-81195210(probes 258732:258741)	chr17:81060801-81195210(probes 258733:258741)	chr17:30088801-81195210(probes 252469:258741)	4.3793e-113	2.6003e-57		0: t<0.1; 1: 0.1<t< 0.9; 2: t>0.9
Amplification Peak 22	18q23	chr18:77967002-78077248(probes 266682:266692)	chr18:77968501-78077248(probes 266683:266692)	chr18:77926101-78077248(probes 266630:266692)	1.2141e-07	1.2141e-07		0: t<0.1; 1: 0.1<t< 0.9; 2: t>0.9
Amplification Peak 23	19q13.43	chr19:59040002-59128983(probes 273255:273264)	chr19:59041301-59128983(probes 273256:273264)	chr19:58920801-59128983(probes 273221:273264)	0.0014946	0.0014946		0: t<0.1; 1: 0.1<t< 0.9; 2: t>0.9
Amplification Peak 24	20q13.33	chr20:62881102-63025520(probes 279669:279679)	chr20:62885301-63025520(probes 279670:279679)	chr20:62809801-63025520(probes 279645:279679)	0.015189	0.015189		0: t<0.1; 1: 0.1<t< 0.9; 2: t>0.9
Amplification Peak 25	21q22.3	chr21:48072402-48129895(probes 283154:283163)	chr21:48074001-48129895(probes 283155:283163)	chr21:48049101-48129895(probes 283137:283163)	0.0070945	0.0070945		0: t<0.1; 1: 0.1<t< 0.9; 2: t>0.9
Deletion Peak 1	1p36.23	chr1:7829102-8085200(probes 756:784)	chr1:7837578-8075267(probes 757:783)	chr1:1-93757236(probes 1:10026)	9.7257e-42	9.7257e-42		0: t>-0.1; 1: -0.1>t> -1.3; 2: t< -1.3
Deletion Peak 2	2q37.3	chr2:232280702-243199373(probes 48247:49383)	chr2:242782301-242848600(probes 49350:49361)	chr2:241377501-242924750(probes 49199:49374)	0.15854	0.15854		0: t>-0.1; 1: -0.1>t> -1.3; 2: t< -1.3
Deletion Peak 3	3p26.1	chr3:4899633-5270371(probes 49965:50005)	chr3:5005301-5172800(probes 49977:49994)	chr3:1-64550358(probes 49384:56256)	2.8755e-24	2.8755e-24		0: t>-0.1; 1: -0.1>t> -1.3; 2: t< -1.3
Deletion Peak 4	4p16.1	chr4:1-13330753(probes 69891:71362)	chr4:6732001-7246100(probes 70679:70738)	chr4:1-42578473(probes 69891:74410)	2.6925e-08	0.0007987		0: t>-0.1; 1: -0.1>t> -1.3; 2: t< -1.3
Deletion Peak 5	4p15.2	chr4:10368535-40764270(probes 71053:74199)	chr4:25485201-25719400(probes 72623:72647)	chr4:1-42578473(probes 69891:74410)	4.3087e-07	0.09497		0: t>-0.1; 1: -0.1>t> -1.3; 2: t< -1.3
Deletion Peak 6	4q35.2	chr4:188966179-190549536(probes 89411:89592)	chr4:190470201-190471500(probes 89572:89579)	chr4:188976094-190569009(probes 89412:89594)	0.12243	0.12243		0: t>-0.1; 1: -0.1>t> -1.3; 2: t< -1.3
Deletion Peak 7	6q27	chr6:169153260-171115067(probes 127350:127574)	chr6:170774001-170847500(probes 127540:127559)	chr6:170562205-171115067(probes 127512:127574)	0.13818	0.13818		0: t>-0.1; 1: -0.1>t> -1.3; 2: t< -1.3
Deletion Peak 8	9p24.1	chr9:8902108-8931799(probes 160479:160484)	chr9:8903501-8926000(probes 160480:160483)	chr9:8550701-11673850(probes 160430:160790)	0.00069093	0.00069093		0: t>-0.1; 1: -0.1>t> -1.3; 2: t< -1.3
Deletion Peak 9	10p15.3	chr10:458334-543599(probes 170974:170987)	chr10:467301-539300(probes 170975:170986)	chr10:286201-741508(probes 170936:171014)	0.10377	0.10377		0: t>-0.1; 1: -0.1>t> -1.3; 2: t< -1.3
Deletion Peak 10	10q26.3	chr10:133854035-135298099(probes 184609:184773)	chr10:134009801-134381500(probes 184633:184670)	chr10:133447401-135534747(probes 184562:184785)	0.021821	0.021821		0: t>-0.1; 1: -0.1>t> -1.3; 2: t< -1.3
Deletion Peak 11	11p15.5	chr11:1-956453(probes 184786:184881)	chr11:270401-270700(probes 184798:184799)	chr11:270401-275399(probes 184798:184802)	0.20251	0.20251		0: t>-0.1; 1: -0.1>t> -1.3; 2: t< -1.3
Deletion Peak 12	11q25	chr11:94609430-134919699(probes 194788:199061)	chr11:134690401-134821600(probes 198955:198982)	chr11:70221401-135006516(probes 192177:199076)	9.0569e-45	9.0569e-45		0: t>-0.1; 1: -0.1>t> -1.3; 2: t< -1.3
Deletion Peak 13	14q32.33	chr14:81455622-107349540(probes 230173:233146)	chr14:106305101-106334400(probes 232925:232944)	chr14:106305101-106342799(probes 232925:232947)	0.24363	0.24363		0: t>-0.1; 1: -0.1>t> -1.3; 2: t< -1.3
Deletion Peak 14	16q24.3	chr16:89887191-90354753(probes 249529:249570)	chr16:89897101-90354753(probes 249530:249570)	chr16:89551801-90354753(probes 249489:249570)	0.020823	0.020823		0: t>-0.1; 1: -0.1>t> -1.3; 2: t< -1.3
Deletion Peak 15	19p13.3	chr19:1-1525067(probes 266693:266827)	chr19:796201-1095700(probes 266750:266780)	chr19:1-4256000(probes 266693:267138)	0.00010452	0.00010452		0: t>-0.1; 1: -0.1>t> -1.3; 2: t< -1.3
Deletion Peak 16	19q13.43	chr19:57614702-59031699(probes 273053:273246)	chr19:57614801-58796500(probes 273054:273188)	chr19:57596001-59128983(probes 273046:273264)	0.0099647	0.0099647		0: t>-0.1; 1: -0.1>t> -1.3; 2: t< -1.3
Amplification Peak 1 - CN values	1q44	chr1:249168902-249250621(probes 23322:23332)	chr1:249176401-249250621(probes 23323:23332)	chr1:249133001-249250621(probes 23285:23332)	7.9794e-06	7.9794e-06		Actual Copy Change Given
Amplification Peak 2 - CN values	2p25.3	chr2:1-45299(probes 23333:23343)	chr2:1-45200(probes 23333:23342)	chr2:1-48202515(probes 23333:29843)	4.6399e-23	2.619e-09		Actual Copy Change Given
Amplification Peak 3 - CN values	2p24.3	chr2:15043902-15140521(probes 25409:25424)	chr2:15050601-15135369(probes 25410:25423)	chr2:1-48202515(probes 23333:29843)	3.958e-34	0.0018123		Actual Copy Change Given
Amplification Peak 4 - CN values	2p24.3	chr2:16074757-16096199(probes 25714:25725)	chr2:16074875-16091400(probes 25715:25724)	chr2:1-48202515(probes 23333:29843)	1.0392e-125	9.7791e-103		Actual Copy Change Given
Amplification Peak 5 - CN values	2p24.2	chr2:16785971-16806892(probes 26024:26029)	chr2:16789401-16803700(probes 26025:26028)	chr2:1-48202515(probes 23333:29843)	8.9076e-52	5.0004e-10		Actual Copy Change Given
Amplification Peak 6 - CN values	2p24.2	chr2:18676813-18728832(probes 26423:26432)	chr2:18684401-18723564(probes 26424:26431)	chr2:1-48202515(probes 23333:29843)	2.4663e-18	0.0060296		Actual Copy Change Given
Amplification Peak 7 - CN values	5p15.33	chr5:1-47799(probes 89633:89642)	chr5:1-45500(probes 89633:89641)	chr5:1-147300(probes 89633:89710)	1.2141e-07	2.7312e-06		Actual Copy Change Given
Amplification Peak 8 - CN values	5p15.33	chr5:1250009-1296799(probes 89888:89895)	chr5:1253795-1296700(probes 89889:89894)	chr5:1021801-1340099(probes 89832:89917)	1.8526e-06	4.7148e-05		Actual Copy Change Given
Amplification Peak 9 - CN values	7p14.1	chr7:38333452-38366799(probes 131837:131843)	chr7:38343101-38359900(probes 131838:131842)	chr7:38278401-38402199(probes 131833:131861)	0.00055933	0.00055933		Actual Copy Change Given
Amplification Peak 10 - CN values	7q34	chr7:142421868-142474999(probes 142375:142382)	chr7:142429101-142474500(probes 142376:142381)	chr7:84358101-159138663(probes 136170:144362)	1.3884e-13	1.2675e-05		Actual Copy Change Given
Amplification Peak 11 - CN values	7q36.3	chr7:159099102-159138663(probes 144353:144362)	chr7:159099201-159138663(probes 144354:144362)	chr7:84358101-159138663(probes 136170:144362)	7.5659e-23	2.5041e-17		Actual Copy Change Given
Amplification Peak 12 - CN values	8q24.3	chr8:146253602-146364022(probes 159512:159524)	chr8:146253701-146364022(probes 159513:159524)	chr8:146176101-146364022(probes 159463:159524)	4.4536e-05	4.4536e-05		Actual Copy Change Given
Amplification Peak 13 - CN values	11q13.3	chr11:68868802-69017899(probes 191989:192007)	chr11:68877601-69013900(probes 191990:192006)	chr11:64954584-71219400(probes 191500:192294)	6.4424e-11	1.158e-10		Actual Copy Change Given
Amplification Peak 14 - CN values	11q25	chr11:134920902-135006516(probes 199066:199076)	chr11:134922101-135006516(probes 199067:199076)	chr11:134917201-135006516(probes 199053:199076)	0.036049	0.077513		Actual Copy Change Given
Amplification Peak 15 - CN values	12p13.33	chr12:1-234999(probes 199077:199089)	chr12:1-234100(probes 199077:199088)	chr12:1-277799(probes 199077:199106)	0.044377	0.044377		Actual Copy Change Given
Amplification Peak 16 - CN values	12q24.33	chr12:133777802-133851895(probes 213260:213272)	chr12:133777901-133851895(probes 213261:213272)	chr12:109891501-133851895(probes 210567:213272)	8.665e-11	8.665e-11		Actual Copy Change Given
Amplification Peak 17 - CN values	13q34	chr13:115037002-115169878(probes 223409:223419)	chr13:115044301-115169878(probes 223410:223419)	chr13:115000901-115169878(probes 223371:223419)	0.00046583	0.00046583		Actual Copy Change Given
Amplification Peak 18 - CN values	14q11.2	chr14:22836326-22946399(probes 223832:223846)	chr14:22844901-22942100(probes 223833:223845)	chr14:22397401-22980799(probes 223710:223918)	1.0611e-08	1.5269e-08		Actual Copy Change Given
Amplification Peak 19 - CN values	14q32.33	chr14:107265302-107349540(probes 233136:233146)	chr14:107265401-107349540(probes 233137:233146)	chr14:107222101-107349540(probes 233091:233146)	3.8325e-06	5.3295e-06		Actual Copy Change Given
Amplification Peak 20 - CN values	17q22	chr17:51478808-51546988(probes 255114:255125)	chr17:51484178-51537103(probes 255115:255124)	chr17:30088801-81195210(probes 252469:258741)	2.2593e-108	2.0115e-38		Actual Copy Change Given
Amplification Peak 21 - CN values	17q25.3	chr17:81053768-81195210(probes 258732:258741)	chr17:81060801-81195210(probes 258733:258741)	chr17:30088801-81195210(probes 252469:258741)	4.3793e-113	2.6003e-57		Actual Copy Change Given
Amplification Peak 22 - CN values	18q23	chr18:77967002-78077248(probes 266682:266692)	chr18:77968501-78077248(probes 266683:266692)	chr18:77926101-78077248(probes 266630:266692)	1.2141e-07	1.2141e-07		Actual Copy Change Given
Amplification Peak 23 - CN values	19q13.43	chr19:59040002-59128983(probes 273255:273264)	chr19:59041301-59128983(probes 273256:273264)	chr19:58920801-59128983(probes 273221:273264)	0.0014946	0.0014946		Actual Copy Change Given
Amplification Peak 24 - CN values	20q13.33	chr20:62881102-63025520(probes 279669:279679)	chr20:62885301-63025520(probes 279670:279679)	chr20:62809801-63025520(probes 279645:279679)	0.015189	0.015189		Actual Copy Change Given
Amplification Peak 25 - CN values	21q22.3	chr21:48072402-48129895(probes 283154:283163)	chr21:48074001-48129895(probes 283155:283163)	chr21:48049101-48129895(probes 283137:283163)	0.0070945	0.0070945		Actual Copy Change Given
Deletion Peak 1 - CN values	1p36.23	chr1:7829102-8085200(probes 756:784)	chr1:7837578-8075267(probes 757:783)	chr1:1-93757236(probes 1:10026)	9.7257e-42	9.7257e-42		Actual Copy Change Given
Deletion Peak 2 - CN values	2q37.3	chr2:232280702-243199373(probes 48247:49383)	chr2:242782301-242848600(probes 49350:49361)	chr2:241377501-242924750(probes 49199:49374)	0.15854	0.15854		Actual Copy Change Given
Deletion Peak 3 - CN values	3p26.1	chr3:4899633-5270371(probes 49965:50005)	chr3:5005301-5172800(probes 49977:49994)	chr3:1-64550358(probes 49384:56256)	2.8755e-24	2.8755e-24		Actual Copy Change Given
Deletion Peak 4 - CN values	4p16.1	chr4:1-13330753(probes 69891:71362)	chr4:6732001-7246100(probes 70679:70738)	chr4:1-42578473(probes 69891:74410)	2.6925e-08	0.0007987		Actual Copy Change Given
Deletion Peak 5 - CN values	4p15.2	chr4:10368535-40764270(probes 71053:74199)	chr4:25485201-25719400(probes 72623:72647)	chr4:1-42578473(probes 69891:74410)	4.3087e-07	0.09497		Actual Copy Change Given
Deletion Peak 6 - CN values	4q35.2	chr4:188966179-190549536(probes 89411:89592)	chr4:190470201-190471500(probes 89572:89579)	chr4:188976094-190569009(probes 89412:89594)	0.12243	0.12243		Actual Copy Change Given
Deletion Peak 7 - CN values	6q27	chr6:169153260-171115067(probes 127350:127574)	chr6:170774001-170847500(probes 127540:127559)	chr6:170562205-171115067(probes 127512:127574)	0.13818	0.13818		Actual Copy Change Given
Deletion Peak 8 - CN values	9p24.1	chr9:8902108-8931799(probes 160479:160484)	chr9:8903501-8926000(probes 160480:160483)	chr9:8550701-11673850(probes 160430:160790)	0.00069093	0.00069093		Actual Copy Change Given
Deletion Peak 9 - CN values	10p15.3	chr10:458334-543599(probes 170974:170987)	chr10:467301-539300(probes 170975:170986)	chr10:286201-741508(probes 170936:171014)	0.10377	0.10377		Actual Copy Change Given
Deletion Peak 10 - CN values	10q26.3	chr10:133854035-135298099(probes 184609:184773)	chr10:134009801-134381500(probes 184633:184670)	chr10:133447401-135534747(probes 184562:184785)	0.021821	0.021821		Actual Copy Change Given
Deletion Peak 11 - CN values	11p15.5	chr11:1-956453(probes 184786:184881)	chr11:270401-270700(probes 184798:184799)	chr11:270401-275399(probes 184798:184802)	0.20251	0.20251		Actual Copy Change Given
Deletion Peak 12 - CN values	11q25	chr11:94609430-134919699(probes 194788:199061)	chr11:134690401-134821600(probes 198955:198982)	chr11:70221401-135006516(probes 192177:199076)	9.0569e-45	9.0569e-45		Actual Copy Change Given
Deletion Peak 13 - CN values	14q32.33	chr14:81455622-107349540(probes 230173:233146)	chr14:106305101-106334400(probes 232925:232944)	chr14:106305101-106342799(probes 232925:232947)	0.24363	0.24363		Actual Copy Change Given
Deletion Peak 14 - CN values	16q24.3	chr16:89887191-90354753(probes 249529:249570)	chr16:89897101-90354753(probes 249530:249570)	chr16:89551801-90354753(probes 249489:249570)	0.020823	0.020823		Actual Copy Change Given
Deletion Peak 15 - CN values	19p13.3	chr19:1-1525067(probes 266693:266827)	chr19:796201-1095700(probes 266750:266780)	chr19:1-4256000(probes 266693:267138)	0.00010452	0.00010452		Actual Copy Change Given
Deletion Peak 16 - CN values	19q13.43	chr19:57614702-59031699(probes 273053:273246)	chr19:57614801-58796500(probes 273054:273188)	chr19:57596001-59128983(probes 273046:273264)	0.0099647	0.0099647		Actual Copy Change Given
