# Supplementary material for: Pan-neuroblastoma analysis reveals age- and signature-associated driver alterations
Source: Nat Commun. 2020 Oct 14;11:5183. doi: 10.1038/s41467-020-18987-4 (PMC7560655; doi:10.1038/s41467-020-18987-4)
Supplement: Supplementary file 11 — Source Data [file 41467_2020_18987_MOESM11_ESM.xlsx]

## Sheet: Master
Source data file
This sheet provides an overview of each figure's source data. Subsequent sheets provide input data for selected figures.
Figures
Number	Panel	Are specific data points shown in a sheet here?	Details
1	(-)	No	The data underlying this figure are provided in Supplementary Data 1-6.
2	a	No	The data underlying this figure are provided in Supplementary Data 3-4.
	b	No	The data underlying this figure are provided in Supplementary Data 3, 5.
3	a	Yes	See Fig3a tab
	b	Yes	See Fig3b tab
	c	No	The data underlying this figure are provided in Supplementary Data 1. Please use the MYCN, ATRX, TERT, and age_group columns; include only diagnosis samples in the DorR column; and for each variant exclude the NA values in the column.
	d	No	The data underlying this figure are provided in Supplementary Data 1. Please use the MYCN, ATRX, TERT, and diagnosis_age_years columns. For each cumulative incidence curve, include only diagnosis samples (DorR column) and for each variant include only the "yes" values in that variant's column and exclude samples with the other two variants. (For example, for the MYCN curve, use MYCN=yes, TERT=no,…
4	a	Yes	See Fig4a tab
	b	Yes	See Fig4b tab
	c	Yes	See Fig4c tab
	d	Yes	See Fig4d tab
	e	No	The data underlying this figure are provided in Supplementary Data 1. Please use the column "Signature_SBS18" to get the number of SNVs caused by signature 18, and divide by "Total_WGS_SNVs" to get the proportion of SNVs. Compare this between diagnosis (DorR = diagnosis) samples with gain_17q = yes vs. gain_17q = no (or MYCN = yes vs. MYCN = no).
	f	Yes	See Fig4f tab
5	a	No	This figure shows the COSMIC signature 18 (v3) mutational spectrum, which is reported on the COSMIC website.
	b	Yes	See Fig5b tab
Supplementary figures
Number	Panel	Are specific data points shown in a sheet here?	Details
1	a	No	This is a cohort overview. Details are provided in Supplementary Data 1.
	b	No	The data underlying this figure are found in Supplementary Data 1. Please see the age_group column for the age groups, and diagnosis_age_years column for specific age information.
2	(-)	No	The data underlying this figure are found in Supplementary Data 1. Please see the age_group column for the age groups, overall_survival_time_days for survival time in days, and living_status column for vital status (Alive indicates censored, Dead indicates death). Please use only diagnosis samples (DorR column) and samples with valid survival information (not NA in the overall_survival_time_days …
3	a	No	These figures are direct output from the GISTIC software. Please see Supplementary Data 2 for additional GISTIC results.
	b	No	These figures are direct output from the GISTIC software. Please see Supplementary Data 2 for additional GISTIC results.
4	(-)	Yes	See SuppFig4 tab
5	(-)	Yes	See SuppFig5 tab
6	(-)	Yes	See SuppFig6 tab
7	(-)	Yes	See SuppFig7 tab
8	a	No	The t(11;17) and SHANK2 alteration status and t(11;17) breakpoints are shown in Supplementary Data 3.
	b	No	The t(11;17) and SHANK2 alteration status and t(11;17) breakpoints are shown in Supplementary Data 3. Copy number data are shown at selected intervals in the SuppFig4 tab in this Excel document.
9	(-)	No	The data underlying this figure are found in Supplementary Data 1. Please see the overall_survival_time_days for survival time in days, and living_status column for vital status (Alive indicates censored, Dead indicates death). Please use only diagnosis samples (DorR column) and samples with valid survival information (not NA in the overall_survival_time_days column). Please compare each alterati…
10	(-)	No	As in Supplementary Figure 9, except that MYCN (yes/no) vs. ALK (yes/no) columns should be used from Supplementary Data 1.
11	a	No	The ALK breakpoints and copy number data for these samples are shown in Supplementary Data 3, 5, 6.
	b	No	The ALK breakpoints and copy number data for these samples are shown in Supplementary Data 3, 5, 6.
	c	No	The ALK breakpoints and copy number data for these samples are shown in Supplementary Data 3, 5, 6.
12	a	No	These structural breakpoints for this sample are shown in Supplementary Data 3. Copy number data are shown in the SuppFig4 tab.
	b	Yes	See SuppFig12b tab for TERT expression. The structural breakpoints for this sample are shown in Supplementary Data 3. Copy number data are shown in the SuppFig4 tab.
13	(-)	No
14	a	No	Supplementary Data 1 indicates the samples with both MYCN and TERT alterations. (See MYCN and TERT columns.)
	b	No	These structural breakpoints for this sample are shown in Supplementary Data 3. Copy number data are shown in the SuppFig4 tab.
	c	No	These structural breakpoints for this sample are shown in Supplementary Data 3. Copy number data are shown in the SuppFig4 tab.
15	a	Yes	See SuppFig15a tab
	b	No	The data underlying this figure are shown in Supplementary Data 1. Please use only diagnosis samples (DorR column). Using each alteration's column name (MYCN column, for example), please divide the number of samples with alteration = yes by the number with alteration = yes or no to get the percentage of samples with the alteration. For the stage 4-only comparison, please filter column stage = 4. …
16	(-)	No	The data underlying this figure are shown in Supplementary Data 1. Please see columns beginning with "Signature_SBS" to obtain the number of SNVs caused by each mutational signature. This can be divided by "Total_WGS_SNVs" to get the proportion of SNVs caused by each signature. The cosine values are in the "Cosine_similarity_sample_vs_sample_reconstructed_by_signature" column.
17	(-)	No	The data underlying this figure are provided in Supplementary Data 1. Please use the column "Signature_SBS18" to get the number of SNVs caused by signature 18, and divide by "Total_WGS_SNVs" to get the proportion of SNVs. Compare this between diagnosis (DorR = diagnosis) samples with each alteration; for example gain_17q = yes vs. gain_17q = no.
18	(-)	No	The data underlying this figure are provided in Supplementary Data 1. Please use the column "Signature_SBS18" to get the number of SNVs caused by signature 18, and divide by "Total_WGS_SNVs" to get the proportion of SNVs and limit to samples with "stage" = "4". Compare this between diagnosis (DorR = diagnosis) samples with each alteration; for example gain_17q = yes vs. gain_17q = no.
19	a	No	As in Supplementary Figure 17, except compare samples with MYCN yes/no and 17q gains yes/no (yes or no for each of the four possible combinations).
	b	Yes	See SuppFig19b tab
	c	Yes	See SuppFig19c tab
	d	Yes	See SuppFig19d tab
20	a	Yes	See SuppFig20a tab
	b	Yes	See SuppFig20b tab
	c	Yes	See SuppFig20c tab
21	(-)	Yes	See SuppFig21 tab

## Sheet: Fig3a
Figure 3a
This shows the co-mutation and mutual exclusivity patterns across 182 diagnosis samples with WGS.
Each cell in the table below shows, in the follow order separated by commas, the number of samples (1) lacking either variant,
(2) with the column variant but not row variant, (3) with the row variant but not the column variant, (4) both variants,
(5) the odds ratio by Fisher's exact test, and (6) the P value by Fisher's exact test.
Variant	gain_1q	gain_2p	gain_7q	gain_11q_intra	gain_12q	gain_17q	del_1p	del_3p	del_4p	del_11q	chr11_17sv	ALK	SHANK2	PTPRD	MYCN	TERT	ATRX
gain_1q	144,0,0,31,inf,4.05880130959e-35	114,30,21,15,2.71428571429,0.0166458528954	114,30,29,8,1.04827586207,1.0	97,47,22,16,1.50096711799,0.33805350779	125,19,30,8,1.75438596491,0.302746053489	41,103,5,31,2.46796116505,0.0883236290219	96,48,18,18,2.0,0.0815988182432	109,35,24,14,1.81666666667,0.149967538406	116,28,33,4,0.502164502165,0.333033648582	87,57,19,18,1.4459833795,0.352566845713	116,28,33,5,0.627705627706,0.480678979525	122,22,34,4,0.652406417112,0.605228940773	125,19,32,6,1.23355263158,0.790981181585	129,15,34,4,1.01176470588,1.0	110,34,26,10,1.2443438914,0.665406603688	121,23,29,9,1.63268365817,0.336773581669	124,20,33,5,0.939393939394,1.0
gain_2p	114,21,30,15,2.71428571429,0.0166458528954	135,0,0,26,inf,1.42943858514e-30	111,24,32,15,2.16796875,0.0617220033262	93,42,26,20,1.7032967033,0.15089786868	118,17,37,10,1.8759936407,0.158536390521	45,90,1,45,22.5,3.63979291228e-06	91,44,23,14,1.25889328063,0.560944633857	100,35,33,13,1.12554112554,0.846888883246	115,20,34,11,1.86029411765,0.170983012602	83,52,23,23,1.59615384615,0.224915365593	111,24,38,9,1.09539473684,0.828369815724	120,15,36,8,1.77777777778,0.297713663009	115,20,42,5,0.684523809524,0.624559137009	122,13,41,6,1.37335834897,0.582402992123	102,33,34,1,0.0909090909091,0.00352017855773	112,23,38,8,1.02517162471,1.0	116,19,41,6,0.893453145058,1.0
gain_7q	114,29,30,8,1.04827586207,1.0	111,32,24,15,2.16796875,0.0617220033262	143,0,0,30,inf,2.76860438793e-34	100,43,19,18,2.20318237454,0.0501675947193	123,20,32,7,1.3453125,0.61138752884	43,100,3,34,4.87333333333,0.00556817987306	83,60,31,5,0.22311827957,0.00168939043685	113,30,20,18,3.39,0.00180049901668	127,16,22,16,5.77272727273,4.44725303897e-05	93,50,13,24,3.43384615385,0.0013418132445	124,19,25,12,3.13263157895,0.0125206215239	124,19,32,7,1.42763157895,0.447350622832	123,20,34,5,0.904411764706,1.0	131,12,32,7,2.38802083333,0.134174618776	102,41,34,5,0.365853658537,0.0599604775816	121,22,29,9,1.70689655172,0.232656607577	127,16,30,9,2.38125,0.067768547283
gain_11q_intra	97,22,47,16,1.50096711799,0.33805350779	93,26,42,20,1.7032967033,0.15089786868	100,19,43,18,2.20318237454,0.0501675947193	119,0,0,4,inf,1.10148777954e-07	107,12,48,14,2.60069444444,0.0272399877867	42,77,4,22,3.0,0.0623045275132	68,51,46,17,0.492753623188,0.0377231535378	100,19,33,26,4.14673046252,9.32502634249e-05	105,14,44,16,2.72727272727,0.0185746828009	101,18,5,0,0.0,1.0	116,3,33,0,0.0,1.0	96,23,60,3,0.208695652174,0.00713628188585	110,9,47,0,0.0,0.0618954119667	112,7,51,12,3.76470588235,0.00946195170539	76,43,60,3,0.0883720930233,7.78402039925e-07	106,13,44,19,3.52097902098,0.00190452057104	108,11,49,14,2.80519480519,0.0226041237472
gain_12q	125,30,19,8,1.75438596491,0.302746053489	118,37,17,10,1.8759936407,0.158536390521	123,32,20,7,1.3453125,0.61138752884	107,48,12,14,2.60069444444,0.0272399877867	155,0,0,24,inf,2.66234630956e-30	45,110,1,26,10.6363636364,0.00341772646777	97,58,17,9,0.885395537525,0.830127500933	122,33,11,15,5.04132231405,0.000426200231791	129,26,20,7,1.73653846154,0.280450112243	98,57,8,18,3.86842105263,0.00245418208824	130,25,19,8,2.18947368421,0.106671055019	132,23,24,3,0.717391304348,0.771093389915	136,19,21,6,2.04511278195,0.220446012763	140,15,23,4,1.6231884058,0.491766544134	114,41,22,5,0.631929046563,0.476548532401	130,25,20,7,1.82,0.270721258254	137,18,20,7,2.66388888889,0.0652526161687
gain_17q	41,5,103,31,2.46796116505,0.0883236290219	45,1,90,45,22.5,3.63979291228e-06	43,3,100,34,4.87333333333,0.00556817987306	42,4,77,22,3.0,0.0623045275132	45,1,110,26,10.6363636364,0.00341772646777	46,0,0,71,inf,1.17882529076e-33	39,7,75,49,3.64,0.00304197294008	45,1,88,40,20.4545454545,1.23492483136e-05	46,0,103,25,inf,0.000357518759037	42,4,64,33,5.4140625,0.000985351885664	46,0,103,0,nan,1.0	39,7,117,19,0.904761904762,0.810975858922	41,5,116,4,0.28275862069,0.117059997637	45,1,118,18,6.86440677966,0.0471474530615	42,4,94,39,4.35638297872,0.00462187529209	44,2,106,29,6.01886792453,0.0061724092104	42,4,115,21,1.91739130435,0.325946793715
del_1p	96,18,48,18,2.0,0.0815988182432	91,23,44,14,1.25889328063,0.560944633857	83,31,60,5,0.22311827957,0.00168939043685	68,46,51,17,0.492753623188,0.0377231535378	97,17,58,9,0.885395537525,0.830127500933	39,75,7,49,3.64,0.00304197294008	114,0,0,40,inf,6.71677671724e-38	78,36,55,13,0.512121212121,0.0841015738323	87,27,62,4,0.207885304659,0.00205241946862	56,58,50,18,0.347586206897,0.00178295103998	84,30,65,3,0.129230769231,0.000115084935825	99,15,57,10,1.15789473684,0.824269828552	94,20,63,5,0.373015873016,0.0737789672126	99,15,64,4,0.4125,0.139660858604	108,6,28,32,20.5714285714,8.63777446029e-13	92,22,58,10,0.721003134796,0.546824641845	96,18,61,7,0.612021857923,0.37584608009
del_3p	109,24,35,14,1.81666666667,0.149967538406	100,33,35,13,1.12554112554,0.846888883246	113,20,30,18,3.39,0.00180049901668	100,33,19,26,4.14673046252,9.32502634249e-05	122,11,33,15,5.04132231405,0.000426200231791	45,88,1,40,20.4545454545,1.23492483136e-05	78,55,36,13,0.512121212121,0.0841015738323	133,0,0,37,inf,2.82062208691e-38	118,15,31,17,4.31397849462,0.000624497683696	98,35,8,36,12.6,8.29942100026e-11	118,15,31,14,3.55268817204,0.00409449742686	109,24,47,2,0.193262411348,0.0164197473999	121,12,36,10,2.80092592593,0.0352569776682	124,9,39,10,3.53276353276,0.0126111662978	91,42,45,4,0.192592592593,0.000943906499021	118,15,32,17,4.17916666667,0.00067993531488	117,16,40,9,1.6453125,0.331238100527
del_4p	116,33,28,4,0.502164502165,0.333033648582	115,34,20,11,1.86029411765,0.170983012602	127,22,16,16,5.77272727273,4.44725303897e-05	105,44,14,16,2.72727272727,0.0185746828009	129,20,26,7,1.73653846154,0.280450112243	46,103,0,25,inf,0.000357518759037	87,62,27,4,0.207885304659,0.00205241946862	118,31,15,17,4.31397849462,0.000624497683696	149,0,0,20,inf,2.17066945632e-26	100,49,6,24,8.16326530612,2.67350251256e-06	128,21,21,10,2.90249433107,0.0328505060775	127,22,29,4,0.796238244514,1.0	132,17,25,7,2.17411764706,0.147398118448	134,15,29,4,1.23218390805,0.753949152654	105,44,31,2,0.153958944282,0.00366223384319	123,26,27,6,1.05128205128,1.0	133,16,24,9,3.1171875,0.0222351862721
del_11q	87,19,57,18,1.4459833795,0.352566845713	83,23,52,23,1.59615384615,0.224915365593	93,13,50,24,3.43384615385,0.0013418132445	101,5,18,0,0.0,1.0	98,8,57,18,3.86842105263,0.00245418208824	42,64,4,33,5.4140625,0.000985351885664	56,50,58,18,0.347586206897,0.00178295103998	98,8,35,36,12.6,8.29942100026e-11	100,6,49,24,8.16326530612,2.67350251256e-06	106,0,0,14,inf,1.493844641e-18	104,2,45,0,0.0,1.0	84,22,72,4,0.212121212121,0.00445656887792	97,9,60,0,0.0,0.0270366289711	99,7,64,12,2.65178571429,0.0525117195817	64,42,72,3,0.0634920634921,6.9868659433e-09	97,9,53,23,4.67714884696,0.000270695923275	100,6,57,19,5.55555555556,0.000310643833595
chr11_17sv	116,33,28,5,0.627705627706,0.480678979525	111,38,24,9,1.09539473684,0.828369815724	124,25,19,12,3.13263157895,0.0125206215239	116,33,3,0,0.0,1.0	130,19,25,8,2.18947368421,0.106671055019	46,103,0,0,nan,1.0	84,65,30,3,0.129230769231,0.000115084935825	118,31,15,14,3.55268817204,0.00409449742686	128,21,21,10,2.90249433107,0.0328505060775	104,45,2,0,0.0,1.0	149,0,0,0,nan,1.0	125,24,31,2,0.336021505376,0.174385395993	139,10,18,0,0.0,0.602708175761	137,12,26,7,3.07371794872,0.0517187559943	103,46,33,0,0.0,3.1643285832e-05	128,21,22,11,3.04761904762,0.0200647057091	135,14,22,11,4.82142857143,0.00105554754075
ALK	122,34,22,4,0.652406417112,0.605228940773	120,36,15,8,1.77777777778,0.297713663009	124,32,19,7,1.42763157895,0.447350622832	96,60,23,3,0.208695652174,0.00713628188585	132,24,23,3,0.717391304348,0.771093389915	39,117,7,19,0.904761904762,0.810975858923	99,57,15,10,1.15789473684,0.824269828552	109,47,24,2,0.193262411348,0.0164197473999	127,29,22,4,0.796238244514,1.0	84,72,22,4,0.212121212121,0.00445656887792	125,31,24,2,0.336021505376,0.174385395993	156,0,0,21,inf,1.08968361215e-27	134,22,23,3,0.794466403162,1.0	141,15,22,4,1.70909090909,0.484350854075	121,35,15,9,2.07428571429,0.127691525754	127,29,23,2,0.380809595202,0.259006563918	133,23,24,2,0.481884057971,0.538216309546
SHANK2	125,32,19,6,1.23355263158,0.790981181585	115,42,20,5,0.684523809524,0.62455913701	123,34,20,5,0.904411764706,1.0	110,47,9,0,0.0,0.0618954119667	136,21,19,6,2.04511278195,0.220446012763	41,116,5,4,0.28275862069,0.117059997637	94,63,20,5,0.373015873016,0.0737789672126	121,36,12,10,2.80092592593,0.0352569776682	132,25,17,7,2.17411764706,0.147398118448	97,60,9,0,0.0,0.0270366289711	139,18,10,0,0.0,0.602708175761	134,23,22,3,0.794466403162,1.0	157,0,0,6,inf,4.21337202619e-11	143,14,20,5,2.55357142857,0.148372619359	112,45,24,1,0.103703703704,0.00595528955909	134,23,16,8,2.91304347826,0.0379104979092	137,20,20,5,1.7125,0.34876931903
PTPRD	129,34,15,4,1.01176470588,1.0	122,41,13,6,1.37335834897,0.582402992123	131,32,12,7,2.38802083333,0.134174618775	112,51,7,12,3.76470588235,0.00946195170539	140,23,15,4,1.6231884058,0.491766544134	45,118,1,18,6.86440677966,0.0471474530615	99,64,15,4,0.4125,0.139660858604	124,39,9,10,3.53276353276,0.0126111662978	134,29,15,4,1.23218390805,0.753949152654	99,64,7,12,2.65178571429,0.0525117195817	137,26,12,7,3.07371794872,0.0517187559943	141,22,15,4,1.70909090909,0.484350854075	143,20,14,5,2.55357142857,0.148372619359	163,0,0,19,inf,3.68432530731e-26	120,43,16,3,0.523255813953,0.410555196014	135,28,15,4,1.28571428571,0.749609042728	140,23,17,2,0.716112531969,1.0
MYCN	110,26,34,10,1.2443438914,0.665406603688	102,34,33,1,0.0909090909091,0.00352017855773	102,34,41,5,0.365853658537,0.0599604775816	76,60,43,3,0.0883720930233,7.78402039925e-07	114,22,41,5,0.631929046563,0.476548532401	42,94,4,39,4.35638297872,0.00462187529209	108,28,6,32,20.5714285714,8.63777446029e-13	91,45,42,4,0.192592592593,0.000943906499021	105,31,44,2,0.153958944282,0.00366223384319	64,72,42,3,0.0634920634921,6.9868659433e-09	103,33,46,0,0.0,3.1643285832e-05	121,15,35,9,2.07428571429,0.127691525754	112,24,45,1,0.103703703704,0.00595528955909	120,16,43,3,0.523255813953,0.410555196014	136,0,0,27,inf,1.98776735766e-31	109,27,41,3,0.29539295393,0.0605955330338	112,24,45,1,0.103703703704,0.00595528955909
TERT	121,29,23,9,1.63268365817,0.336773581669	112,38,23,8,1.02517162471,1.0	121,29,22,9,1.70689655172,0.232656607577	106,44,13,19,3.52097902098,0.00190452057104	130,20,25,7,1.82,0.270721258254	44,106,2,29,6.01886792453,0.0061724092104	92,58,22,10,0.721003134796,0.546824641845	118,32,15,17,4.17916666667,0.00067993531488	123,27,26,6,1.05128205128,1.0	97,53,9,23,4.67714884696,0.000270695923275	128,22,21,11,3.04761904762,0.0200647057091	127,23,29,2,0.380809595202,0.259006563918	134,16,23,8,2.91304347826,0.0379104979092	135,15,28,4,1.28571428571,0.749609042728	109,41,27,3,0.29539295393,0.0605955330338	150,0,0,26,inf,1.16428638173e-31	125,25,32,0,0.0,0.00902638498383
ATRX	124,33,20,5,0.939393939394,1.0	116,41,19,6,0.893453145058,1.0	127,30,16,9,2.38125,0.067768547283	108,49,11,14,2.80519480519,0.0226041237472	137,20,18,7,2.66388888889,0.0652526161687	42,115,4,21,1.91739130435,0.325946793715	96,61,18,7,0.612021857923,0.37584608009	117,40,16,9,1.6453125,0.331238100527	133,24,16,9,3.1171875,0.0222351862721	100,57,6,19,5.55555555556,0.000310643833595	135,22,14,11,4.82142857143,0.00105554754075	133,24,23,2,0.481884057971,0.538216309546	137,20,20,5,1.7125,0.34876931903	140,17,23,2,0.716112531969,1.0	112,45,24,1,0.103703703704,0.00595528955909	125,32,25,0,0.0,0.00902638498383	157,0,0,25,inf,2.7492000171e-31

## Sheet: Fig3b
Figure 3b
This shows the number of coding mutations in each age group.
sample	age_group	coding_mutations
SJNBL011512	groupA	4
SJNBL011749	groupA	1
PARZHA_diagnosis	groupA	3
PASUML_diagnosis	groupA	2
SJNBL011669	groupA	1
PASSWW_diagnosis	groupA	3
PATHKB_diagnosis	groupA	2
PASNML_diagnosis	groupA	0
SJNBL011484	groupA	2
PALKXJ_diagnosis	groupA	1
PAPTDH_diagnosis	groupA	2
SJNBL011508	groupA	2
PASCFC_diagnosis	groupA	3
SJNBL011615	groupA	2
SJNBL011624	groupA	3
PAKZRH_diagnosis	groupA	2
SJNBL011532	groupA	2
PASMDM_diagnosis	groupA	23
SJNBL011453	groupA	1
PASZKE_diagnosis	groupA	5
SJNBL011498	groupA	1
PARBAJ_diagnosis	groupA	0
SJNBL007_D	groupA	1
PARNNC_diagnosis	groupA	2
SJNBL011450	groupA	1
SJNBL011652	groupA	1
PASFIC_diagnosis	groupA	1
PATAYJ_diagnosis	groupA	2
SJNBL011671	groupA	0
PARJVP_diagnosis	groupA	1
SJNBL011414	groupA	6
PAPICY_diagnosis	groupA	1
SJNBL011413	groupA	0
SJNBL011721	groupA	4
PATGJU_diagnosis	groupA	2
PAIXFZ_diagnosis	groupA	7
PARFRE_diagnosis	groupA	2
PASCTR_diagnosis	groupA	8
SJNBL011463	groupA	6
PASPBZ_diagnosis	groupA	7
SJNBL011446	groupA	0
SJNBL011479	groupA	2
SJNBL011536	groupA	3
SJNBL011590	groupA	1
SJNBL011654	groupA	1
SJNBL011616	groupA	2
SJNBL011632	groupA	5
SJNBL026_D	groupA	2
PASJZC_diagnosis	groupA	3
PASREY_diagnosis	groupA	2
SJNBL011712	groupA	1
SJNBL011704	groupA	0
SJNBL011521	groupA	2
SJNBL011420	groupA	0
SJNBL011529	groupA	3
SJNBL011583	groupA	1
SJNBL011528	groupA	4
SJNBL011695	groupA	0
SJNBL011552	groupA	2
SJNBL011732	groupA	1
SJNBL011400	groupA	1
SJNBL011648	groupA	0
SJNBL011589	groupA	3
SJNBL011455	groupA	2
SJNBL011540	groupA	1
SJNBL011604	groupA	3
SJNBL011709	groupA	0
SJNBL011748	groupA	2
SJNBL011426	groupA	1
SJNBL011504	groupA	3
SJNBL011443	groupA	3
SJNBL011451	groupA	44
SJNBL011432	groupA	1
SJNBL011499	groupA	1
SJNBL011658	groupA	0
SJNBL011606	groupA	6
SJNBL006_D	groupA	6
SJNBL011551	groupA	0
SJNBL011678	groupA	1
SJNBL011598	groupA	3
SJNBL011438	groupA	10
SJNBL011570	groupA	1
SJNBL011661	groupA	1
SJNBL011459	groupA	5
SJNBL011465	groupA	4
SJNBL011475	groupA	1
SJNBL011433	groupA	0
SJNBL011427	groupA	0
SJNBL011526	groupA	1
SJNBL011625	groupA	3
SJNBL011395	groupA	7
SJNBL011573	groupA	7
SJNBL011456	groupA	1
SJNBL011710	groupA	5
SJNBL011415	groupA	6
SJNBL011418	groupA	0
SJNBL011482	groupA	3
SJNBL011437	groupA	1
SJNBL011708	groupA	2
SJNBL011617	groupA	1
SJNBL011591	groupA	7
SJNBL011534	groupA	0
PARZCJ_diagnosis	groupA	1
SJNBL011663	groupA	4
SJNBL011546	groupA	8
SJNBL011468	groupA	2
SJNBL011644	groupA	2
SJNBL011417	groupA	7
SJNBL011662	groupA	1
SJNBL011419	groupA	2
SJNBL013_D	groupA	0
SJNBL019_D	groupA	4
SJNBL011447	groupA	9
SJNBL011480	groupA	2
SJNBL011581	groupA	3
SJNBL011673	groupA	8
SJNBL011424	groupA	3
SJNBL011464	groupA	8
SJNBL011393	groupA	1
SJNBL011560	groupA	1
SJNBL011396	groupA	6
SJNBL011403	groupA	4
SJNBL011409	groupA	1
SJNBL011745	groupA	10
SJNBL011401	groupA	3
SJNBL011681	groupA	3
SJNBL020_D	groupA	8
SJNBL011631	groupA	2
SJNBL011736	groupA	5
SJNBL011742	groupA	7
SJNBL011639	groupA	3
SJNBL011548	groupA	0
PASNPG_diagnosis	groupA	5
SJNBL011439	groupA	10
SJNBL011421	groupA	4
SJNBL011477	groupA	19
PATYIL_diagnosis	groupA	3
SJNBL036_D	groupA	3
SJNBL011431	groupA	2
SJNBL011612	groupA	4
SJNBL011527	groupA	0
SJNBL011653	groupA	2
SJNBL011686	groupA	3
PARHAM_diagnosis	groupA	6
SJNBL011492	groupA	2
SJNBL011637	groupA	5
SJNBL011491	groupA	4
SJNBL011411	groupA	2
SJNBL011635	groupA	1
SJNBL011680	groupA	8
PAUDDK_diagnosis	groupA	5
SJNBL011743	groupA	3
SJNBL011594	groupA	0
SJNBL011679	groupA	3
SJNBL011610	groupA	6
SJNBL011397	groupA	2
SJNBL011694	groupA	1
SJNBL011471	groupA	2
SJNBL011699	groupA	0
PASHFA_diagnosis	groupA	3
SJNBL011561	groupA	6
SJNBL011514	groupA	5
SJNBL011495	groupA	15
SJNBL011645	groupA	5
SJNBL011520	groupA	5
SJNBL011621	groupA	3
SJNBL011670	groupA	10
SJNBL011531	groupA	2
SJNBL011476	groupA	3
SJNBL011442	groupA	2
SJNBL011435	groupA	0
SJNBL011737	groupA	3
SJNBL011391	groupA	17
SJNBL011650	groupA	21
SJNBL011634	groupA	5
SJNBL011490	groupA	2
SJNBL011486	groupA	2
SJNBL011467	groupA	2
SJNBL011744	groupA	0
SJNBL011609	groupA	2
SJNBL011701	groupA	1
SJNBL011607	groupA	11
SJNBL011579	groupA	2
SJNBL011473	groupA	4
SJNBL011588	groupA	10
SJNBL011556	groupA	4
SJNBL011500	groupA	0
SJNBL011564	groupA	4
SJNBL011452	groupA	1
PAPUAR_diagnosis	groupA	5
SJNBL011565	groupA	4
SJNBL011502	groupA	1
SJNBL011730	groupA	7
PASJYB_diagnosis	groupA	14
SJNBL011470	groupA	2
SJNBL011518	groupA	82
SJNBL011466	groupA	0
PAPZYZ_diagnosis	groupB	30
SJNBL011478	groupB	2
PAPTMM_diagnosis	groupB	10
SJNBL011440	groupB	24
PAIXRK_diagnosis	groupB	9
PAPTFZ_diagnosis	groupB	14
PAREGK_diagnosis	groupB	9
SJNBL011643	groupB	3
PAPBJT_diagnosis	groupB	1
SJNBL011434	groupB	9
SJNBL011430	groupB	2
PAPSEI_diagnosis	groupB	17
PALZRG_diagnosis	groupB	13
SJNBL011559	groupB	11
PASXRJ_diagnosis	groupB	2
SJNBL023_D	groupB	12
PATGWT_diagnosis	groupB	18
SJNBL011448	groupB	5
PAMZGT_diagnosis	groupB	16
SJNBL011703	groupB	1
SJNBL011503	groupB	10
PAMZMG_diagnosis	groupB	9
PAPRPR_diagnosis	groupB	6
SJNBL011563	groupB	3
SJNBL011688	groupB	1
SJNBL004_D	groupB	10
PASVRU_diagnosis	groupB	19
PATFIN_diagnosis	groupB	12
PALXTB_diagnosis	groupB	4
PAPTLV_diagnosis	groupB	13
PAIXNV_diagnosis	groupB	6
PASZPI_diagnosis	groupB	13
PATFXV_diagnosis	groupB	19
PASCDX_diagnosis	groupB	16
PAISSH_diagnosis	groupB	37
SJNBL012_D	groupB	7
PARXLM_diagnosis	groupB	11
PAKYZS_diagnosis	groupB	1
PARABJ_diagnosis	groupB	7
PARNLJ_diagnosis	groupB	0
PALEVG_diagnosis	groupB	7
SJNBL011595	groupB	8
PALCBW_diagnosis	groupB	0
SJNBL011408	groupB	0
SJNBL011582	groupB	4
PARETE_diagnosis	groupB	10
PAKHHB_diagnosis	groupB	19
PATDXG_diagnosis	groupB	11
SJNBL011462	groupB	25
SJNBL027_D	groupB	9
PAPEAV_diagnosis	groupB	24
PASNEF_diagnosis	groupB	11
SJNBL011614	groupB	2
PARHUX_diagnosis	groupB	60
PALZZV_diagnosis	groupB	18
PALPGG_diagnosis	groupB	7
PAHYWC_diagnosis	groupB	11
SJNBL011562	groupB	5
SJNBL011727	groupB	3
PAPKWN_diagnosis	groupB	7
PAPLSD_diagnosis	groupB	28
SJNBL011522	groupB	15
PASTKW_diagnosis	groupB	14
PAPNEP_diagnosis	groupB	23
PAIXNC_diagnosis	groupB	15
PARJEN_diagnosis	groupB	4
PASWFB_diagnosis	groupB	12
PAITCI_diagnosis	groupB	7
PARKZF_diagnosis	groupB	10
PARIRD_diagnosis	groupB	11
SJNBL011493	groupB	7
PATESI_diagnosis	groupB	13
PANBCI_diagnosis	groupB	11
PASPER_diagnosis	groupB	25
PAPTCR_diagnosis	groupB	0
SJNBL011416	groupB	2
PAPWFY_diagnosis	groupB	4
SJNBL011530	groupB	0
PAMCXF_diagnosis	groupB	5
SJNBL011428	groupB	1
SJNBL011525	groupB	3
PALSAE_diagnosis	groupB	11
PALBFW_diagnosis	groupB	8
SJNBL011412	groupB	2
PAPHPE_diagnosis	groupB	8
PAMMWD_diagnosis	groupB	38
SJNBL011700	groupB	3
PATILE_diagnosis	groupB	4
PAMUTD_diagnosis	groupB	8
PAKXDZ_diagnosis	groupB	18
PARIKF_diagnosis	groupB	17
PASXGP_diagnosis	groupB	22
PASXIE_diagnosis	groupB	26
SJNBL011545	groupB	2
PAKHCF_diagnosis	groupB	3
SJNBL002_D	groupB	19
PARHDE_diagnosis	groupB	0
SJNBL011458	groupB	0
PALAKE_diagnosis	groupB	37
PALJPX_diagnosis	groupB	89
SJNBL011687	groupB	5
SJNBL011741	groupB	0
SJNBL011511	groupB	0
SJNBL030_D	groupB	17
PAKGKH_diagnosis	groupB	11
SJNBL011711	groupB	5
PARAMT_diagnosis	groupB	23
PAPRXW_diagnosis	groupB	15
PASATK_diagnosis	groupB	18
PAIPGU_diagnosis	groupB	34
PARJMX_diagnosis	groupB	6
PASSWB_diagnosis	groupB	8
PASCKI_diagnosis	groupB	10
PANIPC_diagnosis	groupB	33
SJNBL011550	groupB	1
SJNBL011674	groupB	1
PAMBAC_diagnosis	groupB	11
PARMTT_diagnosis	groupB	16
PASFNY_diagnosis	groupB	10
SJNBL190_D	groupB	2
SJNBL011672	groupB	0
PAPUJU_diagnosis	groupB	0
PASWYR_diagnosis	groupB	25
SJNBL011501	groupB	0
PARABN_diagnosis	groupB	22
SJNBL011618	groupB	0
PASWLY_diagnosis	groupB	8
PAPWUC_diagnosis	groupB	12
PAPEFE_diagnosis	groupB	5
PASKFV_diagnosis	groupB	4
PANBMJ_diagnosis	groupB	0
PANYGR_diagnosis	groupB	20
SJNBL011626	groupB	3
SJNBL011575	groupB	1
PASUCB_diagnosis	groupB	26
SJNBL011547	groupB	4
PAPZYP_diagnosis	groupB	31
SJNBL011535	groupB	1
PAPYNZ_diagnosis	groupB	15
PARCWT_diagnosis	groupB	13
SJNBL011454	groupB	2
PAITEG_diagnosis	groupB	9
PARNTS_diagnosis	groupB	13
PASFGG_diagnosis	groupB	13
PATGLU_diagnosis	groupB	17
PATINJ_diagnosis	groupB	14
SJNBL011516	groupB	5
PATFCY_diagnosis	groupB	12
PATCFL_diagnosis	groupB	5
SJNBL011543	groupB	0
PARDUJ_diagnosis	groupB	6
SJNBL045_D	groupB	10
PAMYCE_diagnosis	groupB	17
SJNBL011557	groupB	5
PANBSP_diagnosis	groupB	20
PAIWRB_diagnosis	groupB	2
PAISNS_diagnosis	groupB	20
PARNEE_diagnosis	groupB	19
PAPBGH_diagnosis	groupB	21
PANNMS_diagnosis	groupB	17
PAKZRE_diagnosis	groupB	17
PAPTLA_diagnosis	groupB	29
PASEGA_diagnosis	groupB	23
SJNBL010_D	groupB	80
PASNZU_diagnosis	groupB	31
PAKJRE_diagnosis	groupB	27
PASTXR_diagnosis	groupB	7
PALUDH_diagnosis	groupB	24
PARGDJ_diagnosis	groupB	18
PATBMM_diagnosis	groupB	27
PAKIPY_diagnosis	groupB	0
PANRHJ_diagnosis	groupB	10
PAIVHE_diagnosis	groupB	23
SJNBL011509	groupB	0
PASCHP_diagnosis	groupB	0
SJNBL011720	groupB	0
PALXHW_diagnosis	groupB	12
SJNBL008_D	groupB	31
SJNBL011656	groupB	0
PARPGU_diagnosis	groupB	2
PALFPI_diagnosis	groupB	26
SJNBL011422	groupB	3
PALNVP_diagnosis	groupB	13
SJNBL011584	groupB	0
SJNBL042_D	groupB	13
PARACS_diagnosis	groupB	37
PARMDD_diagnosis	groupB	0
SJNBL011601	groupB	16
PARACR_diagnosis	groupB	22
PAKFUY_diagnosis	groupB	43
SJNBL016_D	groupB	9
PARMFA_diagnosis	groupB	16
PAPTIP_diagnosis	groupB	8
SJNBL011666	groupB	0
SJNBL011683	groupB	4
PANYBL_diagnosis	groupB	20
PASLGS_diagnosis	groupB	12
PAMDAL_diagnosis	groupB	18
PAPUTN_diagnosis	groupB	14
SJNBL011506	groupB	0
PAIVZR_diagnosis	groupB	17
PARGHY_diagnosis	groupB	1
PALWIP_diagnosis	groupB	13
PAPTLD_diagnosis	groupB	9
PASGUT_diagnosis	groupB	61
PASWAU_diagnosis	groupB	0
PATEKG_diagnosis	groupB	1
PAICGF_diagnosis	groupB	8
PASXRG_diagnosis	groupB	28
PALIIN_diagnosis	groupB	25
SJNBL011497	groupB	7
PANKFE_diagnosis	groupB	1
PAKZRF_diagnosis	groupB	16
PANPVI_diagnosis	groupB	13
SJNBL011429	groupB	4
PARRLH_diagnosis	groupB	17
PALJUV_diagnosis	groupB	0
PASBGV_diagnosis	groupB	0
SJNBL009_D	groupB	25
SJNBL017_D	groupB	18
PAIXIF_diagnosis	groupB	11
SJNBL011572	groupB	0
PASCJJ_diagnosis	groupB	19
PARAHE_diagnosis	groupB	28
PASRFS_diagnosis	groupB	39
PAPSKM_diagnosis	groupB	11
PASGAP_diagnosis	groupB	18
PARNNG_diagnosis	groupB	9
PAPSMC_diagnosis	groupB	1
SJNBL011633	groupB	0
PARDVT_diagnosis	groupB	25
PAPRMJ_diagnosis	groupB	9
PAPZFW_diagnosis	groupB	28
SJNBL011682	groupB	2
PARBLH_diagnosis	groupB	19
PARKAG_diagnosis	groupB	38
PARVFJ_diagnosis	groupB	0
PAPVXS_diagnosis	groupB	23
PALTEG_diagnosis	groupB	23
PARMPP_diagnosis	groupB	28
SJNBL011646	groupB	1
SJNBL033_D	groupB	4
PARHYL_diagnosis	groupB	17
PAINLN_diagnosis	groupB	17
PAIMDT_diagnosis	groupB	16
PASUYG_diagnosis	groupB	23
SJNBL024_D	groupB	8
SJNBL188_D	groupB	35
PASKTB_diagnosis	groupB	0
PATEPF_diagnosis	groupB	40
PATDWN_diagnosis	groupB	13
PASXHE_diagnosis	groupB	39
PALNLU_diagnosis	groupB	45
PARACM_diagnosis	groupB	15
SJNBL022_D	groupB	0
PAPTAN_diagnosis	groupB	15
SJNBL011457	groupB	0
PALETP_diagnosis	groupB	10
SJNBL011689	groupB	1
PALXMM_diagnosis	groupB	10
SJNBL011481	groupB	1
PAKVUY_diagnosis	groupB	2
PANUKV_diagnosis	groupB	6
SJNBL011410	groupB	0
PARVME_diagnosis	groupB	16
SJNBL038_D	groupB	16
PAPTLY_diagnosis	groupB	15
PASYPX_diagnosis	groupB	44
SJNBL011537	groupB	2
PASAAN_diagnosis	groupB	11
PAMNLH_diagnosis	groupB	46
SJNBL018_D	groupB	8
SJNBL040_D	groupB	7
PALTYB_diagnosis	groupB	1
SJNBL011628	groupB	3
PAIFCS_diagnosis	groupB	0
PASBEN_diagnosis	groupB	12
PALWVJ_diagnosis	groupB	26
PAMVRA_diagnosis	groupB	0
PARFWB_diagnosis	groupB	26
PALZSL_diagnosis	groupB	17
PARGZK_diagnosis	groupB	14
SJNBL011627	groupB	0
PARLMK_diagnosis	groupB	0
PARASL_diagnosis	groupB	23
SJNBL011_D	groupB	28
PARKGJ_diagnosis	groupB	32
PASCUF_diagnosis	groupB	9
PALHVD_diagnosis	groupB	27
PARNCW_diagnosis	groupB	6
SJNBL011406	groupB	0
PATDXC_diagnosis	groupB	33
PAMMXF_diagnosis	groupB	14
SJNBL011569	groupB	3
SJNBL035_D	groupB	31
PAILNU_diagnosis	groupB	19
PARZMY_diagnosis	groupB	25
PARGUX_diagnosis	groupB	33
PAPBZI_diagnosis	groupB	48
PANZVU_diagnosis	groupB	25
PAPVEB_diagnosis	groupB	34
PAPPKJ_diagnosis	groupB	200
SJNBL011691	groupB	4
PARCRR_diagnosis	groupB	11
PANZPV_diagnosis	groupB	1
PALAKM_diagnosis	groupB	24
SJNBL011651	groupB	0
PASAZJ_diagnosis	groupB	28
SJNBL011722	groupB	2
PASMJG_diagnosis	groupB	0
PARUXY_diagnosis	groupB	27
PARSEA_diagnosis	groupB	6
SJNBL011574	groupB	56
SJNBL011580	groupC	0
SJNBL011423	groupC	2
PAPBJE_diagnosis	groupC	26
SJNBL011665	groupC	10
SJNBL014_D	groupC	26
PASTCN_diagnosis	groupC	19
PARSRJ_diagnosis	groupC	16
SJNBL011445	groupC	22
SJNBL011605	groupC	0
PAMNYX_diagnosis	groupC	3
SJNBL011507	groupC	1
PARDYU_diagnosis	groupC	27
SJNBL011402	groupC	46
SJNBL011586	groupC	0
SJNBL011611	groupC	7
PAPUWY_diagnosis	groupC	38
PAPVFD_diagnosis	groupC	28
SJNBL011602	groupC	0
PANLET_diagnosis	groupC	37
PAMVLG_diagnosis	groupC	9
SJNBL011553	groupC	5
PAPTJB_diagnosis	groupC	31
PAIFXV_diagnosis	groupC	25
PAPCTS_diagnosis	groupC	16
SJNBL011738	groupC	1
PASYLD_diagnosis	groupC	29
SJNBL011597	groupC	105
SJNBL011660	groupC	30
SJNBL011603	groupC	43
SJNBL034_D	groupC	26
SJNBL011630	groupC	5
PARDIW_diagnosis	groupC	19
PARDCK_diagnosis	groupC	55
SJNBL011496	groupC	0
PAREAG_diagnosis	groupC	20
PATHVK_diagnosis	groupC	60
PASAJU_diagnosis	groupC	11
SJNBL011505	groupC	12
SJNBL011444	groupC	0
SJNBL011716	groupC	2
SJNBL011623	groupC	5
PARURB_diagnosis	groupC	23
SJNBL011608	groupC	1
SJNBL011734	groupC	0
PARYXW_diagnosis	groupC	7
SJNBL011620	groupC	9
SJNBL044_D	groupC	48
PANUIF_diagnosis	groupC	56
PARGKK_diagnosis	groupC	22
SJNBL011677	groupC	2
PARZIP_diagnosis	groupC	25
SJNBL011587	groupC	1
PARYNK_diagnosis	groupC	44
SJNBL197_D	groupC	28
PAPVRN_diagnosis	groupC	5
PANSBN_diagnosis	groupC	1
SJNBL011724	groupC	0
SJNBL011523	groupC	21
SJNBL025_D	groupC	24
SJNBL029_D	groupC	14
PARSBI_diagnosis	groupC	15
PARLTG_diagnosis	groupC	18
SJNBL011566	groupC	2
SJNBL011725	groupC	0
PASWVY_diagnosis	groupC	40
SJNBL011398	groupC	2
PARVNT_diagnosis	groupC	26
PASSRS_diagnosis	groupC	67
PARMLF_diagnosis	groupC	27
SJNBL011675	groupC	0
PASWIJ_diagnosis	groupC	39
SJNBL011404	groupC	2
PAPKXS_diagnosis	groupC	48
SJNBL001_D	groupC	20
SJNBL011576	groupC	19
SJNBL011489	groupC	0
SJNBL011676	groupC	28
PALRSD_diagnosis	groupC	9
SJNBL011642	groupC	0
SJNBL011718	groupC	0
SJNBL011549	groupC	4
SJNBL011510	groupC	1
PASYMX_diagnosis	groupC	24
SJNBL011664	groupC	2
PANWRR_diagnosis	groupC	13
SJNBL011487	groupC	0
SJNBL011541	groupC	2
SJNBL011641	groupC	1
SJNBL011554	groupC	5
PASTKC_diagnosis	groupC	114
SJNBL011513	groupC	2
SJNBL011533	groupC	17
SJNBL011684	groupC	1
SJNBL011747	groupC	25
SJNBL011659	groupC	0
SJNBL011571	groupC	1
PARKNP_diagnosis	groupC	25
SJNBL011640	groupC	2
SJNBL037_D	groupC	39
SJNBL011460	groupC	0
SJNBL011622	groupC	15
PAPUNH_diagnosis	groupC	12
PATNKP_diagnosis	groupC	17
SJNBL011723	groupC	0
SJNBL011558	groupC	26
SJNBL015_D	groupC	79
PASXNN_diagnosis	groupC	28
PARBGP_diagnosis	groupC	20
SJNBL011592	groupC	0
PARUPN_diagnosis	groupC	1
SJNBL011485	groupC	1
SJNBL011405	groupC	4
PAPREJ_diagnosis	groupC	26
SJNBL011425	groupC	2
SJNBL011474	groupC	4
SJNBL011585	groupC	4
SJNBL011746	groupC	2
SJNBL011629	groupC	0
SJNBL011600	groupC	1
SJNBL011394	groupC	44
SJNBL011685	groupC	0
SJNBL021_D	groupC	6
SJNBL011515	groupC	2
SJNBL011596	groupC	0
SJNBL011729	groupC	0
SJNBL003_D	groupC	20
PANRVJ_diagnosis	groupC	17
PASMNT_diagnosis	groupC	37
SJNBL011649	groupC	0
SJNBL041_D	groupC	12
SJNBL011517	groupC	1
SJNBL011538	groupC	1
SJNBL011567	groupC	2
SJNBL011715	groupC	0
SJNBL011483	groupC	1
SJNBL011667	groupC	1
SJNBL011578	groupC	0
PASSRN_diagnosis	groupC	34
SJNBL011555	groupC	1
PANXJL_diagnosis	groupC	21
SJNBL011613	groupC	0
SJNBL011713	groupC	8
PARVLK_diagnosis	groupC	24
SJNBL011568	groupC	2
SJNBL011407	groupC	0
SJNBL011519	groupC	1
SJNBL011542	groupC	0
SJNBL011638	groupC	11
PASKJX_diagnosis	groupC	48
SJNBL039_D	groupC	40
SJNBL032_D	groupC	39
SJNBL031_D	groupC	18

## Sheet: Fig4a
Figure 4a
This shows the proportion of mutations across each age group (diagnosis WGS samples) that were assigned to each mutational signature.
	GroupA	GroupB	GroupC
Signature 01	0.0540497	0.0168105	0.0219701
Signature 03	0.42101	0.301627	0.326737
Signature 05	0.254691	0.111508	0.171715
Signature 18	0.223416	0.524621	0.416922
Signature 31	0	0	0
Signature 40	0	0.0117371	0
Signature T-10-like	0.0468324	0.0336968	0.0626561

## Sheet: Fig4b
Figure 4b
This shows the number of mutations caused by each signature in 5 patients with matched diagnosis and relapse samples.
Mutations shared in both samples are indicated by "Shared" and mutations only at relapse are indicated by "RelSpec".
Sample	Sig01	Sig03	Sig05	Sig18	Sig31
SJNBL197_Shared	12	589	225	483	0
SJNBL197_RelSpec	15	173	352	928	0
PASGAP_Shared	0	324	49	164	0
PASGAP_RelSpec	0	1504	270	996	0
PAPVEB_Shared	9	347	15	145	0
PAPVEB_RelSpec	32	925	0	387	0
PASHFA_Shared	19	45	18	79	0
PASHFA_RelSpec	12	185	0	367	424
PATNKP_Shared	44	183	219	0	0
PATNKP_RelSpec	26	1513	515	0	575

## Sheet: Fig4c
Figure 4c
This shows the differential gene expression comparing signature 18-positive vs. -negative neuroblastomas (n=88 diagnosis samples sequenced by WGS and RNA-Seq).
The output was generated by Limma. Each row is one gene. The logFC is log fold-change (positive means higher in signature 18-positive samples). The adjusted P value is in the "adj.P.Val" column.
Gene	logFC	AveExpr	t	P.Value	adj.P.Val	B				This table shows the gene expression of each gene by RNA-Seq in counts in the 88 neuroblastoma samples.
FAM69A	-1.22508	4.09876	-6.63322	2.37707e-09	4.00323e-05	11.1175				Differential gene expression was compared between samples with Signature18 = 0 to those with Signature 18 > 0.
FAXDC2	-1.81031	4.33079	-6.4025	6.75519e-09	4.70836e-05	10.1255					TARGET-30-PAISNS-01A-01D	TARGET-30-PAKZRH-01A-01D	TARGET-30-PALNVP-01A-01D	TARGET-30-PALXTB-01A-01D	TARGET-30-PAMNLH-01A-01D	TARGET-30-PANLET-01A-01D	TARGET-30-PANRVJ-01A-01D	TARGET-30-PAPCTS-01A-01D	TARGET-30-PAPEAV-01A-01D	TARGET-30-PAPICY-01A-01D	TARGET-30-PAPKXS-01A-01D	TARGET-30-PAPTAN-01A-01D	TARGET-30-PAPTDH-01A-01D	TARGET-30-PAPTFZ-01A-01D	TARGET-30-PAPTLV-01A-01D	TARGET-30-PAPUAR-01A-01D	TARGET-30-PAPUNH-01A-01D	TARGET-30-PAPUWY-01A-01D	TARGET-30-PAPVFD-01A-01D	TARGET-30-PAPVRN-01A-01D	TARGET-30-PAPVXS-01A-01D	TARGET-30-PAPZYP-01A-01D	TARGET-30-PAPZYZ-01A-01D	TARGET-30-PARACM-01A-01D	TARGET-30-PARACS-01A-01D	TARGET-30-PARAMT-01A-01D	TARGET-30-PARBAJ-01A-01D	TARGET-30-PARBGP-01A-01D	TARGET-30-PARDCK-01A-01D	TARGET-30-PARDIW-01A-01D	TARGET-30-PARFRE-01A-01D	TARGET-30-PARFWB-01A-01D	TARGET-30-PARHAM-01A-01D	TARGET-30-PARJVP-01A-01D	TARGET-30-PARKGJ-01A-01D	TARGET-30-PARNNC-01A-01D	TARGET-30-PARYNK-01A-01D	TARGET-30-PARZCJ-01A-01D	TARGET-30-PARZHA-01A-01D
MAP7	-1.55104	5.51424	-6.35436	8.38731e-09	4.70836e-05	9.90504				Signature18	609	0	159	0	1284	656	0	200	706	0	687	244	0	0	273	0	507	687	324	0	293	1035	610	514	655	0	0	430	645	158	0	334	32	0	869	0	725	26	0
HSD17B3	-2.15055	0.404338	-6.23866	1.40769e-08	5.80523e-05	8.87486				A1BG	21	128	60	63	118	273	111	105	53	193	380	264	148	154	64	217	420	113	217	102	134	117	47	197	114	282	134	338	357	84	106	159	265	186	49	148	240	130	107
PIRT	-3.62966	3.37226	-6.19157	1.73631e-08	5.80523e-05	9.20832				A1CF	1	0	1	0	0	4	7	21	0	1	2	4	1	11	0	2	2	3	5	0	12	9	2	2	1	8	10	20	7	1	149	0	11	5	1	3	2	6	3
ASTN2	-1.34819	4.68843	-6.1522	2.06825e-08	5.80523e-05	9.05283				A2M	9338	15962	7087	10898	2756	6537	62193	11146	4491	31919	7862	61569	88720	11423	25971	23440	2411	42684	6508	18533	28918	40910	97140	55330	31592	7472	27640	21767	14880	12910	3873	11280	16055	10970	37574	38395	6357	49622	10305
UBE2S	1.09087	6.58908	5.98651	4.29982e-08	9.33702e-05	8.32582				A2ML1	8	16	3	9	7	16	19	35	3	15	43	39	6	17	6	62	67	18	50	14	23	9	6	38	21	4	24	43	19	29	3	13	20	30	2	16	23	15	25
RBFOX1	-1.59007	4.76995	-5.94851	5.08014e-08	9.33702e-05	8.19255				A3GALT2	8	5	2	3	2	62	67	2	3	45	24	53	56	6	16	53	12	25	61	10	139	4	18	23	34	11	27	45	22	34	53	35	27	111	32	71	13	20	40
INPP5K	-0.503689	5.67113	-5.90401	6.17258e-08	9.33702e-05	7.98327				A4GALT	238	331	164	206	60	340	1000	102	94	353	300	4677	1214	291	662	628	81	557	181	434	969	864	1971	909	491	146	406	355	398	421	66	325	220	92	1334	802	185	719	239
DRD2	-2.14258	4.31718	-5.88234	6.78544e-08	9.33702e-05	7.92848				A4GNT	1	7	0	4	0	2	17	6	1	17	0	23	13	4	12	20	4	9	1	6	7	8	39	5	4	16	20	9	22	3	49	5	7	4	5	3	3	1	29
LRRC59	0.701418	6.69037	5.8767	6.95429e-08	9.33702e-05	7.86166				AAAS	3182	5317	1689	1550	3331	4989	6060	5966	3750	6464	8545	2048	4933	6742	4622	5859	6460	5110	4309	2350	5451	5442	2819	5527	5763	4399	5219	5546	5408	6001	5707	4751	6208	5492	2373	5774	4272	4192	8521
LRRC2	-1.37987	2.63354	-5.82482	8.71752e-08	9.33702e-05	7.64191				AACS	1723	2156	727	906	2029	3270	2551	2045	1030	2562	4524	2065	1659	3744	1975	4337	4742	6474	3521	2866	3478	4527	1280	3293	3065	4546	2693	3867	3171	3709	1895	3529	3866	2761	2407	2199	3811	1738	4179
UPP2	-1.94565	-0.969677	-5.82416	8.74241e-08	9.33702e-05	6.90304				AADAC	11	316	0	1	0	0	6	8	0	1	0	5	1	3	28	3	0	3	0	0	0	0	1	33	0	3	0	0	1	2	183	6	6	0	18	2	0	0	0
TMEFF2	-2.09129	4.45485	-5.81956	8.91913e-08	9.33702e-05	7.66505				AADACL2	0	5	3	1	0	0	14	0	7	12	0	1	1	1	1	1	3	1	1	0	1	8	0	0	1	1	9	0	0	8	13	1	7	3	0	3	1	9	10
RP11-625H11.1	-2.34927	-3.55373	-5.81092	9.26001e-08	9.33702e-05	5.9947				AADACL3	0	0	0	0	0	0	1	0	0	0	0	0	0	0	0	0	0	0	0	0	0	0	0	0	0	0	0	0	0	0	0	0	0	0	0	0	0	0	0
RBP3	-1.91473	-2.10293	-5.80458	9.51872e-08	9.33702e-05	6.4618				AADACL4	1	0	0	1	0	3	2	0	0	1	3	1	0	0	12	6	0	1	2	0	9	0	0	1	0	0	1	1	0	5	0	1	0	0	0	7	2	0	1
POMGNT1	-0.617214	6.56432	-5.79599	9.87995e-08	9.33702e-05	7.52637				AADAT	610	1679	1115	750	420	2814	2587	2491	486	4501	3536	2492	2854	3626	1353	2591	3927	1691	1664	1155	1347	2164	1112	1812	2547	3814	4133	4738	1268	3570	3590	1744	4999	3049	742	3104	1251	2642	4118
PYGB	-0.570326	7.41017	-5.79368	9.97959e-08	9.33702e-05	7.52429				AAED1	275	493	669	293	183	484	1035	388	247	926	294	2606	1363	80	544	415	219	554	330	460	716	450	1032	718	664	178	454	424	769	365	368	443	457	454	1272	661	295	686	348
HIST1H4H	1.80721	-1.24164	5.75834	1.1631e-07	9.61929e-05	6.1436				AAGAB	1546	1847	2636	1462	3864	2130	2147	3448	2234	1852	3810	3278	1737	2292	1728	4102	2112	4613	5339	4675	4286	2954	1793	3096	2208	3420	1565	3014	4137	2833	2833	3053	2744	3074	2838	3039	2543	2779	2139
POLR3K	0.832959	3.36087	5.75022	1.20464e-07	9.61929e-05	7.33842				AAK1	1143	2251	3097	1951	1923	3107	3840	2972	843	3426	5971	2828	3547	4095	978	4960	5616	4067	5050	6413	3116	2487	1109	3759	3070	6950	3577	5363	6509	2361	4079	3706	4070	5719	1337	3075	4586	2892	4096
ANKDD1B	-1.31947	0.782707	-5.75002	1.20569e-07	9.61929e-05	7.03263				AAMDC	143	559	326	173	125	154	359	245	212	202	223	192	287	216	176	123	148	345	120	211	134	189	280	216	105	212	305	131	185	131	185	130	262	238	124	273	99	123	170
PLCD4	-1.29209	4.83341	-5.728	1.32609e-07	9.61929e-05	7.27328				AAMP	3733	9340	5843	4878	8485	9567	7435	7559	4666	13455	9367	5850	7599	7834	5204	9981	8767	13301	11157	7201	8276	6576	5375	9370	7840	6459	7657	8908	9152	9844	9641	7615	6980	9910	5993	8302	6456	6108	13111
LMBRD1	-0.672474	5.51053	-5.7211	1.36614e-07	9.61929e-05	7.22475				AANAT	59	21	9	13	4	62	39	259	14	24	61	48	42	40	68	97	52	95	163	92	85	38	15	78	38	37	14	56	123	91	21	87	55	30	89	37	35	37	31
SYT2	-1.92935	3.18461	-5.71205	1.42056e-07	9.61929e-05	7.23071				AAR2	1406	5245	2189	2096	3148	3566	4303	3393	2055	5843	4523	2790	2305	4601	2504	4880	5786	3757	3791	1594	4136	3846	2843	4580	2663	3457	4275	4621	3693	3669	3600	4553	3833	4205	4615	4232	3326	3410	3742
NRCAM	-1.21488	7.51399	-5.71084	1.42796e-07	9.61929e-05	7.18666				AARD	13	58	4	8	6	10	23	4	2	23	16	166	18	4	15	39	3	10	58	9	23	8	23	34	195	2	38	17	0	20	6	25	30	8	56	60	14	20	10
THEM4	-0.838419	4.91767	-5.68328	1.60797e-07	0.000104153	7.08671				AARS	5319	8500	5986	7756	5997	13540	8581	8632	6041	12046	17548	5135	4957	8471	5372	13911	15215	9104	10790	20773	8329	9907	5624	16559	8808	11593	10032	12870	17284	7652	9856	10473	14388	10597	5344	14628	7823	7871	14494
PRKACB	-1.01879	7.28	-5.65921	1.7833e-07	0.00011094	6.96947				AARS2	907	2085	974	836	690	2590	2430	2240	1106	3232	4419	1223	1457	3671	2693	3545	3170	2854	2095	1536	2438	2614	1105	3617	1875	3795	2687	4082	2562	3937	3088	3128	3237	3149	1092	2713	1774	2481	3469
SOX6	-2.15608	2.83892	-5.65136	1.84449e-07	0.00011094	6.97639				AARSD1	109	71	32	24	36	692	582	883	61	341	829	760	632	634	463	457	798	416	411	181	664	262	90	404	665	447	332	680	914	277	456	460	589	436	246	363	563	342	682
ANKFN1	-2.54496	1.46782	-5.63658	1.96528e-07	0.000114129	6.79712				AASDH	345	1075	565	318	595	1010	1027	1645	299	1093	1295	656	906	1450	896	1418	2708	968	1295	712	805	1121	627	1358	915	1350	1341	1494	1262	895	1188	1227	981	956	448	980	1097	1034	846
CREG2	-2.06856	2.6718	-5.60729	2.22794e-07	0.000122763	6.79091				AASDHPPT	2438	7999	5794	2638	3060	2168	2970	10765	1445	4705	5377	1938	4367	5954	2269	4629	6031	2877	2843	2618	2831	5036	3145	2740	2646	5560	7995	3457	2478	1733	4605	2642	4851	6811	936	6357	3213	3404	5010
PLXNA4	-2.00472	6.09184	-5.60302	2.269e-07	0.000122763	6.74053				AASS	92	96	19	23	16	154	1139	339	39	209	283	1875	1795	169	499	431	907	490	555	210	381	432	1407	869	225	148	396	477	152	271	182	158	111	238	200	606	122	325	59
C17orf107	-1.77247	1.67332	-5.59656	2.33265e-07	0.000122763	6.63913				AATF	2474	3080	2172	1350	3025	3995	3487	4852	2149	2622	6079	3405	2587	3829	2441	3752	5321	5133	3805	5136	6652	2563	2467	4229	2210	2493	2904	1816	3345	1823	2178	4159	3835	3434	2979	3404	4775	2562	3196
DST	-0.829805	8.53324	-5.54843	2.86445e-07	0.000146182	6.53421				AATK	3348	2372	2632	2838	841	4353	3048	3135	1153	3576	16965	10071	2557	10546	6570	7509	7650	5377	6832	10659	3470	2324	705	8621	5373	7950	4109	7611	2987	8304	3469	4295	8695	4866	1828	1375	4349	1915	3572
VWDE	-2.42273	2.62178	-5.53047	3.09202e-07	0.000147487	6.48765				ABAT	1627	1690	9250	5406	4251	4617	4145	1412	1140	2618	12495	4560	863	8764	1176	10224	4459	2064	6507	8729	5441	6045	1035	5718	12004	3595	456	3566	7640	2127	3589	3575	6320	3223	1774	2010	5578	1899	1943
STIP1	0.684404	7.709	5.52171	3.2094e-07	0.000147487	6.40232				ABCA1	305	3234	184	1051	552	819	4346	983	376	1805	2357	14578	10338	1624	1821	3370	760	4614	1319	1281	4097	3256	5254	3955	3027	899	1817	2224	2754	833	843	3004	966	1431	10739	2551	879	3807	444
KCNQ5	-1.17535	6.36045	-5.52034	3.22814e-07	0.000147487	6.3947				ABCA10	61	59	13	151	5	562	1107	156	15	408	724	1007	380	116	682	839	508	539	388	608	359	603	209	2216	171	305	775	582	2164	214	418	290	669	446	51	1619	357	394	446
BAZ2B	-0.844318	5.61307	-5.51946	3.24031e-07	0.000147487	6.39586				ABCA12	11	92	1463	3	7	23	185	3865	367	17	61	10	83	2327	261	36	1202	34	24	7	9	15	21	20	3	52	46	40	11	20	233	14	294	25	6	12	14	90	10
AK5	-1.25643	3.24637	-5.50569	3.4355e-07	0.000152256	6.40347				ABCA13	4	3	0	1	2	0	6	1	11	5	3	15	35	2	4	4	5	6	3	7	2	19	3	3	3	2	3	1	13	2	1	1	102	19	16	9	3	5	1
ATXN1	-0.761556	5.74963	-5.4946	3.60099e-07	0.000155498	6.29208				ABCA2	1646	4799	7685	4663	1851	13268	25940	8803	2850	13826	13912	13915	7630	14905	7157	19352	20767	10387	16178	13924	9582	7513	5412	15375	16880	8432	11822	15936	21534	19151	12126	16341	16650	10612	3882	8575	10625	7790	10639
FBXO30	-0.980165	5.66015	-5.47898	3.84748e-07	0.000161988	6.231				ABCA3	3283	9816	7097	9142	4904	13184	10528	11469	7252	15594	20516	6372	11938	13796	6466	29427	16475	7127	21138	14882	12275	11127	1032	15893	14320	11696	18031	16952	19441	10850	11279	14845	20405	18294	3910	15063	13340	10174	18670
ARHGAP22	-1.17307	4.06004	-5.46694	4.04871e-07	0.000166303	6.24055				ABCA4	14	51	13	4	4	37	51	14	18	42	51	36	141	77	89	232	83	39	58	50	35	144	157	67	42	112	85	125	42	50	40	104	60	29	42	354	49	87	28
DIXDC1	-0.771483	5.32286	-5.45497	4.25894e-07	0.000170773	6.1419				ABCA5	1733	2070	1043	2738	34	4570	5269	1976	768	3845	7447	6577	6518	166	492	6878	7129	4085	7331	8287	4486	390	798	6234	4814	8966	4984	6199	13151	2766	4455	3888	5694	4850	778	5266	8080	4375	4253
ATP5G1	0.710102	6.29422	5.43332	4.66678e-07	0.000180365	6.03975				ABCA6	151	75	0	102	21	192	1010	183	12	204	387	1034	215	149	579	771	65	491	237	275	365	645	906	1615	110	68	402	205	272	315	335	206	139	212	119	832	196	258	215
ODC1	0.99782	7.45521	5.42774	4.77794e-07	0.000180365	6.0172				ABCA7	342	263	206	675	449	2099	1320	81	180	1285	1928	650	1598	565	1673	5809	881	3507	1943	2911	3084	4111	602	5823	1751	6338	869	1665	2046	4090	1488	2849	1968	2205	767	4276	3079	3278	2626
CCDC86	0.766566	3.36265	5.42569	4.81944e-07	0.000180365	6.06323				ABCA8	285	326	8	117	21	1301	3562	551	4	151	24	8115	274	171	1407	999	19	1128	101	306	444	1514	1087	6138	41	50	575	177	46	82	270	65	128	280	271	2850	103	400	46
LSM12	0.480142	4.99285	5.40942	5.1617e-07	0.000188974	5.98731				ABCA9	79	49	4	178	17	470	1376	294	0	200	749	3904	305	316	1622	1479	221	1148	355	771	987	1415	363	2148	187	221	692	427	1716	214	406	301	785	412	157	1769	439	582	170
SNX14	-0.483564	5.91078	-5.38002	5.84123e-07	0.000205167	5.8261				ABCB1	444	3690	5392	437	579	455	1130	72	2980	2320	540	1152	4496	764	818	674	232	560	343	2616	352	260	520	1340	230	819	1223	302	3106	306	8808	150	7171	1039	429	1646	349	3832	232
GRWD1	0.602863	4.56758	5.37976	5.84764e-07	0.000205167	5.89273				ABCB10	652	1908	937	944	771	1557	1986	736	765	2236	1717	1059	2435	1913	1134	2675	2973	1352	1847	1000	2371	818	1144	1902	1164	2381	2043	2231	1251	1495	1539	1271	2262	2314	818	2575	1067	1477	1945
ZSWIM7	-0.605588	4.64289	-5.36659	6.18008e-07	0.000212406	5.81742				ABCB11	0	0	0	0	0	7	2	0	0	46	6	3	8	1	0	67	1	36	6	1	0	9	1	11	1	0	10	9	2	15	4	4	0	48	3	14	0	1	23
NIPSNAP3B	-0.706074	3.54207	-5.35449	6.5019e-07	0.000218997	5.80818				ABCB4	93	398	116	64	10	171	198	76	48	767	161	381	286	64	68	457	154	200	371	107	136	72	324	329	75	408	203	468	126	250	427	101	396	420	85	212	47	352	134
EPS8L1	-1.28454	1.22207	-5.33786	6.97104e-07	0.000230195	5.56499				ABCB5	1	8	0	0	0	3	8	0	1	2	1	81	15	1	0	0	1	0	0	1	0	3	12	8	3	5	1	1	10	1	0	1	0	1	2	14	0	2	1
KCNK10	-1.19834	3.69491	-5.32442	7.37426e-07	0.000238827	5.68607				ABCB6	50	93	41	20	13	432	476	1047	29	228	640	153	263	538	329	439	1032	627	356	297	186	247	43	479	178	445	330	546	645	332	403	268	492	498	50	294	515	223	454
ZBTB4	-0.585272	6.39325	-5.31673	7.61509e-07	0.000241973	5.56946				ABCB7	742	1322	447	446	1125	1012	1385	1951	859	1366	1396	906	2433	1473	1012	2290	3113	1873	1473	587	1525	1291	1319	1269	797	1320	1854	1212	1019	798	981	1435	1148	1307	706	1337	1179	935	992
APBA1	-1.06675	5.5889	-5.30788	7.9019e-07	0.000246437	5.5452				ABCB8	2008	1622	1254	901	2353	7998	9568	3092	2256	7260	10751	4110	2753	4966	3589	9025	5356	5411	9088	6437	8647	2036	2036	11079	6060	6959	2868	12715	5245	8642	5892	6410	7304	7312	2650	4291	10725	4254	7611
PCDHGB6	-1.33574	2.00186	-5.29915	8.19523e-07	0.000250938	5.52283				ABCB9	761	919	230	790	537	1083	1553	2015	417	1474	2374	905	1429	1589	735	1728	2327	1456	1133	980	1966	1376	431	1387	1718	2844	1725	1250	3133	1563	1288	1081	2868	1772	1112	1117	1734	1101	2166
STK31	-1.1735	1.25361	-5.26692	9.37293e-07	0.000278814	5.30286				ABCC1	2695	3191	2046	1385	3973	3296	4484	6055	1647	3043	6873	8282	4522	10850	4313	5900	12327	6294	5919	2284	3224	7885	3570	4661	2954	5681	8101	3414	4181	3533	3579	5018	3290	4515	3922	5216	2582	3833	4298
INPP1	-0.684752	5.23668	-5.26148	9.58738e-07	0.000278814	5.37058				ABCC10	474	1424	1998	1134	461	3533	4665	3774	770	4143	4899	1646	2327	3528	2901	4615	2821	2929	3071	2212	3338	2839	2398	4209	3800	5871	3295	3935	4993	3761	2557	3007	4952	4710	1015	3538	2048	3789	5680
SLC22A9	-3.13025	-3.93195	-5.26111	9.6023e-07	0.000278814	4.1883				ABCC11	6	7	14	24	13	11	20	60	1	37	38	25	16	85	13	38	60	24	31	45	39	36	11	28	26	55	36	25	49	20	34	29	6	28	15	17	29	19	17
N4BP2L1	-0.721797	4.7817	-5.24853	1.01178e-06	0.000288804	5.34047				ABCC12	0	0	0	1	0	1	3	6	0	0	0	2	1	0	0	1	4	3	1	0	9	0	1	5	0	4	0	1	8	0	2	1	3	2	2	1	6	0	0
NXPH1	-1.54128	6.33476	-5.24297	1.03541e-06	0.000290621	5.28374				ABCC2	35	35	5	13	25	86	83	168	23	66	132	160	154	224	147	192	202	121	195	97	189	136	83	148	183	445	77	152	71	164	270	229	57	112	272	108	228	158	113
SCN2A	-1.01774	5.97456	-5.23881	1.05344e-06	0.000290836	5.26387				ABCC3	306	2815	36	109	183	1302	1224	324	150	1027	771	428	269	408	239	1856	89	814	644	441	237	686	597	1800	468	654	672	1450	533	2658	1452	674	510	546	796	1318	220	3187	516
AEN	0.994963	5.33262	5.2179	1.14885e-06	0.000312061	5.22068				ABCC4	144	220	89	325	795	356	322	2117	139	253	538	534	222	1722	824	658	3917	417	530	690	351	2529	869	657	116	613	968	315	89	286	242	271	428	310	627	561	97	437	182
CCDC149	-0.844888	4.19361	-5.21036	1.18528e-06	0.000316846	5.22096				ABCC5	2389	5909	1596	4683	2715	13431	13519	18458	2563	12336	16911	9118	19183	22937	14489	21863	19705	13981	17049	11145	9079	18034	5230	14934	12905	21697	20151	22741	17970	11377	19946	18322	14876	18050	3467	15159	12015	17428	16240
TBC1D29	-1.66695	-1.59333	-5.20104	1.23187e-06	0.000319615	4.54008				ABCC6	33	69	48	35	51	68	78	89	48	70	227	97	74	280	88	136	256	274	197	55	90	168	55	97	93	220	194	111	134	69	200	113	89	92	83	90	62	135	67
TTLL7	-0.971567	5.58656	-5.19872	1.24374e-06	0.000319615	5.11179				ABCC8	25	204	103	363	235	327	5461	730	0	475	850	292	65	911	190	1001	4537	1203	160	2828	529	4765	173	1407	1935	602	1111	228	770	1768	22	807	288	533	82	2770	3221	46	137
ERMAP	-0.70657	2.73736	-5.19701	1.25257e-06	0.000319615	5.17922				ABCC9	198	467	109	280	245	327	1300	657	318	884	1426	1361	4403	909	1242	1246	328	1329	679	903	585	1413	4083	1838	1462	1083	1539	618	339	368	268	628	600	736	1032	1797	843	1933	725
TOM1L2	-0.720543	6.62834	-5.17101	1.39457e-06	0.000350535	4.99316				ABCD1	812	2231	625	985	720	1438	1541	636	511	1872	1654	949	1555	1029	1029	2652	1450	1774	2229	2873	2912	1187	1286	2361	1813	1462	1849	2462	4202	1379	826	1774	1594	1415	1521	1439	1406	1438	1615
ALDH3A2	-0.88707	6.35231	-5.15537	1.48741e-06	0.000368374	4.93178				ABCD2	523	282	1120	150	93	183	316	135	542	412	140	39	112	1270	68	517	567	244	262	163	84	204	23	203	84	499	65	102	101	108	233	41	763	124	91	106	171	248	78
ABCG4	-0.758001	3.98676	-5.14803	1.53307e-06	0.000374179	4.98974				ABCD3	1085	3831	2063	820	1381	2354	2221	1137	1530	2405	2724	1826	1831	2862	1580	3025	2085	3499	2013	1786	2161	2727	2058	2554	1753	2456	3159	2299	2381	1823	3473	2722	3605	3042	1395	3377	2634	2094	2859
ARHGAP12	-0.514635	5.38254	-5.13753	1.60071e-06	0.000381511	4.87709				ABCD4	1724	3875	775	1544	1546	8525	5337	4558	1502	4561	9604	5526	6927	9973	6218	9191	6490	4334	6286	2476	7379	5419	3448	6999	11171	7684	6753	8516	4514	7525	6483	7673	4945	4274	3220	5641	7279	4757	6737
B3GALT5	-1.78481	1.77628	-5.13636	1.60841e-06	0.000381511	4.90569				ABCE1	1801	3764	2527	1366	1754	3230	2729	7660	1428	2524	3740	4188	2506	5515	3471	4715	11736	4539	3844	2628	3070	4667	3758	3180	2523	3823	5552	3305	2799	2666	3812	3670	3156	2916	3634	3349	2933	3481	2508
TLN2	-1.22301	6.70537	-5.1326	1.63345e-06	0.000382069	4.84769				ABCF1	5186	7300	4769	2668	9801	8525	7783	7372	5452	7353	9447	7678	6905	7287	4732	8226	8817	7021	6122	5096	8256	8212	6750	8213	6292	8493	5458	7975	7510	7464	8253	7095	10461	8255	8433	7088	5414	6454	11162
POF1B	-2.69496	0.497968	-5.11861	1.7301e-06	0.000395999	4.71615				ABCF2	2675	2775	1860	1502	4773	4387	4461	4349	2828	4711	8068	3552	1665	3975	2912	5986	7107	4055	4254	5250	6002	2512	2950	7215	3054	3758	2969	5337	3937	4359	2525	3071	4425	4273	4593	3093	4705	3098	3880
MTFP1	1.00299	-1.62577	5.11721	1.74004e-06	0.000395999	4.0102				ABCF3	1352	3475	4099	2271	1799	5290	4766	3182	1697	4583	5232	4510	5323	3340	3695	7168	2293	5343	4757	6514	5248	2876	3291	7887	6662	6256	3065	5795	8402	5035	5065	5115	6171	3922	4437	3960	5326	4843	4974
SLC25A5	0.595678	6.7999	5.1055	1.82564e-06	0.000409941	4.73208				ABCG1	526	2696	1237	820	1932	960	4603	1184	747	2239	3685	3092	2581	753	696	2268	1564	1508	1507	2001	2910	1478	1620	1797	1700	1834	2142	1538	3456	921	849	1432	854	644	3318	2482	1063	2274	314
KIF13A	-0.781939	5.04561	-5.09756	1.886e-06	0.000417923	4.73429				ABCG2	170	170	100	76	12	148	967	81	29	329	83	285	489	196	186	300	77	69	83	263	101	183	692	1363	225	71	613	414	166	66	247	153	165	387	107	383	109	698	67
ULK2	-0.680638	6.31308	-5.09072	1.93961e-06	0.000421038	4.67711				ABCG4	414	624	882	394	307	1041	1620	1067	173	2372	2240	598	1603	1615	681	1132	1463	867	865	957	1227	1290	273	1186	1264	3591	1667	1702	1283	731	906	992	2589	2118	149	3275	1498	1049	2578
RAN	0.490158	8.38644	5.08941	1.95006e-06	0.000421038	4.69333				ABCG5	2	32	13	11	15	45	41	15	14	290	10	19	46	49	8	12	37	69	16	18	42	21	9	30	108	59	37	22	47	34	127	26	75	133	5	32	47	43	101
DAB1	-1.49532	1.48118	-5.06428	2.16097e-06	0.000460669	4.60221				ABCG8	1	22	0	7	23	18	3	7	1	424	9	19	66	113	3	13	59	26	39	11	92	17	7	11	190	55	78	16	62	14	22	93	14	276	7	23	163	10	85
PGM2L1	-1.12231	6.09042	-5.05119	2.27958e-06	0.000478176	4.52709				ABHD1	21	69	13	21	51	158	66	38	29	107	181	78	79	102	30	132	86	87	188	128	191	57	24	167	115	125	58	128	181	115	147	66	71	95	57	90	110	56	151
ELK1	0.483113	4.91437	5.04746	2.31447e-06	0.000478176	4.56749				ABHD10	913	3003	1349	1455	2005	2016	1173	2884	1340	1778	2891	1195	1685	2769	1648	3208	2504	2598	2011	2199	1843	2280	1085	2322	1379	2116	2437	2322	2638	1610	2795	2154	2222	2350	970	2074	1738	1992	2119
PSMA7	0.40213	7.41038	5.046	2.32827e-06	0.000478176	4.50605				ABHD11	600	1258	869	470	722	1876	1884	1212	415	2580	1827	787	884	902	579	728	814	1150	477	1389	1171	595	708	1233	487	1676	534	964	1126	905	1483	731	1587	982	618	1094	560	810	1437
RFTN1	-1.16856	5.86199	-5.04299	2.35706e-06	0.000478256	4.4981				ABHD12	1983	3394	3075	3105	2924	3261	4754	2474	3234	7261	4347	4260	4208	4052	2713	5378	4118	3773	3498	7775	5944	4196	2453	6633	2640	4431	3840	3557	5005	4353	3758	4948	5167	3960	4844	3645	4247	4601	4773
GABBR1	-0.74598	7.81844	-5.03477	2.43732e-06	0.000488654	4.47927				ABHD12B	9	1	5	17	14	12	26	4	1	9	20	49	7	10	9	17	7	14	6	27	11	10	6	36	23	3	7	3	98	11	4	8	35	9	15	13	2029	10	2
SRGAP3	-0.794748	6.55975	-5.02664	2.51933e-06	0.000489396	4.42916				ABHD13	1289	1745	1199	1109	3135	2077	2076	1132	597	1083	2072	2471	1830	850	842	2478	2020	2382	2650	1014	2734	1268	1157	1703	2041	1454	943	1427	2096	943	1310	2157	1211	1342	1916	1836	2046	1396	1063
SLC35D2	-0.813734	3.66192	-5.02615	2.52435e-06	0.000489396	4.53523				ABHD14A	223	2020	975	804	294	821	975	1340	1151	1865	604	723	878	1693	1202	756	646	648	400	1485	1983	1163	465	858	1256	1476	930	683	1048	1084	927	574	1592	1146	364	974	1508	1038	1527
ZNF25	-0.547298	5.26131	-5.02577	2.5282e-06	0.000489396	4.44674				ABHD14A-ACY1	2	12	1	1	0	16	17	19	1	24	19	3	13	26	20	21	24	14	10	7	19	9	3	13	20	18	16	14	6	19	11	7	14	18	4	13	17	10	29
ANKRD6	-0.964139	3.97222	-4.99603	2.85282e-06	0.000545959	4.40398				ABHD14B	729	1743	817	675	344	1354	2270	1392	574	1462	1022	1611	2141	1318	1957	1524	784	1693	956	1643	1459	1775	1954	2417	1159	1522	1329	992	2033	1283	1507	897	1680	1158	1316	2490	1143	1368	1359
CGNL1	-1.21982	3.49511	-4.99309	2.88706e-06	0.000546304	4.41244				ABHD15	80	245	356	96	56	351	449	72	71	287	467	417	210	96	442	551	82	657	255	191	259	741	511	866	242	250	302	233	595	342	214	194	682	219	318	560	271	611	141
HIST1H2AG	1.49693	0.576482	4.98021	3.04173e-06	0.000569175	4.01745				ABHD16A	62	38	60	45	50	228	251	238	14	191	253	222	228	140	120	302	167	234	200	93	223	150	127	242	166	283	126	273	341	249	175	182	290	247	77	213	115	192	253
TMC2	-2.04839	2.10492	-4.9401	3.57683e-06	0.00066195	4.20826				ABHD16B	220	569	285	169	160	1154	447	476	152	735	936	296	320	959	699	359	394	537	431	623	461	519	290	792	263	676	283	404	630	400	555	538	412	374	381	392	404	389	425
ICT1	0.635245	4.72959	4.93478	3.65451e-06	0.00066513	4.15278				ABHD17A	2732	6338	2197	2020	2392	8164	5526	4253	3095	4716	9406	6174	6567	7055	6529	9593	7894	7046	3786	5409	6535	7159	6001	10065	6351	8434	4617	6946	8166	5786	4010	7707	4990	3707	5276	5230	6928	4859	5292
TXNL4A	0.470913	5.8124	4.93352	3.67301e-06	0.00066513	4.08051				ABHD17B	811	1641	1106	788	1329	1279	1633	1915	571	1901	1856	1774	1904	1589	791	2192	2492	1380	1396	794	1537	1907	1600	1285	1302	996	1394	2021	1027	1352	1747	1344	1193	1501	1627	1505	1144	1140	1100
NCOA7	-0.811457	6.90443	-4.92915	3.73831e-06	0.000669754	4.05677				ABHD17C	156	1671	550	463	319	253	837	847	171	1395	328	778	850	803	421	1141	753	310	623	412	886	775	904	504	929	987	1703	1852	908	817	686	783	628	1620	1047	1898	601	558	1006
PKIB	-1.74963	4.00002	-4.92237	3.84175e-06	0.000681042	4.11815				ABHD2	1995	3272	2330	2383	2223	2602	7595	3949	1707	3968	3582	14173	4659	7194	2177	9141	2216	3411	5428	3983	5712	4649	5826	6519	4347	5816	4622	8751	7356	4559	4283	4831	4589	6189	5119	5832	4659	6658	3625
SCN3B	-0.935291	7.62098	-4.91889	3.89603e-06	0.000683114	4.03102				ABHD3	935	783	346	389	402	1567	714	277	355	751	1541	1230	744	496	1190	1567	770	3619	2114	1619	1782	1030	690	2001	1036	1171	532	1588	1671	1867	1933	1993	925	783	815	1287	1306	974	843
HDAC11	-0.675619	4.20786	-4.91573	3.94582e-06	0.000683114	4.08748				ABHD4	457	2027	861	808	611	970	1764	590	435	1863	848	1483	2574	760	1095	1216	485	1149	764	1764	1451	887	1827	2252	1925	747	1962	1093	2077	997	1450	957	1203	1226	857	1952	1029	1412	1893
EPB41L4B	-0.917231	5.2906	-4.91389	3.97513e-06	0.000683114	4.01434				ABHD5	172	508	221	166	147	222	462	361	322	371	432	968	934	344	473	791	199	1051	681	830	964	761	708	379	483	614	435	490	392	222	523	412	422	314	800	393	671	527	365
NANP	0.516424	2.91393	4.90288	4.15502e-06	0.000706814	4.06947				ABHD6	193	677	355	290	247	419	743	2404	287	406	526	538	224	852	576	971	714	646	445	1444	920	1075	447	962	700	974	594	1032	849	650	417	549	628	362	207	727	725	897	359
RANBP1	0.616481	6.91865	4.89681	4.25759e-06	0.000711746	3.92523				ABHD8	554	1531	1382	1309	799	1334	1224	1053	897	1712	1795	884	713	1033	630	1840	781	1822	1298	2195	1424	965	764	2087	1473	1899	985	1708	2684	1121	662	1579	1274	1022	658	856	1273	719	1272
OSBPL9	-0.551894	6.63773	-4.89617	4.26853e-06	0.000711746	3.92543				ABI1	1471	4033	3277	1658	1730	3317	3584	3551	1369	3092	2640	6057	5994	2383	2104	5272	2043	4088	3502	2886	3893	2740	4617	3877	2901	2998	3831	4678	4378	2184	2944	2940	2783	3661	6195	4007	1939	4083	2622
EPB42	-0.787971	2.40869	-4.88624	4.44204e-06	0.000731897	4.00684				ABI2	6757	8472	9999	6688	7855	9483	10438	13293	5303	11832	16519	9226	12411	14589	5803	15533	12649	11261	15108	6973	10431	10343	7335	9027	9479	14370	11507	12172	11109	9021	15155	11725	10932	17560	5067	11612	11863	9185	12575
PRUNE2	-1.53835	6.31945	-4.8815	4.52713e-06	0.000731897	3.87826				ABI3	206	635	270	412	72	448	662	76	320	1351	360	426	442	211	773	1018	145	1576	429	564	1142	859	1610	1611	688	335	646	879	563	1072	316	553	595	304	464	853	685	1657	436
NME1	0.895713	5.52242	4.88045	4.54619e-06	0.000731897	3.90119				ABI3BP	492	178	236	233	57	594	2823	464	39	203	941	9592	323	139	4220	1674	100	1749	679	1467	2568	2070	6608	2575	448	121	1055	832	148	850	191	424	282	327	819	3687	193	709	188
HIST1H3H	1.84991	-0.161263	4.87764	4.59768e-06	0.000731897	3.49849				ABL1	3160	6095	2985	3438	2534	4009	9398	5906	2015	8713	7741	22713	14167	9021	5310	11405	10908	8077	7078	3610	7784	10117	9273	7167	5706	4760	12142	7088	5682	7248	7245	8937	6029	7681	7979	6326	4771	6201	6937
FBXO9	-0.406863	6.0561	-4.87558	4.63585e-06	0.000731897	3.84758				ABL2	1496	2491	2411	1821	1456	2977	4874	3550	1314	3308	4446	16364	5871	3827	2961	4245	5168	3282	3811	3171	3871	3709	15446	5292	3111	4743	3948	8669	4481	2910	2947	4196	4516	5035	9374	3208	4711	3222	3990
SCN9A	-1.12398	6.74306	-4.87481	4.65014e-06	0.000731897	3.85047				ABLIM1	2816	3343	4835	1790	647	7455	15181	15949	2371	5174	5256	14491	3152	16196	5125	18174	14866	8754	10278	6948	4318	9956	3776	7592	4139	1910	13079	5386	7656	2441	8113	3796	4850	11391	1467	10498	2698	8242	7359
PHLDB1	-0.852009	6.91788	-4.86983	4.74387e-06	0.000739737	3.8308				ABLIM2	228	919	1525	899	303	855	2593	844	485	2438	1902	775	731	1167	572	1162	1786	935	759	2889	1546	494	270	1510	1640	1112	1634	601	3140	1829	1738	799	2838	2176	367	991	1966	1243	1632
HIST1H3E	1.27171	-0.950046	4.86363	4.86309e-06	0.00075137	3.33578				ABLIM3	1770	1576	2308	4971	2147	3990	5624	2038	2108	8639	5023	7895	3778	2060	2934	10679	3118	6091	5937	6594	4506	3177	2436	9228	8756	8051	5778	14754	12236	9839	1022	3721	8575	8445	3124	12141	7020	3977	9540
PHB	0.560243	6.09916	4.85555	5.02272e-06	0.000766726	3.77502				ABR	3456	8972	18268	5712	109	1198	26551	19980	3171	31844	13626	7517	4796	19364	8400	4377	29960	3921	4253	15407	2520	10078	6380	9558	2250	4371	14658	3997	4420	8273	13526	1378	55092	16948	5760	12214	1228	14558	21196
INSIG2	-0.417541	5.07235	-4.85266	5.08106e-06	0.000766726	3.79469				ABRA	0	3	0	0	0	2	8	0	0	2	0	1	2	0	4	0	5	5	1	5	0	4	2	13	5	1	3	0	7	12	2	2	7	4	2	2	0	1	5
AKAP7	-1.64144	2.60305	-4.85178	5.09906e-06	0.000766726	3.89444				ABRACL	403	488	856	434	560	432	330	1242	866	911	324	307	780	451	1026	1367	697	1050	540	462	1256	1561	1664	799	464	243	346	827	204	702	546	281	426	682	1002	1151	297	1549	607
DPYS	-1.8898	-0.608827	-4.84225	5.29687e-06	0.000789421	3.54843				ABT1	1322	1976	1005	855	2255	1855	1449	1239	1110	2105	2098	1977	2033	1276	1234	2239	1636	2264	1540	857	2067	1726	1416	1797	1636	1672	1323	1340	1418	1575	2281	2014	1703	1768	2132	1749	1025	1659	2287
TM2D1	-0.484235	4.70459	-4.83753	5.39746e-06	0.000797356	3.75991				ABTB1	699	3696	1057	1279	577	4976	5864	1435	1355	3272	3358	2121	7461	2847	3794	5370	1433	4928	3551	4494	2599	2900	2488	7940	4622	3175	3685	3797	5911	3195	5709	3529	2934	2859	1836	4509	2614	4324	3325
RBBP8	0.602788	4.81892	4.83341	5.48682e-06	0.00080351	3.76275				ABTB2	131	230	517	215	142	591	1375	590	69	296	658	2978	382	585	294	1112	1380	399	653	2365	1874	507	365	1083	348	424	420	639	1064	600	312	876	422	390	1939	620	2035	355	389
FEN1	1.07081	5.73123	4.8311	5.53775e-06	0.000803899	3.70784				AC002472.13	4	5	4	12	19	129	93	6	5	31	136	248	13	6	13	45	12	19	67	43	171	14	1	68	59	26	20	36	325	29	39	265	25	37	21	11	67	15	7
ARHGAP26	-0.830722	5.86643	-4.82897	5.58495e-06	0.000803899	3.6747				AC003002.6	1	4	4	2	3	7	7	11	1	5	15	5	22	9	2	12	25	6	16	7	10	21	9	10	2	21	10	12	2	3	7	9	4	15	2	9	9	13	2
TAS1R3	-0.929141	0.329747	-4.82661	5.63777e-06	0.000804625	3.59551				AC003101.1	0	0	0	0	0	1	2	0	0	1	1	1	0	0	0	0	0	1	1	1	0	0	1	0	1	0	1	0	2	0	2	0	2	2	2	0	1	1	0
SLC25A39	0.5355	7.3539	4.8242	5.69207e-06	0.000805548	3.6534				AC004076.7	6	12	7	2	6	33	32	41	1	19	93	52	49	79	30	72	44	23	54	22	49	29	2	34	32	45	52	25	49	36	20	32	44	72	4	37	48	34	17
RNF103	-0.422301	4.6085	-4.81766	5.84226e-06	0.000819912	3.69254				AC004076.9	1	2	2	1	4	7	7	0	0	3	16	8	4	7	3	6	11	4	8	4	7	5	0	6	5	14	4	2	6	2	8	12	8	14	8	7	7	7	4
ATP6V1G2	-0.802469	5.57122	-4.81082	6.00363e-06	0.000835597	3.61281				AC004381.6	782	1635	280	306	633	1814	586	873	494	830	2157	645	844	1379	652	1824	1021	1318	1631	627	1684	1201	305	913	798	1133	623	1604	510	832	2232	1480	753	1196	745	813	1258	659	1194
FAM189A2	-1.45415	1.66097	-4.80011	6.26463e-06	0.000864775	3.66343				AC005008.2	0	0	0	0	0	0	0	0	0	0	0	0	0	0	0	0	0	0	0	0	0	0	0	0	0	0	0	0	0	0	0	0	0	0	0	0	0	0	0
CAMK2G	-0.652527	7.00312	-4.79624	6.36168e-06	0.0008674	3.55097				AC005481.5	251	2	18	31	32	806	73	65	40	193	232	164	125	34	25	289	24	66	320	146	205	4	10	69	356	109	42	20	214	37	107	53	160	292	85	49	35	47	159
PINX1	0.538674	2.7821	4.79496	6.39418e-06	0.0008674	3.67079				AC005779.2	0	0	0	1	0	0	1	0	0	0	0	0	0	0	0	0	0	0	0	0	1	0	2	0	0	0	0	0	0	0	1	0	0	0	0	0	0	0	0
C1orf204	-0.845748	1.60227	-4.79323	6.43816e-06	0.0008674	3.61847				AC006116.20	4	5	5	2	2	43	34	30	4	9	62	49	23	71	34	54	86	26	75	11	27	59	21	27	19	55	42	35	34	16	45	40	28	37	20	57	55	19	30
PRND	-2.05994	1.19175	-4.78237	6.72173e-06	0.000893352	3.57728				AC006126.3	0	1	0	0	1	1	4	0	0	4	1	4	2	1	2	3	0	3	1	6	6	5	7	8	2	3	2	3	0	0	1	1	0	0	1	3	2	5	1
KPNB1	0.525766	8.38323	4.78079	6.76405e-06	0.000893352	3.51098				AC006132.1	0	0	0	0	0	1	0	0	0	0	0	1	5	0	0	0	0	0	0	0	1	1	0	0	0	0	0	0	0	1	0	0	0	0	1	0	0	0	0
ICA1L	-0.814354	5.73067	-4.77983	6.78992e-06	0.000893352	3.49175				AC006547.14	311	479	354	149	409	2183	2420	987	253	812	2939	933	470	1021	1004	1643	903	1423	2760	339	2159	502	96	727	1439	1045	388	936	1464	701	2052	1593	1523	1210	471	951	2086	980	924
TMEM30A	-0.469441	7.50014	-4.77228	6.99596e-06	0.00090672	3.46795				AC006946.15	37	103	115	52	30	116	70	33	59	205	258	99	87	52	25	119	71	49	124	111	189	124	9	73	224	121	70	163	180	102	187	108	79	167	43	130	39	86	209
OR2B6	1.86357	-2.16225	4.77217	6.99921e-06	0.00090672	2.72075				AC007040.11	8	3	1	4	9	18	20	8	5	4	21	3	15	26	3	21	32	18	26	7	20	2	3	58	8	0	6	42	5	39	6	10	1	10	15	6	2	3	0
SENP6	-0.430203	6.85275	-4.76992	7.06168e-06	0.000906943	3.44764				AC007390.5	1529	2910	1669	775	1874	2138	2283	1910	1994	2185	3982	2635	2352	3189	2164	2200	4249	2879	2633	3126	2690	2680	1099	2436	3005	3899	2206	1760	3032	1749	3292	2147	1880	3087	1826	2445	1860	1830	2519
SCN7A	-1.6188	4.68203	-4.76647	7.1588e-06	0.000906943	3.49005				AC007401.2	0	0	0	0	1	3	6	4	0	0	0	5	12	4	0	4	0	4	4	2	3	3	4	4	3	1	3	4	2	8	0	3	0	0	2	3	0	2	1
NICN1	-0.490428	4.55483	-4.76359	7.24086e-06	0.000906943	3.49245				AC007405.2	1	2	0	0	0	4	1	1	0	0	0	0	0	0	1	7	1	1	0	1	0	1	0	0	0	0	0	2	1	0	1	2	0	0	0	19	1	0	0
TCF7L2	-1.02729	3.6878	-4.7625	7.27215e-06	0.000906943	3.54215				AC007431.1	1	1	1	1	0	6	2	6	0	1	8	2	2	1	3	1	5	3	1	0	4	2	0	2	2	7	1	2	1	3	1	3	13	3	0	2	5	3	0
CCDC115	-0.384646	5.48076	-4.76186	7.29059e-06	0.000906943	3.43213				AC007557.1	0	0	0	0	0	0	0	0	0	0	0	0	0	0	0	0	0	0	0	0	0	0	0	0	0	0	0	1	0	1	0	0	0	0	0	0	0	1	1
DFNB59	-0.577468	1.59164	-4.76071	7.32405e-06	0.000906943	3.49528				AC007952.5	9	6	3	5	1	42	41	4	0	8	21	7	22	25	34	156	7	30	56	35	5	43	12	129	28	10	78	62	15	25	17	29	23	28	7	67	46	71	14
KIF5C	-0.677622	9.10324	-4.7556	7.47352e-06	0.000913561	3.44524				AC007952.6	3	2	0	0	0	26	28	1	0	8	14	1	16	20	16	80	4	21	39	13	6	37	4	56	9	14	51	28	14	15	3	21	11	16	4	26	21	42	7
KIFAP3	-0.656327	6.60861	-4.75518	7.48598e-06	0.000913561	3.39179				AC008060.7	0	0	0	0	0	2	2	0	0	0	0	0	0	1	0	0	10	0	0	0	0	0	0	1	0	0	0	0	0	0	0	0	0	1	0	0	0	0	0
PMP22	-1.3873	7.32577	-4.74474	7.80124e-06	0.000945184	3.37077				AC008132.13	112	132	79	19	83	91	29	41	135	126	232	38	129	79	106	167	118	268	85	101	85	174	66	149	143	80	143	149	248	100	82	139	72	84	66	79	88	97	169
DGKB	-2.49696	2.70772	-4.73714	8.03891e-06	0.000967024	3.47469				AC008271.1	0	0	0	0	0	0	0	23	2	0	0	0	0	154	0	0	14	0	0	0	0	0	0	0	0	0	1	1	0	0	0	0	0	0	0	0	0	0	0
WSB1	-0.891072	8.17837	-4.72208	8.53052e-06	0.00101566	3.29928				AC009365.3	3	0	0	2	3	1	1	1	0	2	2	0	0	0	0	0	1	0	0	0	3	0	0	0	1	0	0	0	2	1	1	1	1	1	0	3	0	1	1
TRPM3	-2.10425	-0.0136111	-4.72109	8.56389e-06	0.00101566	3.23536				AC009403.2	155	84	43	87	239	721	493	437	79	477	1014	390	125	277	183	583	368	413	491	199	324	82	65	594	317	360	205	502	205	340	280	397	419	410	286	302	350	209	257
ALYREF	0.743826	6.32898	4.71512	8.7675e-06	0.00102517	3.24261				AC009892.10	0	0	0	0	0	0	1	0	0	0	0	0	0	0	0	0	0	0	1	0	0	0	0	0	0	0	0	0	0	0	0	1	0	0	0	2	1	0	0
MFN1	-0.549444	5.89873	-4.71395	8.80811e-06	0.00102517	3.24023				AC010642.1	26	41	7	8	25	28	59	56	6	16	57	78	170	57	23	45	105	134	35	11	37	46	48	24	27	73	46	40	35	25	83	36	53	36	58	14	62	70	23
KRT23	-1.9874	-3.18557	-4.71342	8.82664e-06	0.00102517	2.62185				AC011239.1	0	25	0	0	0	2	3	5	0	0	0	3	2	1	0	2	3	0	1	1	0	7	0	5	0	0	2	4	2	0	1	3	5	0	0	0	1	0	0
SPHKAP	-2.77526	-2.52654	-4.7102	8.93911e-06	0.00103112	2.80814				AC011294.3	0	0	0	1	0	1	1	0	0	0	2	3	0	0	1	3	1	1	1	1	0	2	0	1	0	0	1	0	0	0	1	1	0	2	0	0	0	2	0
FAM228A	-0.758794	-0.413283	-4.70295	9.19773e-06	0.00105373	3.06203				AC011366.3	0	0	0	0	0	0	0	0	0	0	0	0	1	1	0	0	2	0	0	0	0	0	2	1	0	5	0	0	3	0	1	0	1	0	0	1	3	1	0
LIFR	-1.03713	5.38267	-4.69979	9.31245e-06	0.00105688	3.20314				AC011551.3	0	3	1	1	1	3	2	0	0	1	1	1	3	6	4	5	4	3	3	1	2	3	3	0	1	4	3	2	4	1	0	0	4	2	7	3	1	0	0
HRK	-1.20012	5.02243	-4.69732	9.4032e-06	0.00105688	3.21079				AC011997.1	0	0	2	0	0	14	10	1	4	0	20	6	0	7	1	0	0	13	2	0	19	4	0	5	4	0	0	1	3	0	0	7	0	0	1	2	13	1	0
SAC3D1	0.77274	4.47224	4.69705	9.41344e-06	0.00105688	3.28623				AC012123.1	10	1	6	15	171	262	6	0	1	5	78	221	1	2	4	329	1	4	127	7	33	15	1	1034	53	132	2	282	12	12	1	437	449	8	24	9	34	84	7
ARHGEF10L	-0.784998	6.86094	-4.69359	9.54208e-06	0.00106423	3.16532				AC013269.5	0	0	0	0	0	0	0	0	0	0	0	1	0	0	0	0	0	0	0	0	0	0	0	0	0	0	0	0	0	0	0	0	0	0	1	0	0	0	0
GLMN	-0.529721	3.59314	-4.68799	9.75415e-06	0.00107145	3.2807				AC016722.1	0	0	0	1	0	12	14	3	0	9	9	23	23	6	5	11	5	5	15	4	5	10	4	7	7	6	2	2	12	5	12	2	3	7	11	11	5	3	9
STRIP1	-0.460231	6.343	-4.68782	9.76069e-06	0.00107145	3.13791				AC016722.2	8	52	29	4	4	19	45	21	19	33	34	277	72	21	42	48	7	19	41	37	23	43	79	63	56	21	46	16	55	44	92	24	23	43	151	41	18	69	70
SLC35A1	-0.503398	4.09138	-4.68686	9.79771e-06	0.00107145	3.24372				AC016757.3	91	255	149	220	64	220	432	13	30	477	276	140	219	46	350	295	1066	212	206	114	416	21	97	272	191	482	207	287	384	44	192	466	170	439	51	250	396	75	352
PVRL3	-1.10112	3.36703	-4.67797	1.01452e-05	0.00109311	3.24788				AC017104.2	1	1	0	2	3	0	0	2	1	2	4	11	5	6	1	4	16	6	10	2	8	3	29	4	4	3	5	5	6	6	1	5	4	2	31	0	3	2	2
SLC47A2	-1.1641	-0.576619	-4.67796	1.01457e-05	0.00109311	2.97385				AC018755.1	43	148	62	69	80	272	207	235	50	275	355	166	65	268	135	267	398	156	232	93	145	109	37	227	122	244	261	296	152	90	148	223	225	227	68	199	170	180	155
LSM4	0.578238	6.51037	4.67683	1.01905e-05	0.00109311	3.09604				AC018816.3	3	9	4	4	0	24	33	22	9	15	9	110	23	17	13	21	7	21	7	40	7	11	35	37	14	22	22	7	9	21	13	7	31	16	23	20	16	30	15
FAT4	-1.65301	3.89237	-4.66886	1.05137e-05	0.00112064	3.17934				AC021218.2	0	7	0	0	0	0	1	0	2	0	0	0	0	0	0	0	0	1	0	0	0	0	1	0	0	1	4	0	0	0	2	3	0	0	4	0	0	0	1
HS6ST3	-1.88845	-1.09371	-4.66725	1.05804e-05	0.00112065	2.89303				AC022431.2	0	10	1	2	0	8	11	0	0	2	2	5	19	0	6	11	0	2	6	6	4	2	0	12	2	0	14	12	1	17	7	2	0	13	0	45	2	10	19
GLS	-0.459895	6.80279	-4.65767	1.09843e-05	0.00115617	3.02783				AC023469.1	1	0	0	0	3	2	0	0	1	0	3	3	2	0	0	20	0	3	1	0	2	0	0	7	4	2	0	1	17	3	0	2	1	1	0	1	0	0	7
CYB5R2	-1.57455	2.75786	-4.63788	1.18673e-05	0.00124135	3.11786				AC023590.1	8	10	0	17	4	29	5	7	8	12	7	5	6	1	13	86	11	29	16	3	53	5	5	12	15	8	7	14	10	13	1	30	21	4	11	8	12	49	8
ANAPC11	0.634971	6.40653	4.63537	1.19841e-05	0.00124583	2.94366				AC024592.12	0	0	0	0	0	0	0	0	0	0	0	0	0	0	0	1	0	0	0	0	0	0	0	0	0	0	0	0	0	0	0	0	1	0	0	0	0	0	0
DDX39A	0.549071	6.78712	4.63219	1.21335e-05	0.00125362	2.92945				AC027763.2	129	110	78	91	99	412	928	274	72	552	190	317	228	229	99	427	305	444	276	200	245	102	103	357	243	683	238	341	230	324	420	293	548	396	80	368	453	460	470
STAC2	2.40961	2.10502	4.62392	1.25309e-05	0.00128679	2.96645				AC037459.4	0	0	0	0	0	0	0	0	0	0	0	0	0	0	0	0	0	0	0	0	0	0	0	0	0	3	0	1	1	0	0	1	0	0	0	1	0	0	2
FOXO3	-0.677445	7.48393	-4.62091	1.26788e-05	0.00129409	2.9058				AC062017.1	8	22	8	14	9	68	27	22	14	41	20	53	40	28	34	31	20	89	68	34	39	25	30	66	32	42	9	21	145	50	45	48	21	18	34	32	25	12	23
HTR3A	-2.3216	0.936448	-4.61757	1.28448e-05	0.00129605	2.98825				AC064874.1	0	0	0	0	1	2	5	8	0	1	0	7	5	2	1	2	3	3	2	0	3	8	1	0	2	2	5	1	2	2	9	3	3	1	0	1	3	0	1
NTRK1	-2.34317	6.77664	-4.61742	1.2852e-05	0.00129605	2.90244				AC069368.3	0	0	0	0	0	1	1	0	0	0	1	1	4	0	2	2	0	3	4	1	0	0	2	1	0	2	3	3	1	3	1	1	1	1	0	6	3	1	1
PEAR1	-1.04156	4.79121	-4.61107	1.31736e-05	0.00132057	2.90571				AC074091.13	17	5	19	8	5	38	33	154	5	9	149	72	9	100	35	20	130	61	97	40	90	42	9	32	29	11	6	65	74	38	5	17	6	10	24	11	20	6	16
MAP3K5	-0.97001	3.7496	-4.60282	1.36031e-05	0.00134342	2.95365				AC074212.3	0	0	0	1	2	1	1	3	0	0	2	7	3	2	2	2	6	2	1	0	3	5	10	3	0	2	0	0	3	1	0	0	0	0	16	1	3	0	2
PPFIBP2	-1.03212	4.03866	-4.6024	1.36253e-05	0.00134342	2.93015				AC074389.6	0	0	0	1	1	4	1	6	0	1	20	10	5	0	1	9	0	0	5	4	3	5	7	0	7	20	11	1	4	0	12	9	12	7	4	0	7	2	2
SLCO3A1	-1.246	5.87134	-4.60137	1.368e-05	0.00134342	2.82752				AC079354.1	1	3	68	28	10	26	71	14	7	33	9	215	14	22	16	37	12	14	65	50	23	14	10	28	255	23	15	20	42	11	61	19	156	41	28	47	39	28	17
C20orf194	-0.520884	6.41158	-4.60061	1.37205e-05	0.00134342	2.81511				AC079612.1	1	0	0	1	4	43	3	0	0	3	13	5	1	1	1	5	1	4	10	0	2	0	0	0	42	4	0	0	8	4	0	17	0	1	2	11	7	3	0
SCG2	-1.41412	8.63667	-4.59842	1.38375e-05	0.00134703	2.85927				AC084121.16	3	2	3	20	17	5	2	3	5	46	53	19	1	10	5	40	4	6	32	19	30	0	6	16	12	26	41	21	5	5	1	5	18	13	7	4	12	5	3
LRR1	0.800612	3.32442	4.57993	1.48665e-05	0.00143654	2.9136				AC090616.2	16	67	22	21	16	19	21	11	23	60	91	31	29	34	34	41	23	45	35	27	40	19	21	34	23	21	24	62	35	10	23	54	40	28	15	24	27	23	61
DYNC1I2	-0.497275	7.4668	-4.57888	1.49275e-05	0.00143654	2.74897				AC091801.1	35	13	0	40	6	7	0	1	0	8	670	6	1	1	0	204	2	284	12	148	147	1	1	2	38	2	8	4	4	9	1	448	7	35	29	0	9	0	26
SEC63	-0.41669	7.02175	-4.57527	1.51375e-05	0.00144847	2.72632				AC092675.3	1	0	0	0	3	0	1	120	0	0	0	3	1	1	1	0	7	10	5	0	2	2	2	1	6	0	1	0	1	4	0	4	0	0	1	0	2	0	0
SPOPL	-0.423453	4.76588	-4.5721	1.53244e-05	0.00145807	2.77091				AC092687.4	0	0	0	3	0	3	1	1	1	5	1	1	0	2	0	2	7	3	7	0	3	2	0	2	9	6	1	2	1	2	0	1	1	0	0	0	5	1	0
CAPN5	-0.973039	5.32405	-4.56895	1.55123e-05	0.0014664	2.72203				AC093802.1	1	2	3	0	1	0	2	2	2	1	0	7	2	0	1	4	3	2	12	5	9	0	0	11	3	7	4	6	6	2	6	2	18	12	1	3	5	2	8
B3GNT7	-1.30552	2.87987	-4.56574	1.57065e-05	0.0014664	2.85928				AC097381.1	5	6	4	1	3	10	46	83	0	20	34	47	27	21	12	8	27	11	23	3	30	16	93	10	17	27	15	27	4	10	9	4	10	14	22	10	16	5	5
TMEM106B	-0.515774	5.98656	-4.56456	1.57785e-05	0.0014664	2.68571				AC099552.4	0	0	0	0	0	0	0	0	0	0	4	1	0	0	0	0	0	0	0	0	0	0	0	0	0	0	0	0	1	0	0	0	0	2	7	0	1	0	0
CHRNA7	-0.959263	6.62028	-4.56336	1.5852e-05	0.0014664	2.68327				AC102948.2	1	0	0	0	0	3	0	0	0	0	0	3	0	0	0	0	0	0	0	0	2	0	0	0	0	0	0	0	0	0	0	0	0	0	1	0	0	0	0
LRRC71	-1.29898	2.20911	-4.5628	1.58858e-05	0.0014664	2.84953				AC104532.2	0	0	0	0	0	0	0	0	0	0	0	0	0	1	0	0	0	0	0	0	0	0	1	0	0	0	0	0	0	0	0	0	0	1	0	0	0	0	0
TNR	-1.78509	4.69902	-4.56201	1.59344e-05	0.0014664	2.73391				AC104667.3	1	0	0	2	0	0	8	3	0	1	14	8	10	7	2	15	12	5	14	10	18	3	7	6	3	1	14	14	6	17	2	4	2	5	4	10	4	3	6
GTDC1	-0.733175	4.85012	-4.56048	1.60289e-05	0.00146708	2.71863				AC104794.4	1	0	0	0	1	12	2	0	7	2	16	3	1	5	0	9	0	1	10	0	4	5	2	2	2	1	0	8	0	8	24	2	0	7	10	0	0	0	6
BAI3	-0.897922	5.72028	-4.55563	1.63326e-05	0.00148056	2.66005				AC104809.3	6	3	0	12	3	6	21	47	0	7	97	136	12	11	44	66	100	34	78	28	23	26	7	9	100	6	5	41	11	54	2	55	6	4	6	33	29	10	7
SCN3A	-0.835992	6.62654	-4.55532	1.6352e-05	0.00148056	2.65246				AC106873.4	0	0	0	0	0	0	0	0	0	0	2	0	0	0	0	1	0	0	1	1	0	1	8	0	0	0	0	0	0	1	1	0	1	0	1	0	2	2	0
CPEB3	-0.554661	4.57792	-4.54738	1.68616e-05	0.00151301	2.69351				AC106876.2	0	1	0	0	0	0	0	0	0	0	0	0	1	0	0	0	0	0	0	0	0	1	1	0	0	0	0	0	0	0	1	0	0	1	0	0	0	0	0
POLD2	0.500411	6.65745	4.54694	1.68901e-05	0.00151301	2.6158				AC109829.1	11	63	28	25	31	48	119	130	22	69	489	55	24	146	24	103	148	116	344	18	64	25	5	43	65	128	110	100	160	63	26	73	35	93	9	35	48	34	87
MSTN	-1.11226	0.510651	-4.54508	1.70115e-05	0.00151582	2.67293				AC110619.2	64	85	235	173	54	100	326	107	54	379	331	260	176	205	119	587	117	143	638	305	254	192	42	273	348	409	286	306	466	410	617	474	572	666	128	463	614	219	900
INSRR	-2.25138	5.52194	-4.53693	1.7555e-05	0.00155602	2.61424				AC110781.3	56	141	70	73	6	78	66	77	31	138	19	8	94	7	231	135	33	83	82	76	27	60	8	16	180	22	41	6	364	26	100	195	110	97	7	165	45	83	211
CPNE8	-1.38242	3.89292	-4.53531	1.76647e-05	0.00155754	2.69517				AC112715.2	6	2	0	3	1	3	5	2	5	2	5	22	2	5	2	14	6	5	3	2	20	2	50	7	4	6	4	2	2	6	23	2	0	9	30	6	5	7	8
ACYP2	-0.571568	3.40684	-4.52723	1.82232e-05	0.00157933	2.70999				AC112721.1	1	0	1	0	0	0	2	1	0	2	0	0	3	5	2	7	3	1	4	0	1	3	80	3	1	2	2	0	2	0	0	3	3	3	9	5	1	9	0
PCDHA11	-1.58614	0.289826	-4.52669	1.82612e-05	0.00157933	2.60324				AC114783.1	0	0	0	1	0	0	0	0	0	0	0	0	0	0	0	0	0	0	0	0	0	0	0	0	0	0	0	0	0	0	0	0	0	0	0	0	0	0	0
HIST1H4E	1.57707	0.997399	4.52668	1.82618e-05	0.00157933	2.55916				AC129492.6	7	5	0	25	10	20	2	85	1	14	37	51	4	21	27	39	119	7	44	4	54	55	4	31	128	7	2	116	11	50	1	22	3	1	13	5	88	3	9
ITGB6	-1.26107	-1.81786	-4.52633	1.82869e-05	0.00157933	2.28646				AC131097.4	13	4	0	7	1	1	5	21	1	5	28	8	2	14	11	19	135	28	56	28	15	49	6	10	13	30	7	5	21	22	56	50	11	19	16	3	11	3	36
BRINP2	-1.99955	3.80737	-4.51957	1.87689e-05	0.00160988	2.64204				AC138647.1	0	0	3	1	0	0	5	6	0	0	0	2	0	3	4	0	2	3	0	0	1	4	2	0	1	4	0	0	1	0	0	0	0	0	0	0	0	0	0
ABHD4	-0.651141	4.01439	-4.5187	1.88318e-05	0.00160988	2.63498				AC138969.4	5960	9371	8561	4143	4808	25089	33706	23958	3308	17713	33951	21688	18934	38142	18051	28956	25513	19320	24391	10535	18196	17469	9229	22344	26848	31587	25106	25426	15832	14850	29870	20232	22799	23276	9838	21614	16592	14749	20962
POLA2	0.889581	4.92888	4.51625	1.90102e-05	0.00161692	2.59477				AC139100.2	120	271	177	225	387	402	294	274	210	228	476	494	198	382	239	288	389	459	508	209	181	267	120	240	210	449	138	269	497	627	236	598	502	320	127	304	214	208	150
SNRPB	0.556916	6.49649	4.51003	1.94699e-05	0.00164627	2.48222				AC140481.2	0	0	0	0	5	0	0	2	1	0	0	0	0	0	0	0	1	1	0	0	1	0	0	0	1	2	0	0	0	1	0	1	0	0	1	0	1	0	0
ANP32E	0.619175	6.0662	4.50895	1.95507e-05	0.00164627	2.48762				AC144568.2	0	0	0	0	0	2	4	0	0	1	1	1	0	0	0	3	0	1	0	0	0	2	0	1	0	3	1	0	1	1	3	2	4	2	0	1	5	1	1
MRPS7	0.477326	5.97843	4.50456	1.98838e-05	0.00166598	2.47199				AC145676.2	11	26	2	35	5	4	22	70	10	7	45	58	14	44	51	79	145	6	48	7	14	73	29	13	15	78	53	40	3	57	21	148	41	72	36	14	10	115	61
TECTA	-0.608434	3.15043	-4.50222	2.00625e-05	0.00167264	2.63227				AC226150.4	87	174	34	25	98	98	80	61	79	98	207	40	40	249	107	77	158	103	58	39	75	196	41	59	137	233	116	78	116	87	170	159	113	94	91	106	84	81	144
ALS2CL	-1.18298	5.06479	-4.49851	2.03507e-05	0.0016883	2.47854				ACAA1	497	1893	592	558	549	2023	2403	1721	952	2227	1794	2161	2099	1552	1823	2732	1293	2843	1494	2235	3355	1606	1628	2592	2100	2968	1569	1590	1629	2267	1927	1371	2276	2076	1353	2033	2575	2586	2337
ANKRD13C	-0.442497	4.74433	-4.49715	2.04573e-05	0.00168883	2.49996				ACAA2	1247	3915	3164	667	3257	2896	2484	2600	2355	2004	3742	2348	2268	2935	2587	2400	3216	5714	4509	1573	2934	3410	2295	2174	2054	3198	3959	768	4455	829	4022	3393	3263	2890	2802	2372	2518	2681	2122
DOC2B	-1.06825	4.64215	-4.4897	2.10499e-05	0.00172927	2.47421				ACACA	3715	5170	4787	4092	4078	13490	8835	16576	2750	12204	22752	10039	4755	13684	8613	12931	21622	9784	23862	12463	13629	7610	2899	10019	5260	8725	9298	18465	8493	7835	8897	13411	15050	14521	2717	8218	15236	6542	17703
PKM	0.468948	9.13784	4.48649	2.13109e-05	0.00174221	2.44522				ACACB	323	784	506	221	403	1821	2658	557	205	465	899	1424	1281	812	1244	1200	452	5774	839	1051	611	2246	1848	2932	1717	1233	1369	963	4090	813	2159	892	1180	693	413	1781	1077	1057	994
ALCAM	-1.54934	7.85062	-4.48358	2.15492e-05	0.00175319	2.42248				ACAD10	1808	3039	688	1455	1491	4015	6845	3965	1183	7046	5335	2362	4233	3881	2907	4886	5346	3571	3797	2739	6380	3853	1358	4206	5480	7293	4415	7737	6611	4175	3544	3812	3001	6158	1781	9089	2872	2815	4216
RWDD2A	-0.452156	4.14022	-4.48215	2.16675e-05	0.00175434	2.49726				ACAD11	1	2	0	0	0	3	4	12	0	2	5	5	7	12	1	12	4	1	2	10	2	3	2	3	7	9	11	2	10	2	11	6	3	4	1	2	7	9	3
AQP4	-1.81754	-0.529337	-4.47851	2.19717e-05	0.00177046	2.36006				ACAD8	1015	2015	1467	710	782	2942	4458	3372	593	3675	5231	1628	2915	3322	2297	3324	3498	3315	2616	1367	2300	2539	1724	2815	2906	6417	5311	4436	2739	1614	2056	2111	4350	4124	1124	5518	2452	2646	3060
DIRAS3	-2.02887	1.38051	-4.47537	2.22379e-05	0.00178337	2.5268				ACAD9	1035	2678	1177	975	1074	3121	2779	4461	1390	2100	5906	1178	1897	3223	2698	2975	1763	3400	1844	1794	2052	2802	1712	3015	1928	3707	2256	1994	2745	1657	3590	2394	3295	2260	1344	2231	1899	2550	2641
FKBP4	0.55399	7.33412	4.47276	2.24608e-05	0.00179011	2.35089				ACADL	4	5	1	8	3	9	27	4	3	15	6	59	11	21	19	16	44	100	37	5	12	32	25	10	0	6	48	12	21	17	29	16	44	19	3	17	6	11	8
TRPC1	-0.417476	4.52122	-4.4719	2.25345e-05	0.00179011	2.42773				ACADM	1592	4809	2777	2108	1683	3460	3069	2125	2123	5577	3745	2135	2588	4185	1802	5386	3055	4961	3496	3592	3763	2000	2401	3889	2634	4080	4570	4100	3279	3162	4821	3750	5207	5684	1549	5035	3003	3507	5628
MRPL11	0.619624	5.03432	4.47056	2.26503e-05	0.00179086	2.40947				ACADS	730	1863	630	976	348	1414	1844	433	541	2836	1529	892	1500	771	969	1717	844	2321	1273	1112	1495	922	612	1415	1831	1495	813	2135	2230	1045	1251	1103	1023	1002	1089	2077	1086	1264	1966
SH3BGRL2	-0.418034	5.15949	-4.46417	2.32105e-05	0.00182658	2.3523				ACADSB	626	1884	2741	915	843	2696	2706	1181	414	1898	2577	1026	1929	2248	789	2268	2115	3585	1735	1821	1295	1053	850	2100	1792	3026	2801	2939	3186	1445	1902	1295	2080	2878	774	2311	1442	1435	1707
RAB15	-0.82662	6.25812	-4.45477	2.40583e-05	0.00187916	2.2856				ACADVL	5366	17778	11111	5982	5621	23429	34148	12593	7878	25657	15447	31953	26057	15019	21440	23179	16399	37407	17621	20749	14346	17969	25473	30631	18299	23327	17989	23872	19169	28943	26613	17152	49923	21367	22570	24815	23509	30490	35917
ANKRA2	-0.393805	4.57159	-4.4543	2.41017e-05	0.00187916	2.3607				ACAN	173	356	384	22	9	37	1005	67	168	91	235	743	7129	514	358	123	22	165	29	18	152	4557	15718	111	427	737	1181	16	669	38	28	322	482	371	1639	773	242	1508	145
CCDC158	-1.71693	0.541124	-4.44974	2.45253e-05	0.00190336	2.37519				ACAP1	366	293	46	493	84	3986	1046	289	69	836	1507	854	470	355	395	5609	1327	3743	2242	1287	1827	624	205	5151	2012	780	793	2235	382	3570	562	1120	341	250	453	2874	1617	736	476
PPP3CB	-0.441542	6.65055	-4.44705	2.47779e-05	0.00191415	2.25562				ACAP2	1370	2841	1128	1732	1042	3910	4384	2640	1828	2937	5955	3028	7579	5215	2639	7166	2823	4904	5197	2348	5113	4073	2694	4250	4156	5016	4397	5805	5826	3178	5946	4679	4003	5586	2514	5017	4619	4520	3821
SLC1A5	0.948759	4.56842	4.44192	2.52674e-05	0.00194305	2.36234				ACAP3	3086	11249	2741	6237	3253	26131	25485	14893	3384	24049	45919	12958	21605	27237	21290	43046	21242	15749	23812	11302	23942	17041	7398	25672	27368	24945	23768	29019	25087	35270	43166	15816	32687	29599	8560	22715	33657	24941	43649
COX8A	0.627605	5.8722	4.44015	2.54378e-05	0.00194726	2.24585				ACAT1	1240	5276	2777	1472	826	1319	3021	8227	1633	4831	1691	1563	2148	3996	2105	2235	5573	3315	1711	2002	1753	3026	2209	2161	1028	2505	5485	1686	1380	1171	2813	1184	3884	3853	1296	4681	1286	2281	3802
ITIH4	-1.05045	-0.634188	-4.43788	2.56584e-05	0.00195526	2.18641				ACAT2	1472	2797	3941	808	692	2092	1415	1929	1729	2136	1600	1190	841	1960	862	3095	2255	2311	3259	4050	1720	2249	1149	2936	831	1461	1836	3470	1739	2363	3283	2243	5731	2779	808	1694	1705	2013	4636
FAM174B	-0.723835	4.13867	-4.43308	2.61319e-05	0.00197674	2.31695				ACBD3	1438	4087	2361	1890	2641	2725	4187	3558	1313	3301	3238	6761	4420	2317	2267	3944	3758	3058	2731	2235	4609	2725	4207	3360	2589	3632	3047	3358	3303	2345	3027	2962	3704	3597	4541	3630	3161	2814	3295
GALNT9	-1.69799	0.310503	-4.43141	2.62989e-05	0.00197674	2.29478				ACBD4	864	817	701	404	1052	3740	2041	1848	456	1342	3178	1940	1189	1833	1645	1692	1362	1716	2718	1635	1617	934	481	2191	3581	3733	816	2335	6756	1927	1547	1807	2872	1244	407	1620	2403	1044	1708
SMOC1	-1.45655	4.09086	-4.43118	2.6322e-05	0.00197674	2.30608				ACBD5	1101	3535	3908	1569	1116	2066	2269	3182	1071	2649	1846	2050	2481	2401	1443	3504	1454	2092	2171	2625	1970	2587	1855	2270	1931	3358	2986	3495	2709	1451	2976	1830	2596	3973	1462	2653	1560	2470	1903
PTH1R	-1.09368	2.87637	-4.42983	2.64573e-05	0.00197674	2.38227				ACBD6	1354	3849	2023	1291	2074	1874	2392	4969	2160	2910	2738	1959	2676	4772	2880	3310	5448	2224	1807	1465	2231	3758	3259	1945	1432	3466	3291	2445	2116	1566	2080	2011	3068	2536	1621	2247	2003	1928	2317
E2F3	0.804064	4.79807	4.42914	2.65272e-05	0.00197674	2.2909				ACBD7	111	96	46	29	227	394	43	123	41	103	360	306	247	353	114	440	56	853	415	30	425	613	129	126	175	294	157	406	37	155	425	494	174	288	192	180	373	153	138
COL4A3BP	-0.461451	5.67318	-4.42466	2.6983e-05	0.00200147	2.18544				ACCS	160	546	262	86	8	1060	2426	97	148	978	1272	759	1955	261	2289	1726	155	1624	3404	1421	533	928	1078	1646	1024	1525	1703	1760	1722	924	484	426	1047	978	226	4313	317	1153	2596
QPCT	-0.993679	3.95198	-4.42355	2.70967e-05	0.00200147	2.29498				ACCSL	2	1	0	0	1	38	18	0	0	1	5	4	6	5	1	12	3	0	20	3	5	0	1	1	3	5	3	4	5	1	3	4	3	3	5	5	1	5	5
RIMS1	-0.879758	4.10095	-4.42075	2.73863e-05	0.00201403	2.27312				ACD	1306	3737	1410	1597	2599	6793	3866	5998	1824	4147	5936	2333	3865	5275	3337	4487	4340	4277	2643	1733	3037	3130	1864	4016	3257	4831	3941	4358	4233	2986	4798	4090	3181	3456	2354	3491	2238	2820	5104
C1orf52	-0.399016	5.25073	-4.41319	2.81845e-05	0.00206372	2.1638				ACE	3118	1110	2025	1143	2214	6397	5470	883	1413	4942	18527	3322	5506	1392	3546	6556	1797	7117	9671	4626	4414	2071	3048	3860	9639	6110	2078	4805	12257	1660	2644	3882	2781	5635	1730	7412	1533	4154	7667
CD47	-0.586675	7.19125	-4.4064	2.89206e-05	0.00210425	2.11867				ACE2	0	22	5	4	5	18	27	38	3	8	14	27	31	9	10	18	37	26	18	44	10	14	4	32	24	13	60	17	3	2	66	17	30	10	1	29	8	18	21
MAP2K4	-0.485774	5.76638	-4.40578	2.89879e-05	0.00210425	2.11493				ACER1	2	7	1	4	0	13	1	3	0	1	6	4	0	2	3	17	2	5	12	6	2	4	0	23	7	2	3	4	1	7	1	2	0	2	1	12	2	1	2
C19orf71	-0.827548	2.24318	-4.40332	2.92597e-05	0.00211486	2.29561				ACER2	52	36	14	22	59	175	314	247	2	226	216	126	120	224	109	264	264	251	351	90	242	242	107	173	179	129	166	363	178	121	119	251	77	221	74	154	136	158	69
MYO15A	-1.45078	3.60533	-4.40183	2.9426e-05	0.00211779	2.23968				ACER3	837	1731	1160	1439	670	1176	1973	1954	1328	1646	2419	2433	1761	1305	1240	2150	2460	3137	1153	2660	1667	2042	1249	1632	1075	2809	2564	1310	1253	1930	1166	995	2157	2410	2612	3000	1191	1879	2118
RGMB	-0.755839	7.58285	-4.39406	3.03046e-05	0.00217174	2.08494				ACHE	2706	3096	3229	8634	1269	5243	1480	2582	363	10291	7086	5538	3811	2829	1658	10525	2829	1401	7496	87306	8925	1759	112	24039	8402	6263	2949	11031	12278	9960	4368	5054	13886	6613	2036	3553	8039	5576	6717
KLHL35	-0.961735	2.1175	-4.39112	3.06443e-05	0.00218678	2.25241				ACIN1	6827	11251	4179	5067	4902	17491	16490	17556	4594	12906	27383	14070	17617	25114	17242	32499	27361	24422	18967	7894	21639	22682	16255	23370	30159	23425	19279	25353	12715	22309	17369	22836	16102	14618	15130	18058	24153	15972	22422
CDT1	1.17267	5.22194	4.38721	3.11014e-05	0.00220985	2.11973				ACKR2	51	23	11	8	4	47	125	7	6	23	21	51	33	2	44	155	11	21	67	45	26	95	14	53	11	9	87	115	22	46	21	77	17	22	4	230	50	26	11
NEGR1	-1.28058	4.52446	-4.38456	3.14146e-05	0.00220985	2.10632				ACKR3	447	549	239	132	414	343	2676	298	305	491	677	31785	3123	1149	2389	1266	456	836	361	1013	2059	2163	4718	984	3824	854	1154	387	903	365	174	1370	421	509	7435	2418	609	2581	1058
PTCHD1	-1.48993	4.98783	-4.38417	3.14602e-05	0.00220985	2.07401				ACKR4	11	18	3	10	3	60	62	40	15	13	27	674	110	43	39	129	10	40	37	9	63	99	54	41	58	32	54	24	51	13	37	36	27	23	55	660	26	150	23
CLASP2	-0.678549	8.18462	-4.38344	3.15483e-05	0.00220985	2.0614				ACLY	22138	14231	42723	10069	20196	31223	29269	31124	7568	29080	32308	22922	12161	27908	14664	29336	28575	19054	24935	67487	26024	15443	10544	27573	20741	16695	20519	37528	70769	10558	18070	24357	82179	27375	16383	21842	28082	22211	25550
ADAMTS20	2.7655	-2.42184	4.3828	3.16237e-05	0.00220985	1.45843				ACMSD	11	13	3	6	3	19	58	12	9	59	75	36	31	43	9	62	100	57	47	7	31	22	11	37	22	36	57	44	34	13	80	42	24	84	14	37	69	38	43
NCAM1	-0.786094	9.13795	-4.37049	3.31299e-05	0.00230554	2.04349				ACN9	571	1022	445	253	1260	758	513	1166	514	746	1022	408	460	825	523	968	1559	920	813	686	1026	994	769	926	466	709	439	569	563	441	982	606	405	364	414	572	717	463	669
PTPRD	-1.13939	5.10275	-4.36685	3.35883e-05	0.00232782	2.00386				ACO1	594	1546	875	664	964	873	1357	1155	354	829	1294	1652	1362	1501	1638	2275	3014	3526	928	2592	1246	2022	1475	2362	1002	1011	1687	3976	1685	1154	826	1436	1654	735	1689	2043	947	1371	702
SLC25A19	0.639117	2.78673	4.36291	3.4091e-05	0.00235298	2.15827				ACO2	3689	3170	3725	1981	3426	5556	4571	4263	1919	8383	6488	3779	3108	3921	2116	6615	7429	4610	4249	7590	6899	4117	4240	5620	4386	4106	4606	6379	7202	3304	2559	4792	5493	4444	3179	4241	4741	3737	4380
PAFAH1B1	-0.484142	8.15281	-4.36085	3.43567e-05	0.00236164	1.97796				ACOT1	172	508	190	228	68	268	300	472	78	270	200	550	268	740	294	408	482	542	347	570	362	367	491	936	345	459	522	343	277	255	244	238	333	83	386	311	356	125	229
PHF7	-0.652479	2.68275	-4.35832	3.46869e-05	0.0023721	2.1424				ACOT11	45	102	121	77	43	272	558	154	80	309	307	284	205	267	122	236	164	298	513	126	199	108	114	164	173	307	134	496	507	271	303	215	453	192	128	240	237	182	207
CPNE2	-0.79963	6.52734	-4.35753	3.47906e-05	0.0023721	1.93727				ACOT12	2	0	1	4	0	14	6	2	3	4	30	3	1	11	4	9	7	9	15	3	9	13	0	9	32	18	7	2	10	19	21	3	54	4	3	4	27	8	5
PLXNC1	-0.990412	5.91605	-4.35583	3.50137e-05	0.00237768	1.93564				ACOT13	360	697	907	462	771	661	888	578	424	840	834	542	391	846	565	898	816	669	657	1899	902	638	743	1073	485	898	586	1223	1571	697	982	638	1136	762	453	863	568	1091	583
DNAJC6	-0.792432	6.38862	-4.35465	3.51699e-05	0.0023787	1.92639				ACOT2	356	1384	509	458	259	945	828	1206	340	932	1295	1670	964	1756	939	1094	1030	1319	1155	871	1109	1882	1312	1514	1002	1415	1092	1037	651	737	586	895	623	377	1093	737	868	549	516
PDCD7	0.389247	4.72314	4.35044	3.57322e-05	0.00240706	2.00064				ACOT4	4	47	9	30	3	12	67	23	17	20	23	45	25	50	39	59	24	75	24	11	65	60	81	55	45	31	29	21	30	24	17	50	21	13	87	46	93	64	14
HIST1H2BO	1.33394	-2.56736	4.34787	3.60787e-05	0.00242072	1.44827				ACOT6	2	0	0	0	0	1	0	1	1	0	1	1	0	8	0	2	2	1	6	0	0	1	1	1	3	0	0	2	0	0	1	4	0	0	0	0	1	1	0
NAA15	0.408578	5.46127	4.34477	3.65032e-05	0.00243948	1.92213				ACOT7	2715	6425	14144	9079	8629	7913	5035	5687	5415	15374	11445	4943	2731	5129	3620	14532	8252	11498	11155	29225	9497	6465	4311	11563	4874	5759	9734	12326	15063	12891	5205	6836	22651	10117	5456	6225	9523	6213	13570
HIST1H3J	1.80165	-2.29335	4.34046	3.70989e-05	0.0024695	1.44367				ACOT8	617	1660	904	765	863	1648	1368	1160	898	2411	1995	1013	1042	1283	910	1826	2072	1426	1515	1770	1754	1158	849	1583	1030	1810	1284	2147	1455	1547	1303	1481	1348	1532	1002	1381	1697	1194	1613
CTU2	0.43187	4.25961	4.33236	3.82462e-05	0.00253584	1.98296				ACOT9	482	1148	756	360	591	1275	1642	1270	310	1410	1254	2056	1911	1665	1714	1613	1667	2126	1103	1842	1455	1940	2720	2167	1297	1171	2195	1349	1957	597	478	969	1765	1233	3277	1657	707	1741	779
HIST1H2BF	1.91846	-1.05238	4.33112	3.84248e-05	0.00253769	1.63036				ACOX1	2874	2861	3695	2569	2801	5007	4405	4049	1711	4178	7762	6716	3086	3545	2542	7146	5213	5306	6387	6928	4445	3662	2133	5541	5495	7575	3082	6836	10896	4041	2793	3838	6681	4396	3418	4111	5230	3480	4049
WNT4	-1.26744	3.57998	-4.32656	3.9089e-05	0.00256247	1.97912				ACOX2	44	250	50	33	21	167	903	102	17	138	99	404	362	120	389	232	19	243	96	93	170	310	802	739	122	70	339	107	42	123	169	62	125	94	113	549	95	234	75
CHRNB1	-0.7862	3.03766	-4.32645	3.91043e-05	0.00256247	2.02155				ACOX3	170	976	324	249	617	377	633	857	360	882	1058	408	800	1166	878	1040	2365	721	520	452	967	989	828	1075	1129	941	1085	1063	692	725	840	572	678	751	666	1123	1041	860	774
CHRFAM7A	-0.788108	5.11368	-4.32474	3.93566e-05	0.00256901	1.854				ACOXL	4	16	12	9	19	15	45	39	9	23	23	4	42	22	8	17	16	35	28	40	27	8	22	56	25	15	14	23	5	13	20	19	6	26	3	38	12	8	11
SPINK13	-1.07835	-1.85937	-4.32156	3.98287e-05	0.00258979	1.64617				ACP1	6388	7935	4665	4320	6311	7843	5697	7639	9579	9937	13245	7027	5615	7829	5024	9252	10738	9322	8530	5790	12847	7398	6416	5965	8759	8754	6338	7284	7778	6187	11452	8229	5121	8883	6440	6781	6826	4953	9227
CNTFR	-0.868987	7.42569	-4.32052	3.9984e-05	0.00258988	1.82123				ACP2	1165	3501	3908	2934	2131	3026	3486	1604	2042	4282	4158	2103	3233	2270	2720	4770	1437	5414	2850	10533	8584	2421	2056	5047	2642	2908	3113	4252	6129	3536	1503	2916	4144	3066	3192	4438	3403	6410	3166
IGSF3	-0.700983	6.8502	-4.31533	4.07706e-05	0.0026042	1.78986				ACP5	244	2173	65	1492	211	600	781	105	2496	2586	633	326	2860	509	632	1755	319	2788	576	724	747	1742	6834	1582	2278	758	499	1803	2797	2851	422	3165	938	268	7265	1231	1417	8729	749
HIST1H4I	1.29311	0.89705	4.31506	4.08119e-05	0.0026042	1.87651				ACP6	42	301	11	54	351	444	266	1240	28	143	363	426	433	1413	676	599	1229	224	936	365	296	390	366	612	437	537	168	503	464	627	134	284	97	130	188	316	64	122	133
STAC	-0.818078	5.75676	-4.31491	4.0834e-05	0.0026042	1.79271				ACPL2	2944	3684	1457	1635	2210	3729	2077	4400	1884	2261	5071	2321	3051	5042	2206	4016	3327	3124	3030	1053	2784	5808	1495	2339	2976	4471	1450	2302	1669	1511	2951	3167	3563	2733	1030	2108	3109	1841	2581
AKAP4	-1.92447	-2.35003	-4.31472	4.08635e-05	0.0026042	1.59034				ACPP	7	43	1	6	0	15	32	1	4	3	7	23	5	5	55	22	5	30	6	4	39	21	8	34	6	9	13	15	4	30	7	17	6	14	106	14	6	40	5
CRBN	-0.411526	5.12762	-4.31397	4.09781e-05	0.0026042	1.81872				ACPT	6	12	3	8	7	46	14	31	9	12	67	47	31	52	24	41	77	53	42	4	48	51	25	39	32	58	24	34	33	18	13	111	16	16	40	6	67	9	15
SERINC1	-0.635676	8.34566	-4.31075	4.14759e-05	0.00262091	1.80761				ACR	21	5	12	15	13	46	115	5	11	62	53	363	71	21	17	22	6	18	48	40	129	35	138	78	39	13	20	31	61	52	19	19	48	35	361	54	39	30	24
EPS15	-0.571165	5.96831	-4.31026	4.15523e-05	0.00262091	1.77068				ACRBP	386	729	33	182	218	499	1032	1160	273	1008	2463	689	1197	802	915	896	1360	812	1175	141	1042	758	120	620	1042	678	904	1418	865	1211	1636	1417	462	1320	409	594	531	1161	2319
PVRL1	-0.954668	6.68151	-4.30913	4.17285e-05	0.0026222	1.76874				ACRC	48	123	41	72	44	542	371	463	63	210	743	432	513	408	405	885	946	587	620	468	502	384	192	536	313	550	392	457	510	303	409	608	530	317	446	452	443	432	343
S100PBP	-0.50704	5.76656	-4.30579	4.22545e-05	0.00263674	1.75925				ACRV1	87	130	354	49	21	191	107	763	80	60	651	26	188	492	306	283	520	120	324	15	89	187	58	183	103	812	39	240	69	355	382	206	167	146	97	94	229	350	185
EPM2A	-0.562469	3.63007	-4.30482	4.24081e-05	0.00263674	1.91355				ACSBG1	33	20	8	10	6	83	404	225	3	138	1792	382	225	33	123	123	30	260	96	94	87	57	221	319	523	191	121	80	99	77	23	158	30	177	16	118	103	178	30
HIST1H2BG	1.74212	0.788949	4.30371	4.25843e-05	0.00263674	1.81129				ACSBG2	12	2	5	7	8	52	26	67	0	17	70	32	16	93	23	76	52	27	74	8	31	43	10	28	29	51	32	51	9	23	15	44	21	44	20	23	34	13	17
THSD7A	-1.08895	5.46256	-4.30311	4.26802e-05	0.00263674	1.76148				ACSF2	101	805	23	155	38	301	442	87	121	286	251	415	547	132	442	621	74	973	275	202	423	579	1001	760	595	151	370	318	195	566	214	226	204	134	250	803	286	749	169
ARHGAP21	-0.637574	7.66269	-4.30206	4.28485e-05	0.00263674	1.75894				ACSF3	113	1618	522	261	49	613	850	1442	211	599	3100	427	1585	3973	1776	1408	2301	1151	529	1281	710	2402	1473	1692	437	2516	1791	596	269	976	1825	456	237	273	794	1185	335	785	956
PTPRA	-0.428041	7.15309	-4.30174	4.28993e-05	0.00263674	1.74405				ACSL1	1553	3247	3966	2469	1179	2290	7691	12736	1244	7056	3168	6482	2098	7534	3768	4962	14016	10332	2674	3716	4588	5044	3268	3999	2206	3718	5430	4713	2542	3890	2527	3204	5781	4016	10987	3497	3555	3912	5124
DBX2	-1.43827	-2.81414	-4.2967	4.37159e-05	0.00267716	1.4352				ACSL3	2269	4599	9166	3160	2989	5084	4229	4833	2244	4407	3053	6201	5409	3325	2275	5182	7523	5222	6728	7708	4604	3978	5597	5981	3869	3514	5473	6279	7498	3657	7145	5919	6944	5788	5017	4521	7056	4598	6135
RNF11	-0.668546	6.74076	-4.29424	4.41189e-05	0.00269117	1.71359				ACSL4	1645	4654	4190	3447	1413	3799	3591	3742	1161	3226	2803	7946	4766	3801	2283	4678	9590	3780	3385	9766	5023	3522	3020	6387	2593	5187	5721	4339	8486	2031	2341	3594	6116	4772	4026	3428	5158	3949	3126
TECR	0.389355	5.7592	4.29336	4.42643e-05	0.00269117	1.72362				ACSL5	201	297	129	229	37	549	828	130	108	478	388	625	252	170	595	1313	209	2906	612	604	1151	680	1136	1450	555	234	664	851	496	808	328	443	285	209	1258	1173	598	1316	253
PIK3R1	-0.870715	7.30127	-4.2909	4.46737e-05	0.00270629	1.714				ACSL6	820	519	1081	690	403	2092	1731	602	191	1235	2346	1543	1147	1210	341	2255	1321	1086	2545	2935	2351	450	60	1938	1522	1450	433	3878	4058	2677	680	799	2182	1633	460	2076	3732	772	1024
HIST1H2AC	1.2546	4.19267	4.287	4.53295e-05	0.00273618	1.86246				ACSM1	2	7	0	24	0	9	9	4	0	5	17	15	25	36	9	24	3	13	29	16	36	10	6	36	35	17	57	15	21	32	10	30	13	14	6	18	25	10	9
EYA4	-3.41012	2.0145	-4.28198	4.61865e-05	0.00277796	1.88163				ACSM2A	4	1	0	0	0	0	5	0	0	0	0	3	1	0	4	5	0	3	3	0	3	3	0	2	0	0	3	6	1	1	60	2	1	0	3	12	2	3	0
SLC22A4	-0.712352	1.92032	-4.27813	4.68552e-05	0.00280814	1.86602				ACSM2B	3	1	0	0	2	0	2	1	1	1	3	0	1	1	5	9	0	5	3	0	2	6	7	5	1	1	4	6	2	2	37	3	1	3	4	21	3	0	0
FXYD6	-0.505672	5.94857	-4.27208	4.79243e-05	0.00286203	1.6363				ACSM3	21	101	9	49	21	46	63	46	1	40	54	32	135	90	30	98	28	61	68	38	51	43	41	70	109	47	569	75	34	36	162	60	33	72	41	63	65	63	39
CNR1	-1.3956	4.65035	-4.26945	4.83961e-05	0.00288	1.69093				ACSM4	155	170	116	51	119	362	632	336	4	885	1914	171	10	5	31	537	261	379	1058	204	10	49	2	168	273	629	510	540	934	298	267	444	697	1273	94	706	375	417	295
EPB41L4A	-0.892018	3.49653	-4.2676	4.87311e-05	0.00288972	1.78799				ACSM5	25	83	19	63	8	27	356	42	22	145	39	192	21	12	65	144	6	202	42	73	55	168	37	332	40	19	79	72	62	62	69	48	51	17	32	85	26	111	30
LDHD	-1.53736	0.148014	-4.26364	4.94551e-05	0.00291019	1.73254				ACSS1	200	395	87	264	20	1186	1552	1445	138	670	728	726	957	569	1522	2822	4275	2115	1059	764	1052	1427	1654	2905	769	402	1155	1015	354	1530	659	687	465	398	631	2400	717	1479	530
TEX15	1.85729	1.18086	4.26346	4.94875e-05	0.00291019	1.71816				ACSS2	959	3630	1847	1421	1266	2523	3615	1682	848	4896	2106	1929	2923	1969	1684	3069	3979	3401	3016	5087	2383	1966	1592	4700	2555	2333	3287	2776	4667	3405	2672	2902	3180	3633	1086	3540	2740	2240	3811
PIGZ	-0.676226	4.53502	-4.26288	4.95947e-05	0.00291019	1.68129				ACSS3	77	104	15	53	7	124	411	109	6	102	96	555	288	39	218	160	5	321	84	77	125	233	564	409	107	32	194	83	25	103	120	43	96	122	88	427	85	205	45
CDCA5	1.4187	5.54753	4.26063	5.00117e-05	0.00291999	1.65697				ACTA1	12	28	41	159	4	75	71	44	7	139	145	197	178	79	93	74	73	60	25	208	157	97	52	124	105	137	34	39	559	54	55	48	163	44	102	40	177	53	64
FAM72A	1.10361	2.06588	4.25903	5.03102e-05	0.00291999	1.78398				ACTA2	3218	2482	1747	1001	507	1973	12525	3340	888	3305	3859	6111	12951	5822	8005	3267	428	1881	4098	2033	4294	20675	12108	8177	5769	4243	20621	2172	4448	1446	2211	3281	11441	4035	29015	14054	1913	4824	3663
LRRC63	-1.64868	0.965004	-4.2585	5.04094e-05	0.00291999	1.77611				ACTB	208855	235811	100201	153145	115097	251972	186155	230054	168789	359935	234086	173712	221186	192360	190112	409156	240209	232317	191527	261517	347474	321191	232855	276170	145252	170033	167488	240847	152055	240067	226902	194515	236083	269431	247766	259452	140832	230199	410243
NAGK	-0.483623	6.82523	-4.25825	5.04552e-05	0.00291999	1.58628				ACTBL2	0	0	0	0	0	1	0	0	0	0	0	0	0	0	0	1	0	0	0	0	0	0	1	0	0	0	0	0	0	0	1	1	0	0	12	0	0	0	0
DDAH1	-1.32782	5.45244	-4.25644	5.07971e-05	0.00292092	1.59934				ACTC1	69	134	67	6	67	502	68	6	89	23	148	202	14	229	225	105	29	309	246	84	118	192	15	7	273	134	259	124	122	30	30	110	25	87	95	138	42	128	88
CDH12	-1.83335	0.892788	-4.25593	5.08933e-05	0.00292092	1.76644				ACTG1	342722	225671	155901	255391	214447	45944	180366	393085	154050	260531	260952	134419	281577	356357	190499	327691	344587	259021	205134	143644	184146	362200	357972	219249	146750	232983	206376	135474	158707	142197	143296	300412	291449	308130	183183	204387	133935	170403	332282
ADCY1	-1.1543	7.08995	-4.25461	5.11437e-05	0.00292092	1.58588				ACTG2	299	555	241	107	64	84	1075	934	272	881	415	3486	3933	2433	2530	424	51	341	81	93	290	3666	1694	125	958	1062	4861	135	1310	25	236	491	930	502	2172	4460	267	1163	996
ST3GAL3	-0.460681	4.81926	-4.25438	5.11874e-05	0.00292092	1.63161				ACTL10	22	30	38	17	5	134	75	5	21	79	137	36	27	89	66	68	84	81	49	75	73	37	52	78	24	36	33	58	121	48	25	52	24	30	98	51	41	34	30
ORC6	0.893117	4.71076	4.25359	5.13386e-05	0.00292092	1.68561				ACTL6A	1075	2350	690	473	2123	1848	1154	2626	1248	1223	2048	791	874	2325	1241	2422	1838	2643	2069	662	2200	2789	1793	1652	1415	1977	1877	1967	1213	1163	2296	2163	1213	1366	1221	1746	1457	1690	1476
R3HDM2	-0.419491	5.87565	-4.25183	5.16752e-05	0.00292384	1.56669				ACTL6B	3244	4996	3074	4532	3847	10144	8778	5900	8579	12727	17456	4137	4201	7143	3701	12860	7024	11544	7681	5403	10487	5703	1443	12085	5631	10125	4951	11242	5895	10853	9249	5571	8951	10522	2974	5727	10770	5657	12736
ABCE1	0.418968	5.81607	4.25151	5.17371e-05	0.00292384	1.57475				ACTL7A	0	1	1	0	0	2	0	2	0	0	1	3	2	1	0	2	3	1	1	1	2	0	6	1	0	0	2	1	1	1	1	0	2	0	1	0	2	0	0
MTHFD2	0.758875	5.59124	4.2476	5.24944e-05	0.00295336	1.58199				ACTL7B	0	0	0	1	1	6	11	0	0	2	7	7	7	2	1	3	3	7	2	2	6	3	17	3	4	2	0	5	4	7	3	2	0	1	6	3	1	2	0
SATB1	-0.660966	6.78654	-4.247	5.26103e-05	0.00295336	1.54819				ACTL8	2	9	12	2	16	6	16	58	6	1	79	8	10	13	11	5	4	20	6	10	8	62	23	1	10	17	14	1	101	0	4	60	8	3	4	36	9	53	3
AMY1C	-0.977723	-0.407403	-4.24255	5.34882e-05	0.00299268	1.59851				ACTL9	0	0	0	0	0	1	0	0	0	0	1	0	0	0	0	0	0	1	0	0	0	0	0	0	2	1	0	1	0	1	0	1	0	0	0	0	0	0	0
SNRPD1	0.579581	5.91936	4.24078	5.38408e-05	0.00300243	1.53587				ACTN1	10001	6740	4057	3171	7491	17458	19477	5619	3112	9052	13099	21940	18628	13868	11174	18264	4690	14590	17425	11550	13368	15943	28731	13104	11544	15122	16532	15913	12691	6538	8466	13710	13312	7587	18785	17444	9020	9647	12019
CCDC153	-0.693261	-0.115906	-4.23676	5.46488e-05	0.00303742	1.60066				ACTN2	2858	1288	4251	4416	396	3821	597	190	1731	296	7024	2461	752	867	218	8388	1851	2669	7735	5832	1367	536	237	6611	6799	5058	189	9150	4980	575	539	4139	415	4337	809	1241	4331	2803	400
DMD	-0.808326	4.19876	-4.23482	5.50426e-05	0.00304925	1.61373				ACTN4	8015	7514	6252	3366	3329	9030	18184	6286	3284	12356	21725	27458	24868	12707	10882	17859	12523	16773	10510	7606	14499	19695	24402	16591	13198	10980	17025	15343	12278	8970	7251	12134	10214	11821	15434	14973	10449	11445	11896
FBXO31	-0.457879	5.94259	-4.23279	5.54602e-05	0.00306231	1.49871				ACTR10	2865	7432	4967	5232	3405	4346	4646	4888	2581	7214	4634	3389	4625	4028	2681	6791	3809	6076	4892	10093	5120	3680	3229	6339	8936	5057	6754	6046	4995	5065	3693	4805	6023	4446	2976	5100	5118	3911	5994
HNRNPAB	0.490554	7.33668	4.23149	5.57268e-05	0.00306298	1.49332				ACTR1A	9079	13816	21329	7927	9629	12426	10717	10793	9538	17709	14700	6310	11309	13717	7760	20182	8682	14434	12729	24174	10005	13158	9737	13864	9650	17688	13209	15895	17735	9649	12865	12066	18251	17534	9388	11822	5606	12062	17678
HIST1H2AE	1.46527	0.65012	4.23067	5.5897e-05	0.00306298	1.57915				ACTR1B	2224	7197	2939	1817	3705	6772	6036	4822	2673	11963	8831	6155	7022	10665	5520	9381	8054	5900	6643	6417	9595	6797	5458	6816	6497	7919	8948	8761	8688	7102	10009	6099	5557	9449	4130	6978	6196	5844	12386
RCOR2	1.09727	5.9387	4.23009	5.60179e-05	0.00306298	1.51082				ACTR2	6852	11943	18889	8056	11656	9995	13434	10120	5027	15793	18156	8539	7620	9522	6836	19534	16145	15579	8725	13364	11565	13073	14733	14098	10323	12203	13015	14872	15321	9474	9940	9510	12257	16137	11690	15678	8649	15122	12452
IGSF10	-1.78676	2.13973	-4.2281	5.64323e-05	0.00307532	1.70386				ACTR3	4642	11135	8114	5005	5639	6999	6939	7076	3910	9220	7290	9283	11858	6254	6037	14863	9364	13871	9068	8469	11976	9637	11825	10042	6046	7050	8468	9880	8279	7909	9918	8162	7727	10100	12047	11472	6450	10128	9227
HK2	1.85747	4.04822	4.22674	5.6717e-05	0.00307532	1.68423				ACTR3B	1076	1687	1792	917	1528	1934	2089	2184	1478	2675	4941	1548	383	2522	767	3547	3665	1771	2611	2907	1677	627	641	2917	1534	1403	1632	2365	888	2234	1430	1586	2627	2299	919	1328	2017	1145	2182
PPP1R14B	0.678329	6.43525	4.2256	5.69566e-05	0.00307532	1.46978				ACTR3C	35	127	78	55	101	112	92	110	45	89	206	49	19	36	42	160	104	103	111	350	192	11	31	132	60	42	91	113	91	87	41	104	54	105	77	104	47	51	67
RNF167	-0.371838	6.74384	-4.22552	5.69741e-05	0.00307532	1.46982				ACTR5	451	933	593	361	551	1072	1995	1520	527	1290	1083	992	1536	1503	908	1279	1605	1484	1047	431	1560	1189	780	1270	850	1295	1786	898	1265	1006	1576	1479	1183	1426	1287	1129	1518	1058	1328
PTBP2	-0.49614	6.72506	-4.22449	5.71904e-05	0.00307714	1.46712				ACTR6	1445	4491	1868	1442	3234	2161	2008	2460	1904	3003	2751	1302	1232	1777	964	2778	2798	1514	2006	2467	1896	1921	1087	2266	2265	3209	2230	1957	1971	1768	2229	1983	3093	2552	1540	2259	1856	1773	2545
KPNA2	0.771598	7.60774	4.22152	5.78235e-05	0.00310129	1.46209				ACTR8	413	1443	790	366	834	770	1586	2369	636	1527	1352	1237	1288	1526	1033	2894	1460	1309	1253	1139	1963	1527	1066	1189	1286	2006	1877	1211	812	1069	1296	1059	1733	2046	980	1736	1679	1584	1203
SLC36A4	-0.522547	4.82162	-4.21868	5.84344e-05	0.00311182	1.50638				ACTRT1	0	0	0	0	0	9	0	10	3	1	1	7	1	2	1	8	5	2	4	0	1	2	0	0	0	23	1	6	1	2	0	2	2	7	0	1	0	4	2
KIF5A	-0.826966	8.35292	-4.2181	5.85601e-05	0.00311182	1.48583				ACTRT2	0	0	0	0	0	0	0	0	0	0	0	0	0	0	0	0	0	0	0	0	0	1	0	0	0	0	0	0	1	0	0	0	0	0	0	0	0	0	0
NMU	2.92177	-0.609329	4.21803	5.85741e-05	0.00311182	1.30096				ACTRT3	13	84	48	49	25	32	50	78	41	69	70	76	4	59	57	39	55	55	38	133	32	60	62	61	24	58	33	67	68	18	15	32	62	37	52	59	25	73	30
C21orf88	-1.6335	-2.15327	-4.21715	5.87668e-05	0.00311224	1.31926				ACVR1	448	1532	1891	590	864	737	1897	890	706	1608	1033	1518	1538	1008	1060	1377	787	1023	869	2418	877	1468	3077	2184	799	1005	2162	790	2392	728	2230	544	1894	1459	1566	1874	337	1631	1344
TTC22	-1.97298	-0.469451	-4.21549	5.91279e-05	0.00312155	1.53632				ACVR1B	7196	7465	4321	6558	7283	7687	11092	8871	4923	15228	19566	4683	7020	9604	4180	13811	10831	7967	10538	5254	8427	6549	1212	7823	14306	6760	10893	13290	10631	9848	7707	10021	11172	17565	3212	13531	7790	7618	12955
FGD6	-0.849138	4.53823	-4.21099	6.01197e-05	0.00316009	1.49908				ACVR1C	3	2	19	15	61	13	18	3	9	19	41	38	3	4	42	61	19	434	59	279	5	210	14	63	31	59	22	20	44	9	54	18	39	19	10	11	2	35	22
CMC2	0.465846	4.68437	4.21048	6.02333e-05	0.00316009	1.51912				ACVR2A	921	3411	1629	1932	1831	1875	2233	2710	1066	3487	3238	2062	2559	3893	1438	5031	3495	2354	3651	910	3401	3374	1740	2660	2140	3494	5002	4475	2159	3536	5565	2757	3279	5762	1665	3375	3132	3478	4218
RAB3B	-1.45836	5.679	-4.20873	6.06237e-05	0.00317069	1.42828				ACVR2B	1989	11323	2113	2947	3784	2785	3677	5645	5386	6600	7614	3303	9120	11044	4902	7645	5860	4479	7152	1605	8406	11644	1730	4111	7632	13202	9466	5480	2512	4985	17550	6402	5108	15315	983	7653	11573	8717	12210
RORB	-2.57928	0.969485	-4.20772	6.08517e-05	0.00317277	1.62232				ACVRL1	944	1643	1163	616	227	1124	3699	417	789	2145	2075	1462	2217	1054	2700	2234	332	3314	820	974	2098	2804	5327	2916	1988	722	2831	1540	2897	1718	626	1209	1277	1230	2484	3426	1215	3537	1231
CCSER2	-0.504998	6.3862	-4.20653	6.11197e-05	0.0031769	1.40297				ACY1	6	78	4	17	4	110	123	210	46	80	94	58	74	209	181	242	94	100	80	45	81	107	29	125	155	234	165	130	88	156	136	128	150	199	23	145	119	151	210
DMRTC1B	-1.04227	-0.00857383	-4.20499	6.14664e-05	0.00318433	1.52221				ACY3	14	1	1	2	0	38	7	0	0	14	44	5	3	0	3	71	17	22	25	10	13	1	2	88	8	7	5	21	1	51	11	11	1	4	3	15	10	1	2
KIAA1377	-0.759414	3.80188	-4.20423	6.16407e-05	0.00318433	1.54753				ACYP1	957	1517	822	1318	876	2318	826	1479	1220	1575	2006	1477	1473	2735	1452	2500	1576	1310	1597	1037	2300	1702	501	1576	2164	1622	1620	2131	1477	1592	2330	2337	1713	1241	607	1167	3349	1156	2266
SLC18A1	-2.13829	5.30924	-4.2028	6.19656e-05	0.0031905	1.429				ACYP2	290	1771	1788	726	404	776	1085	763	452	1812	594	639	717	412	334	646	585	607	493	1834	626	444	500	829	741	639	958	709	905	823	1130	634	781	950	373	858	390	586	1162
UTP18	0.397851	5.8457	4.20205	6.2139e-05	0.0031905	1.40051				ADA	142	358	74	150	191	543	1696	164	116	465	1376	1029	1458	225	665	1096	245	1552	573	274	1629	721	1208	782	780	465	388	627	349	1585	140	750	208	170	2022	897	404	722	307
C11orf84	0.512491	5.77611	4.19857	6.29419e-05	0.00320203	1.3939				ADAD1	0	0	0	0	1	61	0	0	0	0	0	0	0	0	0	0	0	1	1	1	0	0	0	1	0	2	0	0	0	0	0	0	12	0	0	0	8	0	0
SLC3A2	0.494894	6.76862	4.19796	6.30837e-05	0.00320203	1.37074				ADAD2	16	7	1	52	24	61	22	4	0	6	12	82	10	5	38	27	11	48	1242	22	301	19	18	58	23	14	14	457	15	25	9	91	5	3	124	25	15	5	15
CENPN	0.940839	3.05936	4.19792	6.30928e-05	0.00320203	1.60343				ADAL	492	608	846	275	909	464	670	1680	312	625	1077	483	472	892	424	1014	465	559	779	682	983	614	393	689	400	1080	672	1119	1004	527	612	684	891	1056	398	837	588	805	447
SLC22A10	-2.3422	-2.62954	-4.19717	6.32677e-05	0.00320203	1.22381				ADAM10	2584	6001	2790	2248	2934	2436	4512	4864	1675	4644	5918	5118	6545	4886	2990	7889	2575	5402	8122	2340	4571	4557	4589	5120	4880	5235	6102	5389	4924	3376	5043	5117	3409	7448	3375	7670	3275	5729	4589
CCBE1	-1.7809	3.42802	-4.19697	6.33142e-05	0.00320203	1.53849				ADAM11	4161	789	45	821	574	4904	2418	8680	1324	3756	10079	3954	1571	5119	4086	7874	13089	6564	8248	2262	4956	4934	366	3181	8793	5568	861	8859	2965	7860	2172	6011	11128	3169	880	1167	7083	2826	6089
HIST1H2BJ	1.25935	-0.164764	4.19532	6.37005e-05	0.00321045	1.38729				ADAM12	235	282	200	229	93	803	3006	259	133	686	1738	1792	1802	1162	3239	3404	139	1426	1928	528	1708	4237	12597	1263	1729	691	5158	1314	776	1147	494	1045	3045	1516	9634	2647	1401	2850	873
SAP30	0.603433	4.05903	4.19463	6.38621e-05	0.00321045	1.53391				ADAM15	1174	4118	1525	3287	1510	4404	8819	3577	2670	5789	5477	7340	7242	5046	7145	6445	9590	8957	3847	4322	7181	5212	11335	9118	3819	5517	6391	6974	5539	6829	3587	3437	4872	5726	6723	6845	5132	6566	6278
PXK	-0.501733	5.05973	-4.19323	6.41924e-05	0.00321745	1.40002				ADAM17	666	909	723	556	1357	1600	2434	2208	489	2107	3032	4341	3486	1769	1142	2671	2575	1597	2053	1047	3003	1696	2620	2085	1789	2603	1662	2468	1695	1211	1540	1828	1559	2287	2179	2041	1578	1698	1214
PPIF	0.484922	5.65171	4.18942	6.51017e-05	0.00325335	1.36825				ADAM18	0	1	0	0	0	0	0	0	0	0	0	0	0	0	0	0	0	0	0	0	1	0	0	0	1	0	6	0	1	0	0	0	0	0	2	0	1	2	0
PAX4	-2.1062	-2.63131	-4.18737	6.55953e-05	0.00326831	1.18285				ADAM19	1209	2434	137	2767	1469	3783	3769	5165	473	3066	3970	4902	7902	2378	2956	7082	3424	4832	4716	1646	7022	5665	4793	4595	5001	5613	8637	6391	2356	3148	863	5466	4476	4271	4725	9792	3504	4879	3156
ARHGAP36	-2.66635	5.90835	-4.18635	6.5841e-05	0.00326946	1.3691				ADAM2	0	0	0	0	4	4	2	5	0	0	78	2	0	0	0	15	0	3	10	3	1	0	0	5	1	7	0	3	3	2	0	4	0	0	0	0	0	1	1
NACC1	0.41027	5.2065	4.18539	6.60746e-05	0.00326946	1.38234				ADAM20	11	12	7	7	1	58	46	41	3	36	39	21	61	50	15	45	26	15	23	16	14	26	3	27	51	43	23	61	34	20	16	39	25	21	10	20	21	19	26
ZFYVE9	-0.480224	4.72692	-4.18487	6.62007e-05	0.00326946	1.39793				ADAM21	6	40	168	5	22	78	82	76	31	24	91	19	12	88	27	37	44	29	41	46	13	11	7	46	19	115	33	62	25	49	18	63	73	22	1	22	35	44	10
PJA2	-0.50723	7.54596	-4.18108	6.71306e-05	0.00329859	1.33204				ADAM22	3367	4716	3999	2277	3434	13538	7559	9119	3811	6534	22685	3690	3993	11726	4264	13932	15962	5199	13150	3865	5944	7114	735	2614	5653	9429	5980	7115	4789	4301	9345	7481	10853	11277	1074	5025	14106	6758	6359
OGG1	-0.458184	4.82712	-4.18087	6.71823e-05	0.00329859	1.37614				ADAM23	579	769	1748	1256	938	1232	6528	1671	773	2416	1698	2881	1051	3035	726	2076	3028	857	2594	4816	1067	1609	452	5023	1197	954	1823	1501	2838	1364	1975	1271	2048	2714	349	2238	1499	1557	1958
FAM43A	-0.980922	4.311	-4.17766	6.79814e-05	0.00332114	1.40367				ADAM28	90	47	138	148	8	728	669	90	90	425	431	1104	462	201	156	1490	262	273	829	646	201	485	147	2058	313	216	305	643	145	978	283	397	481	172	1001	502	268	1016	199
AURKA	1.10589	3.88885	4.17744	6.80359e-05	0.00332114	1.50547				ADAM29	1	0	10	14	1	0	1	23	7	1	0	8	3	46	0	31	23	0	2	4	1	5	0	1	0	5	10	18	4	26	10	0	19	0	0	1	0	7	7
ELAVL4	-0.622664	8.52755	-4.17467	6.87345e-05	0.00334554	1.33811				ADAM30	0	0	0	0	0	0	0	0	0	0	0	0	0	0	0	0	0	0	0	0	0	0	2	0	0	0	0	0	0	0	0	0	0	0	3	0	0	0	0
CCDC47	0.438516	6.04502	4.17293	6.9175e-05	0.00335728	1.29288				ADAM32	28	175	49	66	11	104	271	66	21	140	255	206	292	251	95	235	824	269	298	168	105	141	102	176	322	305	664	127	200	105	127	103	190	266	54	146	167	183	206
ITFG1	-0.403628	5.91559	-4.17182	6.94573e-05	0.00336129	1.28733				ADAM33	58	100	2	28	1	656	2248	106	3	97	159	3214	115	131	1739	421	154	727	294	388	467	1056	964	1280	166	55	1480	502	32	382	631	123	132	35	76	2958	178	184	202
SNRPF	0.561042	5.58903	4.17048	6.98005e-05	0.00336822	1.30869				ADAM7	0	0	0	1	0	3	0	0	0	3	1	0	3	3	0	0	7	0	7	4	2	0	0	2	0	0	0	2	5	0	2	1	2	2	0	1	3	1	0
NAT10	0.407043	5.60443	4.16829	7.03646e-05	0.00338062	1.29594				ADAM8	290	437	129	327	226	1792	893	384	441	570	1926	3491	5022	1554	1338	3532	1233	3346	1780	596	1978	1260	544	1973	1874	1961	890	1812	1222	4417	749	2213	708	751	5547	1231	1162	2588	1125
STK33	1.6349	2.31142	4.16792	7.04589e-05	0.00338062	1.49029				ADAM9	995	2464	743	1049	557	1432	3673	2718	615	2394	2913	10683	14677	1902	3572	2720	2224	2438	1883	1747	3159	3896	5989	2714	2757	2203	4335	1956	2243	1703	2047	1920	2216	2474	6240	3099	1641	3648	1718
CLASP1	-0.432451	7.5611	-4.16564	7.10514e-05	0.00339307	1.27823				ADAMDEC1	575	120	245	173	47	395	126	36	567	2142	1007	266	260	34	143	2503	78	2331	1378	605	4142	368	152	1291	547	326	741	2475	691	2185	229	1178	1180	563	498	719	1173	5831	921
ZFP28	-0.472025	4.71713	-4.16485	7.1258e-05	0.00339307	1.33021				ADAMTS1	2968	1789	4881	1496	387	403	8711	5485	317	1582	840	22255	9866	3391	7176	1831	1790	5931	1887	27043	5398	12711	29549	10936	2416	2913	2337	683	1625	1119	1158	1478	1844	923	5651	4327	548	5150	1118
GAPDH	0.510126	10.014	4.16461	7.13228e-05	0.00339307	1.33592				ADAMTS10	1229	2733	630	1336	11	1186	6895	8167	607	5060	7233	4016	8017	10982	5758	2342	7594	3741	1980	1505	775	7026	7312	2937	1150	8117	9003	1755	260	1446	4504	1916	4017	5331	1537	4400	643	5054	7509
NECAB1	-0.720479	2.24227	-4.16283	7.17893e-05	0.00340565	1.48863				ADAMTS12	149	474	54	85	27	243	1503	199	97	559	215	1100	2037	527	2132	753	81	1075	425	104	522	2476	4486	681	334	499	2282	378	533	152	1092	195	1147	495	2870	1809	368	1607	354
TOMM40	0.395909	5.77794	4.1612	7.22208e-05	0.00341468	1.26226				ADAMTS13	500	736	399	530	661	3282	5105	5090	176	1737	6298	1667	2252	4952	3929	2523	3993	912	2115	905	3412	3187	579	1799	2693	2961	1348	3081	2424	2264	4385	3188	2287	1514	729	962	2838	2638	2136
ACADM	-0.416964	5.66655	-4.16058	7.23854e-05	0.00341468	1.25558				ADAMTS14	26	106	28	26	25	219	431	2068	51	372	247	547	1652	1032	3682	378	544	902	112	173	712	1594	6071	674	411	411	339	406	306	419	155	324	292	256	1700	479	116	1838	309
NPHP3	-0.648298	4.77927	-4.15904	7.27941e-05	0.00342437	1.30183				ADAMTS15	153	74	29	81	26	177	767	263	9	340	297	2982	531	116	2275	539	378	602	367	55	1377	733	1007	398	161	131	983	207	125	195	62	114	362	578	321	1561	150	369	242
MRPS23	0.522853	5.5901	4.15584	7.36536e-05	0.00345515	1.25657				ADAMTS16	10	26	64	7	13	26	164	653	8	190	21	327	285	125	926	91	126	29	30	39	215	260	2948	93	95	159	211	27	53	18	87	24	130	562	551	530	39	349	19
MRPL12	0.706212	3.10494	4.15485	7.39227e-05	0.00345814	1.45786				ADAMTS17	161	228	40	34	78	436	1026	763	191	59	510	263	66	3575	563	288	791	574	644	118	442	1554	1051	140	431	7580	451	89	289	164	247	311	102	199	203	292	293	240	66
KCNAB1	-0.991084	2.61729	-4.15187	7.47346e-05	0.00348153	1.44509				ADAMTS18	2	4	39	35	20	325	301	38	34	8	63	278	10	142	144	54	5	347	15	128	101	546	37	91	26	32	113	97	151	11	97	15	27	24	104	147	22	179	43
HIST1H4D	1.33588	-2.2518	4.1515	7.48361e-05	0.00348153	0.954851				ADAMTS19	0	22	0	1	0	1	3	50	0	0	0	14	0	511	54	6	199	0	0	12	0	81	59	43	0	1	4	0	2	0	1	0	25	0	1	20	0	0	0
GALNT16	-0.661338	6.52971	-4.14734	7.5986e-05	0.00352529	1.19962				ADAMTS2	2217	4674	1191	1528	2181	3158	9274	2598	1788	4632	2075	5731	13914	2383	8264	5917	1722	5021	2031	680	7369	9009	46307	2714	2132	6897	19874	1398	2278	1710	16533	4483	18256	5532	7201	6435	7197	7265	3098
AGT	-1.86876	2.00451	-4.14595	7.63736e-05	0.00353354	1.43224				ADAMTS20	0	1	1	1	16	17	37	15	2	0	1002	10	5	362	100	8	161	22	27	8	7	95	29	5	13	101	3	2	37	3	0	9	29	1	22	0	0	17	0
KCTD1	-0.609899	4.7323	-4.144	7.69195e-05	0.00354475	1.25494				ADAMTS3	266	307	798	51	20	83	492	29	91	85	35	246	363	9786	508	163	64	128	150	19	119	175	258	166	58	54	358	83	17	104	236	35	331	89	258	880	31	168	97
CYP4V2	-0.756847	4.67455	-4.14359	7.70369e-05	0.00354475	1.25649				ADAMTS4	1923	763	696	602	584	487	2671	3538	580	1207	881	37381	8844	1576	5711	996	2333	3809	664	15231	10762	11562	16871	2229	2873	2386	1745	1552	2571	2026	475	1047	1956	1255	7683	1050	1018	4307	1325
AMY1A	-0.997115	-0.580837	-4.14281	7.72555e-05	0.00354512	1.27413				ADAMTS5	33	295	258	96	65	207	1103	94	118	79	185	783	441	592	777	591	76	614	116	375	285	1280	3338	504	514	530	935	270	481	99	302	256	335	324	656	1703	278	1614	210
C2orf91	-1.38612	-0.990965	-4.13801	7.86248e-05	0.00359692	1.22861				ADAMTS6	31	16	29	8	40	107	133	56	18	104	51	398	142	118	194	182	31	187	87	62	112	166	983	196	44	117	120	224	305	87	315	124	531	111	333	181	189	580	80
C1orf123	-0.339294	5.63465	-4.13736	7.88114e-05	0.00359692	1.1771				ADAMTS7	1664	511	212	278	893	2711	3371	1232	401	1011	4980	2359	7984	6863	2717	4517	918	4169	7393	262	2931	8847	8424	2074	3137	5703	1894	3416	1413	3267	420	2645	999	2300	2322	1868	1941	2998	892
SV2C	-2.55416	1.50189	-4.13474	7.95703e-05	0.00362174	1.3962				ADAMTS8	660	305	15	213	26	556	254	3416	2	398	615	1713	477	224	114	1346	130	540	919	33	850	188	104	1192	1175	639	204	693	14	132	5	1201	71	1110	199	628	394	164	323
TRANK1	-0.952328	5.31807	-4.13396	7.97981e-05	0.00362226	1.1785				ADAMTS9	955	1244	287	724	762	581	2155	530	648	611	3786	12929	4493	1521	4513	1354	209	5456	295	1762	1895	2852	7085	2656	944	1025	1165	887	1448	1589	432	724	936	806	4098	3044	866	2243	543
SLC35A5	-0.414303	5.18656	-4.13323	8.00119e-05	0.00362226	1.18599				ADAMTSL1	172	213	32	39	36	190	1419	581	26	926	99	3583	1035	339	968	598	160	372	170	208	553	1069	4745	2071	186	113	1428	294	279	224	169	72	116	1166	1670	1047	125	1123	135
KIAA1522	-0.64777	5.44224	-4.12999	8.09651e-05	0.00365227	1.15882				ADAMTSL2	926	1950	901	857	526	1470	4276	448	863	2233	3452	3152	1676	896	934	1292	550	991	1232	1167	1637	1360	3519	7600	1479	896	2204	1132	1736	1584	1763	1168	1730	1664	793	1500	513	1860	1066
KANK4	-1.64555	0.815872	-4.12862	8.13699e-05	0.00365227	1.35082				ADAMTSL3	115	128	8	219	24	144	1374	206	17	273	89	3126	538	161	307	591	49	513	200	291	342	535	2696	1402	250	137	517	296	78	135	95	132	55	124	173	938	190	523	94
EXTL2	-0.496723	5.33366	-4.12852	8.14001e-05	0.00365227	1.16008				ADAMTSL4	112	154	22	69	26	620	1030	102	47	165	318	2233	329	334	1598	777	223	1280	312	235	753	1705	1114	1068	248	388	689	519	288	440	255	299	400	263	733	1901	386	726	145
CDKN3	1.03888	3.48417	4.1258	8.22121e-05	0.00365227	1.35314				ADAMTSL4-AS1	1	1	2	0	0	4	13	3	0	4	6	23	17	5	4	5	5	11	10	7	14	23	23	15	5	4	10	13	3	5	3	5	0	5	16	9	3	7	2
DLG1	-0.541488	6.15819	-4.12569	8.22464e-05	0.00365227	1.12494				ADAMTSL5	27	17	5	26	5	160	185	53	9	45	34	624	75	30	71	40	24	36	25	19	41	160	56	189	18	57	79	17	33	37	31	22	40	58	62	60	35	36	32
SENP7	-0.560634	5.97896	-4.12551	8.23012e-05	0.00365227	1.12684				ADAP1	229	108	194	1331	315	1508	391	563	207	122	369	584	282	1553	579	1173	1940	657	1176	977	1146	1054	274	474	218	763	353	95	45	1294	85	336	1413	64	1186	161	726	1027	56
ENDOG	1.2121	1.79781	4.12483	8.25059e-05	0.00365227	1.33757				ADAP2	109	428	128	447	58	285	862	188	302	789	261	417	863	240	1128	556	154	1206	300	603	1480	1166	1024	1409	457	593	675	752	449	443	230	574	675	243	1339	983	447	1447	267
KCTD7	-0.552019	5.8032	-4.12481	8.25099e-05	0.00365227	1.12831				ADAR	6757	13563	11680	17974	7777	18776	26528	16940	9861	27642	30219	20132	16217	20449	11283	34157	32332	24724	23446	20874	25708	20564	16851	34965	15180	20599	23014	36610	30990	21580	15330	16949	30465	29031	13016	29732	20582	25023	25397
SSNA1	0.388006	5.17676	4.12443	8.26266e-05	0.00365227	1.17419				ADARB1	1056	1346	832	1493	571	1300	6329	4905	692	1430	1721	2705	3148	1839	1693	3047	6510	2285	3149	4017	2850	2664	6631	3915	3207	3746	5977	2335	4686	3389	1481	3049	2396	4594	1829	5305	3050	3452	1898
CHD5	-1.7256	6.57841	-4.12274	8.31373e-05	0.00366522	1.13061				ADARB2	24	28	125	14	1	127	230	29	31	13	89	24	123	78	27	228	251	53	75	81	49	32	4	44	42	22	131	14	44	67	90	102	42	49	2	17	67	118	43
DTNBP1	0.524999	4.04826	4.1197	8.40655e-05	0.00369647	1.27595				ADAT1	548	1596	577	462	1957	1791	1570	1872	408	1256	2321	1339	1194	1835	785	2033	1843	1701	1736	1279	1813	1371	1096	2027	916	2147	1273	2266	2251	656	1618	1127	1189	1630	1182	1552	1576	1264	909
SLC44A2	-0.590264	6.72953	-4.11575	8.52835e-05	0.00373065	1.09213				ADAT2	199	468	264	119	98	763	898	926	232	611	774	1054	799	1160	985	1219	1360	769	818	468	618	690	645	982	536	420	1049	894	728	865	882	694	878	887	482	1213	585	1125	789
BICD1	-0.486755	5.91614	-4.11569	8.53034e-05	0.00373065	1.09417				ADAT3	59	108	31	25	75	232	80	68	98	91	224	83	96	228	264	161	162	138	82	69	140	256	138	177	93	191	66	113	108	93	117	209	82	63	180	82	194	109	104
RAD51C	0.656332	5.64981	4.11386	8.58745e-05	0.00373065	1.11243				ADC	186	553	467	483	466	1725	2448	725	317	1109	1175	1651	782	661	422	1736	685	1144	983	1244	792	547	1973	1892	1185	1251	854	1278	1469	1421	1226	785	1992	1059	406	614	1068	1034	623
GLA	0.460207	4.08257	4.11373	8.59153e-05	0.00373065	1.2505				ADCK1	445	1023	335	551	717	1775	982	1210	387	1010	2273	749	885	1249	896	2106	1741	915	1010	1256	2125	1356	530	2176	2121	1335	971	1393	973	1887	787	1206	1152	820	760	968	1300	765	1663
CBFB	-0.514301	5.87835	-4.11305	8.61291e-05	0.00373065	1.08597				ADCK2	1953	2537	1009	2187	1243	1890	1992	940	1874	4426	4147	1259	1220	1634	1131	3990	2411	2708	2572	3468	2321	1440	948	3871	2243	1884	2188	3381	2563	2801	1755	1734	2752	3197	1372	2071	1953	1720	2737
BRCA1	1.13689	5.07981	4.11291	8.61719e-05	0.00373065	1.17718				ADCK3	1345	7393	1693	2194	2011	3822	6671	7428	3227	4778	4223	2554	4639	9215	4837	4698	8412	7037	3339	3555	5427	4152	2346	6752	5752	3918	5513	2718	6618	4349	6676	3733	3335	5772	1917	6925	4370	4165	7673
FBXL17	-0.433025	4.69813	-4.11206	8.64405e-05	0.00373268	1.15182				ADCK4	862	2841	1907	1281	1589	2614	2682	1022	1301	2760	4927	2224	1617	2805	1722	3137	2621	1981	2399	1872	1999	2094	1540	2907	2102	3167	2287	2608	3230	2348	1474	2005	2769	2138	1321	2118	1823	2097	2320
REPS1	-0.391834	5.78165	-4.09897	9.06609e-05	0.00390359	1.04031				ADCK5	301	814	242	353	313	1121	1285	439	387	1240	1326	541	905	1330	1068	1592	811	1222	873	686	1459	1038	682	1612	1129	1654	1127	893	1327	2122	1421	1480	1416	932	514	860	1373	1047	1126
KLHL34	-1.2117	0.201086	-4.09836	9.0862e-05	0.00390359	1.2109				ADCY1	6068	13114	3487	8222	6106	7659	11465	4631	7043	34213	24363	7194	15507	6438	1710	16514	5598	7789	10340	5699	4979	2817	2141	9849	1563	11949	37900	26313	3599	20532	17009	4571	23938	37315	401	16225	3335	18565	20647
CDC6	1.16765	4.5711	4.09616	9.15902e-05	0.00392361	1.17418				ADCY10	1	11	3	23	7	36	44	19	20	23	62	31	55	35	32	72	44	65	35	36	105	24	36	82	26	78	50	50	42	39	59	40	64	42	50	62	54	69	41
SLC16A12	-1.75821	-0.410965	-4.09555	9.17939e-05	0.00392361	1.1656				ADCY2	38	1211	395	2829	72	11	883	39	196	108	11	216	298	1	46	70	106	652	429	1279	42	21	372	755	7	3471	331	8536	43	1295	40	65	430	138	18	578	4	138	220
TACO1	0.520544	4.66994	4.09324	9.25698e-05	0.00393167	1.12079				ADCY3	581	1057	700	595	608	1734	2755	1155	738	2597	6787	4458	2689	2478	2033	3196	2914	2584	3937	3188	3290	2292	2731	2881	2134	2075	2004	2907	2328	1814	2429	2115	2388	2947	2757	2422	2342	2054	1877
ZNF624	-0.546962	3.01517	-4.09323	9.25729e-05	0.00393167	1.2393				ADCY4	479	488	151	189	35	869	3790	343	85	1289	655	2068	4436	892	2733	2022	197	4342	601	1600	1977	3008	8214	3535	1328	759	2653	2088	929	1666	720	738	761	588	1345	3884	831	3387	1217
E2F1	1.2236	5.93201	4.0929	9.26829e-05	0.00393167	1.04284				ADCY5	589	876	1371	1983	481	1710	2336	904	925	2484	3469	2092	1338	3139	1167	3316	1095	2102	4368	2988	1990	3307	458	3364	2096	3622	1082	3369	3146	2313	1255	1379	4245	2707	463	1761	1904	1808	2769
BEST4	-0.78288	1.40883	-4.08997	9.36761e-05	0.00394885	1.23923				ADCY6	996	3307	1738	1748	2318	2525	7727	5759	2037	4792	13508	5438	7348	8763	4156	7551	5709	4202	3363	3711	3437	5948	4726	5717	5554	6467	4885	8791	4267	6089	4833	4120	11738	7028	1927	7761	4844	5790	5837
SPTAN1	-0.507005	9.77242	-4.08973	9.37568e-05	0.00394885	1.08457				ADCY7	348	211	206	375	451	1229	1664	186	85	1034	2287	847	389	1640	808	2934	2602	2304	2430	1227	1694	1588	662	1681	1074	984	1204	1912	1111	1200	223	1498	733	1063	687	1200	968	1048	293
SHFM1	0.388831	5.94604	4.08963	9.37912e-05	0.00394885	1.00938				ADCY8	24	15	3	295	152	26	2	183	22	0	1540	465	125	1982	113	4052	60	87	7	1731	2699	4702	886	810	155	804	7	245	120	41	13	724	305	1	115	14	166	76	0
CCNC	-0.29	5.44645	-4.08863	9.41321e-05	0.00394971	1.01946				ADCY9	924	1945	640	901	512	1551	2436	1722	708	2177	4427	2587	2388	2171	1888	4064	3121	2545	3081	2203	2329	4054	2154	2495	2686	3547	2906	2473	2985	1790	2336	3261	2121	3036	1780	2997	3133	1959	2929
CADM2	-1.61768	2.38668	-4.08819	9.42808e-05	0.00394971	1.23543				ADCYAP1	861	219	1	2820	7318	10705	130	2	186	5885	2882	1942	1499	850	47	2637	30	227	211	90409	118	77	37	22688	39	4922	3	1401	2241	262	7	4	609	1028	17	2215	28	1327	29
MYOZ3	1.3491	1.66742	4.08542	9.52365e-05	0.00397985	1.20427				ADCYAP1R1	1124	3911	5062	6007	3128	5520	10078	1949	5169	4880	33632	3051	3609	9522	3018	12128	8047	3321	1226	10223	3355	8965	544	5209	6781	7749	5784	1947	7948	4591	7210	4644	20199	8374	1898	2989	10538	5503	6286
PCNA	0.76585	6.92547	4.08322	9.59986e-05	0.00400176	0.976586				ADD1	6221	15110	15576	6568	9612	12120	25077	11610	8695	23334	25206	13841	20437	20699	12400	44148	19868	14934	27917	22107	17277	20200	17549	28413	18606	23584	25108	25980	27876	22531	20482	22727	26090	22340	10050	25465	18130	19882	29008
PRY2	-2.35819	-4.96869	-4.08235	9.63015e-05	0.00400448	0.514875				ADD2	10875	7446	7265	8408	8253	11058	11407	22142	5720	18039	30854	6318	7163	14599	5467	25897	24343	14276	21484	11812	14124	11566	3766	15182	18938	18072	14898	27327	13493	15615	15595	15672	14926	24901	5664	16441	13609	10255	22274
CHRNB4	-1.01484	5.32329	-4.08126	9.66836e-05	0.00401047	0.998243				ADD3	3610	5387	4427	1612	2954	7549	6410	837	2280	8319	9069	8157	8294	5489	8886	16010	3388	11802	8931	2952	7255	8212	9170	7496	6203	9903	7134	13142	6700	4178	10015	7405	5817	13074	2299	12333	5283	10153	7082
CAPS2	-0.864307	2.93984	-4.06985	0.000100769	0.00416964	1.16025				ADGB	7	0	6	0	0	101	5	0	0	1	1	10	4	1	0	4	1	0	16	2	34	1	1	3	16	0	4	8	3	4	22	17	4	2	21	276	16	1	3
DMRTC1	-1.04798	-0.283419	-4.06805	0.000101427	0.00418082	1.07631				ADH1A	0	4	0	1	0	6	18	2	0	2	8	8	1	3	13	5	3	150	5	1	5	18	0	23	1	1	7	13	3	1	33	5	6	8	0	4	3	2	4
CHIC2	0.375765	3.59557	4.06669	0.000101928	0.00418082	1.13377				ADH1B	1015	1260	1	791	27	1105	3808	152	6	264	584	1202	16	112	1653	1110	27	33313	1226	1378	395	5882	3	7340	202	33	435	1182	5	858	2355	320	203	181	30	4134	526	167	369
HIST1H2AD	1.55608	-2.24165	4.06638	0.000102041	0.00418082	0.707136				ADH4	0	0	0	0	1	6	2	11	0	1	0	5	2	1	5	4	5	1236	4	2	3	30	1	2	2	6	2	1	2	2	5	3	0	1	4	3	2	4	0
NR2C2AP	0.541455	3.58284	4.066	0.000102183	0.00418082	1.13765				ADH5	3742	10481	5667	4313	5584	5695	5191	7328	3238	7225	5241	4460	4433	6815	4615	9333	8688	8427	7345	6594	4677	8044	5544	7107	4270	6729	8348	7479	5614	5699	7048	6542	6077	6231	4046	7104	4206	6539	5611
MRPS12	0.426913	3.77235	4.06574	0.00010228	0.00418082	1.11784				ADH6	10	23	7	3	8	36	53	78	2	41	12	30	59	38	31	56	64	26	33	4	33	24	19	19	12	44	44	37	10	29	111	20	43	30	10	26	9	64	17
BIRC5	1.62932	5.95381	4.06428	0.000102819	0.00419267	0.960152				ADH7	0	0	0	0	0	0	1	0	0	0	0	0	0	0	0	0	0	0	0	0	1	0	0	0	0	0	0	0	1	0	0	0	0	0	0	0	0	0	1
CPNE9	-0.973473	2.29745	-4.06251	0.000103482	0.00420952	1.15902				ADHFE1	57	161	89	41	62	319	468	130	35	215	220	413	328	318	181	370	157	403	291	382	363	252	157	644	194	146	324	356	497	254	270	181	159	190	65	373	151	292	115
MTA2	0.396277	7.00466	4.06165	0.000103802	0.00421237	0.903845				ADI1	1421	3870	1980	1003	859	2994	2990	2122	1660	2184	3984	11904	1803	1928	3092	2463	1976	3165	1733	2830	5266	2190	2621	3195	2198	2423	2030	2744	3193	1975	2114	1977	1830	1717	3226	2812	1947	1757	2438
MYRFL	-1.22909	-1.27016	-4.06015	0.000104368	0.00422516	0.959526				ADIG	0	0	0	0	0	1	3	10	0	1	0	0	0	0	0	0	2	2	1	3	0	0	0	0	0	0	0	1	1	0	0	3	0	1	1	0	0	0	0
KCTD21	-0.58129	3.33943	-4.05943	0.000104641	0.00422605	1.10414				ADIPOQ	0	0	0	0	0	4	2	1	0	0	1	1661	1	0	136	302	1	6015	0	0	2	3016	7	1	2	0	30	3	1	4	0	0	5	1	8	0	0	30	0
GPR115	-1.71478	-5.02946	-4.05796	0.000105198	0.0042345	0.404077				ADIPOR1	3549	5664	5401	4218	4142	5240	7656	3646	2682	9058	6991	7708	9530	3004	4166	7133	4655	7367	5290	8308	8541	4737	4549	8463	6012	5984	4641	6041	11884	4873	4391	6292	7942	6231	7660	6258	7148	5070	7367
TMEM55A	-0.438855	4.21964	-4.05755	0.000105353	0.0042345	1.0158				ADIPOR2	5855	4343	2245	2425	3906	4806	4522	3255	2603	3491	8262	3845	2189	3032	2883	6260	6063	7023	5817	2589	4077	4362	2478	5094	4582	5695	3667	4504	5203	3942	3795	5720	6876	4236	4702	5056	6592	3719	5336
BRI3BP	0.732414	4.71953	4.05563	0.000106087	0.00425385	1.00003				ADK	843	1961	1771	573	1228	1651	1363	2250	837	1381	969	1992	1223	1546	998	1557	1636	2064	1265	1821	1347	1640	1894	1343	903	1669	1731	1408	1536	919	1808	1148	1677	1529	1160	1277	743	989	1021
AUH	-0.411895	4.27314	-4.05229	0.000107375	0.00428678	0.992529				ADM	1964	3288	1133	1275	1063	1307	4141	1414	1112	739	1556	13803	26373	1300	1376	1025	677	1576	809	7810	5221	3282	3950	1495	2358	1938	851	617	1781	412	664	1536	539	497	8514	2669	1068	1156	859
TMEM70	0.325493	4.28306	4.05218	0.000107418	0.00428678	1.01718				ADM2	69	23	49	31	142	286	201	1052	13	50	391	84	81	82	39	444	359	173	327	142	1686	489	244	215	210	225	113	305	175	446	59	535	277	67	498	618	199	205	76
CDK2	0.659532	4.14002	4.05097	0.000107891	0.00429549	1.04412				ADM5	30	47	20	61	86	283	173	73	45	60	209	229	150	246	494	393	519	323	126	32	336	296	135	152	175	232	74	162	63	153	60	363	181	46	654	82	102	154	103
NUP93	0.535358	5.32274	4.04928	0.000108552	0.00430409	0.912793				ADNP	4876	10782	6390	5468	6924	9867	10571	13298	4669	12066	19875	8421	7545	16874	7939	22584	25960	15371	15736	5344	11605	16784	8576	15674	10631	13038	16028	18749	11184	10920	14347	15634	11191	17187	12475	14377	14674	11910	11339
WDR76	0.767234	4.32031	4.04911	0.000108618	0.00430409	1.0232				ADNP2	1905	1908	848	1046	2083	3445	2401	3874	524	1942	7300	9542	5953	3007	1482	3930	6365	4493	4429	1849	3543	3323	2577	2641	2609	2653	1982	3638	3744	2271	1789	3525	2229	2266	4334	1841	2833	2143	1718
PFKL	-0.821184	6.39987	-4.04527	0.000110133	0.00435386	0.851975				ADO	1223	3900	1744	825	2410	2688	1395	3036	1489	1655	2399	1200	1097	2804	1813	4366	3045	3308	2946	1328	2389	2877	1821	1820	2129	2588	2269	3578	1859	1936	2504	3623	1913	2225	2044	1802	1999	1928	2139
ADRBK2	-0.76539	7.50376	-4.04218	0.000111367	0.00438539	0.858846				ADORA1	20	34	312	15	11	21	107	351	32	34	48	55	13	143	142	58	296	72	39	427	53	566	134	143	24	105	26	35	84	79	65	17	166	22	139	43	71	47	13
PGAM5	0.445592	5.22244	4.04197	0.000111451	0.00438539	0.892627				ADORA2A	19	17	6	10	13	111	57	64	5	29	648	70	196	175	206	362	182	137	228	22	62	82	39	235	104	492	142	350	96	91	113	263	134	90	82	219	92	199	105
HIST1H1C	1.47923	2.92728	4.04052	0.000112037	0.00439817	1.09086				ADORA2B	44	179	246	18	7	132	364	28	20	314	197	107	95	212	178	426	533	145	39	163	95	118	214	130	89	61	162	268	39	286	146	157	740	36	283	228	448	271	39
ABCF2	0.37041	5.85433	4.03962	0.000112403	0.00440229	0.842999				ADORA3	120	861	67	227	47	114	111	41	131	1208	93	94	191	103	768	282	24	334	245	261	160	325	273	812	88	128	359	222	396	69	270	160	680	231	255	206	153	643	176
AGPAT4	-0.625951	6.26139	-4.03811	0.000113014	0.00440803	0.826208				ADPGK	1288	2680	1847	1326	1354	2932	4128	4816	1236	3138	2435	4579	5045	4590	4065	6110	3480	5745	4857	4202	5528	4269	3628	5869	3338	4157	4361	5044	4209	4546	3556	3666	3807	3609	4625	5011	2873	5809	2590
MCM6	0.767144	6.20147	4.03797	0.000113073	0.00440803	0.831833				ADPRH	237	447	463	300	72	415	887	219	183	773	346	709	446	240	587	791	280	999	705	1068	757	736	989	1212	368	269	540	671	1451	414	330	491	785	372	421	1152	231	1113	389
TP53RK	0.392371	4.32064	4.03622	0.000113788	0.00441919	0.962569				ADPRHL1	120	439	132	318	328	233	613	420	189	320	320	185	544	216	291	384	526	352	436	519	328	300	75	261	113	341	510	304	256	297	529	193	492	470	93	308	122	428	607
MTFR2	0.79674	1.58384	4.03598	0.000113885	0.00441919	1.05449				ADPRHL2	945	3989	1482	1413	1942	3828	3487	1048	2015	2963	3289	1818	1687	1376	2013	3384	1403	3193	2116	2065	3864	1246	1296	2870	3659	2813	1763	2346	2530	3553	2997	2820	3412	2291	2676	2051	4111	2251	3141
SLC4A3	-0.552755	6.22505	-4.03522	0.000114199	0.00442121	0.816188				ADPRM	465	1488	673	478	446	480	735	1526	347	1340	464	461	882	987	416	775	1210	621	625	375	347	485	663	483	495	573	777	589	232	454	835	534	687	960	287	754	304	594	943
WDR47	-0.522307	5.59451	-4.03416	0.000114638	0.00442802	0.826332				ADRA1A	8	3	18	19	15	6	9	4	4	21	47	31	84	700	126	78	230	75	8	136	21	200	575	25	65	194	23	13	19	16	4	20	583	5	4	64	22	146	7
EGFLAM	-1.28401	4.32495	-4.03155	0.00011572	0.00444449	0.903959				ADRA1B	64	25	901	125	21	79	72	8	7	55	173	531	178	27	189	64	13	97	36	282	99	275	810	348	138	1286	63	46	626	112	40	97	259	22	222	236	45	287	39
HSPA4	0.320866	6.97531	4.03115	0.000115886	0.00444449	0.800417				ADRA1D	7	4	3	3	3	14	42	8	8	10	5	52	57	18	77	20	26	70	2	136	32	112	66	40	15	20	54	12	35	12	4	6	12	18	66	56	10	29	9
SH2D5	1.35012	1.15684	4.03075	0.000116051	0.00444449	1.00697				ADRA2A	149	260	587	406	95	1021	1303	257	41	802	369	2091	524	96	930	995	31	862	965	6876	815	774	158	2756	2218	8196	549	1978	491	1367	135	940	481	424	1018	1498	78	270	1336
AMY2B	-0.917695	4.71033	-4.03059	0.00011612	0.00444449	0.867934				ADRA2B	47	222	42	81	12	26	112	10	9	162	62	249	430	57	277	93	16	141	52	219	73	126	153	303	122	53	102	53	62	71	70	12	44	79	256	328	44	79	44
HNRNPF	0.333974	6.79692	4.02933	0.000116646	0.00445281	0.79292				ADRA2C	91	316	452	228	137	39	611	1210	65	58	1246	448	360	175	701	333	572	471	494	309	214	1239	136	201	286	489	168	314	311	331	47	1168	111	105	160	309	830	128	27
HMGB2	0.931715	8.05162	4.02866	0.000116929	0.00445281	0.809895				ADRB1	1	0	1	3	0	2	20	9	2	1	3	105	37	1	3	14	5	48	2	6	5	137	8	8	1	4	6	2	2	4	5	2	2	2	14	20	11	3	4
EMC8	0.356563	4.7245	4.02818	0.000117131	0.00445281	0.890397				ADRB2	220	974	7	264	318	91	221	5	35	798	26	321	739	8	100	332	26	589	165	274	171	208	143	601	467	342	1083	2860	474	356	71	263	33	686	150	2614	35	250	451
GTF2IRD2	-0.457711	5.56981	-4.02672	0.000117749	0.00446626	0.80236				ADRB3	0	1	0	1	1	1	2	1	1	9	6	1	12	5	11	16	2	86	1	1	3	17	6	2	1	5	4	3	4	2	13	7	17	9	2	6	0	33	5
DDX54	0.381553	5.31448	4.02293	0.000119365	0.00450748	0.819324				ADRBK1	4628	6923	3873	5632	5590	18874	11236	8533	5422	9966	13813	13098	8102	9194	6978	26183	10683	16531	20750	13140	23735	9648	6695	21272	21619	11095	8000	13652	20166	20050	5641	11938	9683	8788	10177	11600	23064	7035	10057
RBM43	-0.604131	2.62379	-4.02292	0.000119371	0.00450748	1.0253				ADRBK2	9401	12712	7544	8931	4159	11493	15586	3274	5540	20906	30678	4248	26826	30486	5464	19618	14574	10295	13658	7914	6442	12098	2977	7341	9385	18848	33916	10934	11777	6748	20012	8704	17093	28540	2725	12052	8471	22506	20747
EPHX2	-0.545121	4.49097	-4.02109	0.000120158	0.00452702	0.861566				ADRM1	1437	2839	1696	1209	2136	2658	2895	2319	2034	2793	2912	2777	2760	1897	2118	3488	2778	2853	2718	3629	4443	3132	2757	3374	2445	2781	1602	2912	2892	3081	1998	3530	2346	2060	6533	2263	3099	1927	2969
GOLGA7B	-0.58648	5.38678	-4.0197	0.000120762	0.00453963	0.786715				ADSL	4282	12144	2717	1964	7448	5026	5693	6947	4153	6095	5243	2583	3031	5479	4051	5940	7187	5499	4382	2455	5995	5190	4434	3898	4280	4689	5899	3861	3436	2888	4691	4887	4060	4446	3553	5350	3833	4365	4775
C17orf53	0.797303	3.70882	4.0172	0.000121852	0.00456573	0.9746				ADSS	842	3297	1983	1586	1098	1103	3264	3795	1285	3077	2153	1780	3171	3616	1095	3818	4325	2279	2520	2617	2815	2736	2282	2669	1677	2234	3445	2793	2976	1911	2086	2136	2991	3607	1687	3048	1918	2064	2336
CHAF1A	0.915203	5.10011	4.01686	0.000121999	0.00456573	0.839624				ADSSL1	340	811	653	131	1470	1024	918	425	167	773	782	1656	664	801	348	1156	351	205	1041	878	1785	623	234	1094	2058	1587	703	1961	486	1450	522	739	887	356	527	595	1284	492	1377
DMRTA2	-0.910407	-1.51518	-4.01442	0.000123073	0.00459572	0.784342				ADTRP	25	78	20	44	8	116	67	20	111	307	78	225	49	13	44	486	53	70	200	59	41	51	27	307	64	44	104	108	69	206	22	95	186	60	183	152	23	558	171
REEP6	-1.09769	3.26414	-4.01116	0.000124525	0.00463965	0.939765				AE000662.92	0	0	0	0	0	0	0	0	0	1	0	0	1	0	0	1	0	0	3	0	1	0	0	0	2	1	0	0	0	0	0	0	0	0	0	1	0	0	0
FRY	-0.660951	5.80885	-4.01016	0.000124973	0.00464608	0.73875				AEBP1	7557	7112	2713	3150	1480	12672	67804	10767	3446	8295	18118	52212	23530	20101	19924	15295	5761	5398	11752	4317	12091	28364	116751	31142	12651	8998	38377	12485	10564	19299	25250	11299	16959	12087	33392	29297	9478	20107	12266
HSPA6	1.83589	2.57554	4.00934	0.00012534	0.00464946	0.988159				AEBP2	1826	1807	1084	727	906	1698	2326	2490	680	1657	2431	3383	2862	1654	738	2058	2307	1690	1342	896	1594	1552	1464	1530	1875	1504	1249	1453	1211	1077	1456	1578	1414	1602	1675	1812	1894	994	1314
GINM1	-0.372764	5.00782	-4.00538	0.000127133	0.00467465	0.766102				AEN	3015	2151	1417	894	3673	2323	1244	2339	1610	600	2157	4826	3170	3497	2106	6526	2893	3590	5863	1849	5514	6636	4031	3724	1918	3270	999	2940	3356	2568	3062	5638	2377	1534	5760	1300	3445	1843	958
CKS2	0.936863	4.72332	4.00477	0.000127414	0.00467465	0.841898				AES	5412	14260	14545	8017	5475	4031	14333	13181	6491	14891	16596	10371	10503	8505	6533	16580	10581	9112	7402	14299	8710	15098	10042	18537	8382	10661	10189	16262	12470	11976	7972	7023	9600	13273	6269	12169	1651	7918	12900
C19orf48	0.76821	5.52323	4.00415	0.000127696	0.00467465	0.753896				AF165138.7	1	0	1	0	0	0	2	0	0	1	4	2	1	5	1	1	1	3	2	4	2	1	7	1	3	1	5	12	2	2	1	1	10	0	7	2	1	7	1
PRY	-2.49418	-4.62739	-4.00412	0.000127709	0.00467465	0.377776				AFAP1	1677	5658	3423	1605	2266	2242	9821	19320	1429	7466	7396	5984	6506	6757	3094	5382	12737	3118	3425	1186	4580	8046	9013	4699	4011	7268	14782	6582	2989	4277	7249	2541	6447	9021	2493	5924	4943	7077	6615
AC110619.2	-0.789382	2.03386	-4.00338	0.000128048	0.00467465	0.972101				AFAP1L1	609	1056	407	237	305	438	2845	515	162	1421	561	1610	5356	649	1270	1528	219	2422	677	375	911	1923	6213	1683	1615	808	2680	1829	1001	789	511	850	718	1100	1086	2946	699	2614	909
MREG	-0.581529	2.53615	-4.00317	0.000128144	0.00467465	0.964501				AFAP1L2	524	608	1608	317	359	1350	2877	877	312	1761	612	3605	3150	984	1658	1527	494	1445	950	909	999	1752	3257	3962	1060	1054	2158	822	648	866	1024	619	2035	1376	551	2292	577	2706	774
IGSF5	-1.36006	-2.15003	-4.00216	0.00012861	0.00467465	0.687651				AFF1	1752	2412	1473	734	1311	1914	3098	7915	495	2106	4628	4333	6256	2316	2552	3755	7496	6699	3343	3250	3411	3343	5265	4781	3150	7262	7181	5491	3015	2022	3026	2653	1736	3205	2748	6399	2441	4146	2028
HSPH1	0.571403	7.79362	4.00153	0.000128901	0.00467465	0.714935				AFF2	46	7	446	238	150	74	948	183	6	43	78	164	159	25	475	248	110	225	36	2266	21	419	652	698	32	315	185	754	19	157	2	43	2230	88	50	110	10	106	14
PDE7B	-0.978142	2.00174	-4.00151	0.000128913	0.00467465	0.965992				AFF3	1184	1507	1872	1462	1822	1400	2779	7140	558	5793	2649	1976	2132	3200	720	3343	2479	1444	5713	2056	3686	1623	780	2338	2233	1793	2788	4686	2708	1576	3080	1988	5027	4665	735	4055	2596	2018	3296
C7orf41	-0.578653	7.7309	-4.0015	0.000128914	0.00467465	0.725321				AFF4	4041	6403	7345	3675	6328	8211	11112	12784	1982	7032	14019	17535	16493	9608	4958	15002	8983	9810	12369	6686	10837	7352	13519	9050	8073	12117	9951	15237	13156	7482	9374	9122	13080	11902	11320	11063	13089	8321	6301
CCDC43	0.379041	4.5592	4.00115	0.000129077	0.00467465	0.818349				AFG3L2	1537	2234	1493	1307	2217	2857	3032	2675	622	2178	4136	3828	2445	2129	954	3159	4118	2985	4916	2504	2679	1731	1631	3026	2039	2432	2981	5435	2646	3202	1773	1830	3194	2451	1907	2613	2223	1601	1928
NIPSNAP3A	-0.488391	4.77712	-4.00004	0.000129593	0.00467465	0.765671				AFM	0	0	0	0	0	0	0	0	0	0	0	1	0	1	0	0	0	0	0	0	0	5	4	0	0	0	0	0	0	0	19	0	0	0	0	0	0	0	0
HNRNPC	0.338635	8.92861	3.99883	0.000130155	0.00467465	0.741139				AFMID	1002	1727	860	1091	815	2602	4317	5726	389	3201	3964	1334	1425	3321	2285	2532	4739	1917	2334	1153	1839	2214	1053	2064	2135	2925	2160	3089	2257	1348	1259	1801	1855	2156	1228	2036	1703	1417	2599
TRIM2	-0.609646	7.31727	-3.99853	0.000130294	0.00467465	0.705208				AFP	0	0	0	2	1	0	3	0	0	0	0	1	0	0	3	0	0	0	0	1	1	20	8	2	0	1	0	0	0	1	2	0	1	0	10	0	0	0	0
DIRAS1	-2.11051	3.66697	-3.99783	0.000130625	0.00467465	0.848946				AFTPH	1560	3670	2923	2174	2718	3262	4338	3134	1731	3967	6632	2987	3557	2863	1196	5601	4574	4485	2182	3226	3201	2559	2123	3950	4521	3796	3652	4061	4794	3164	5068	3605	3164	5661	2921	5012	3326	3315	4769
WDR78	-0.621598	1.64938	-3.99714	0.000130945	0.00467465	0.949246				AGA	353	702	407	244	30	434	748	418	130	692	325	496	754	211	369	685	346	441	678	602	450	480	624	615	249	215	395	400	504	421	465	226	198	514	400	639	202	493	367
RSPH4A	-0.884527	1.70528	-3.99694	0.000131039	0.00467465	0.950635				AGAP1	4869	6451	7907	6480	5851	6516	13371	15336	4647	13412	10257	8832	7518	11711	5191	19506	24547	14620	14094	7819	6638	9844	4445	13702	11086	6246	11859	15923	12619	11796	19540	12065	16726	16604	3738	9849	12753	7210	15610
FAM124A	-0.674633	3.68166	-3.99649	0.000131252	0.00467465	0.862581				AGAP10	111	174	104	63	67	1097	829	460	72	316	536	447	965	1243	833	783	537	537	753	351	265	621	346	585	572	889	883	378	899	514	576	202	671	1040	306	623	402	783	415
CAMTA1	-0.675524	7.07669	-3.99597	0.000131495	0.00467465	0.692205				AGAP2	1930	2269	2742	1516	1902	2175	5178	2722	1675	5858	12089	2006	2316	5014	1874	6425	2316	3035	4115	2277	2439	2923	680	2520	4109	10027	2828	4628	2554	3391	2763	2664	7598	6913	929	4481	2463	3019	6939
PA2G4	0.360772	6.64847	3.99581	0.000131571	0.00467465	0.679719				AGAP2-AS1	45	82	42	45	6	75	68	85	54	100	194	40	84	116	78	109	112	102	81	42	86	125	95	67	111	137	69	109	87	76	89	95	70	114	79	58	36	60	192
AMY2A	-1.03142	-1.04894	-3.99474	0.000132079	0.00468281	0.785068				AGAP3	9037	8803	7218	8664	6908	13677	21930	12664	10722	20257	31167	11575	12089	16023	9254	24431	20444	17907	16082	18867	15191	5927	7592	26199	16644	13343	12850	17935	14744	21174	16886	12188	17463	19777	15413	11559	15820	15378	20851
CALM2	-0.462996	9.79258	-3.98761	0.00013549	0.00479368	0.741358				AGAP4	435	970	661	244	344	2574	1837	1953	274	917	2814	897	2041	3623	1310	2420	2478	2535	1725	759	1796	1829	625	2035	2460	2734	1831	2822	2497	2269	2513	2086	1334	2252	1024	1245	1742	1844	1912
NEK3	-0.571689	4.72727	-3.98547	0.000136535	0.00482053	0.719893				AGAP5	1	0	0	0	2	21	18	22	1	9	54	6	16	20	19	35	17	33	35	11	17	20	9	26	15	30	14	45	38	19	10	25	13	16	1	11	16	13	6
URGCP	-0.40766	6.09926	-3.98042	0.000139022	0.00489807	0.632392				AGAP6	521	974	583	266	503	3411	2074	3022	405	1307	4835	1649	2226	4034	3034	4008	2630	3159	2460	1093	2553	2785	1115	2812	2630	3982	2335	2935	2388	3406	3096	3138	2602	2312	2225	2374	1961	3112	2692
ESRRA	0.494815	4.13237	3.97949	0.000139485	0.00490411	0.799324				AGAP7	67	152	134	130	54	394	238	349	68	130	429	138	267	488	1090	349	416	307	327	422	296	299	396	277	338	437	342	330	284	402	319	1053	1299	253	165	254	210	420	381
ADRB2	-1.66508	1.34767	-3.97587	0.000141298	0.00495246	0.882978				AGAP8	280	547	907	94	454	1185	824	1266	160	818	1998	411	840	3345	1636	2133	967	1050	1527	365	1036	1162	408	1050	955	1825	1179	1443	983	883	951	917	1793	920	445	603	770	2131	1487
AMY1B	-0.976745	-0.770825	-3.97547	0.000141504	0.00495246	0.753928				AGAP9	164	262	187	92	70	1618	1279	771	72	513	802	753	1536	1926	1196	1258	728	776	1217	534	441	930	554	921	851	1388	1447	667	1370	793	916	351	1085	1585	474	1041	585	1290	628
ENO1	0.447092	9.11188	3.975	0.000141742	0.00495246	0.665959				AGBL1	4	2	11	1	3	7	9	7	0	6	11	6	3	0	0	7	5	1	19	21	2	1	5	1	12	17	6	2	18	1	5	1	1	6	0	0	1	0	3
PSMC3	0.456856	7.01462	3.97379	0.000142353	0.00496348	0.607483				AGBL2	63	65	43	44	107	116	244	124	27	130	203	212	74	73	92	236	66	143	280	59	196	34	62	201	70	162	44	149	253	159	87	140	60	79	67	156	157	75	79
TMIE	-0.958729	3.20263	-3.97033	0.000144122	0.0050148	0.813947				AGBL3	439	293	96	337	157	1206	777	374	273	1893	1582	1027	632	740	294	1104	642	876	850	280	851	368	187	785	789	619	607	895	1008	767	1544	694	983	2046	261	506	1053	811	1706
DAPK1	-0.681208	6.26794	-3.96909	0.000144764	0.00502673	0.594359				AGBL4	230	256	344	308	108	629	342	56	156	501	852	575	274	180	112	606	48	674	772	425	467	65	17	302	820	487	133	555	517	308	447	620	441	726	135	297	812	178	547
SUV39H2	0.642032	3.61016	3.96598	0.000146376	0.00504195	0.810587				AGBL5	1826	2877	1962	1396	4067	3873	5354	3192	3360	4911	8447	3002	2810	4778	2160	5381	4642	3768	6704	1637	7621	3740	1404	3547	4934	5614	2802	3843	3058	3451	4934	3916	3391	4871	2753	2856	4194	2238	4761
PIM3	0.450226	6.00886	3.96591	0.000146412	0.00504195	0.590399				AGER	553	1103	150	266	732	2255	1564	1100	365	1454	1885	1340	3764	4722	3993	3204	2495	1967	1695	623	2142	2433	1080	2526	1313	2294	1731	2544	1225	2930	3813	2001	1863	1977	816	1963	807	3477	3871
H2AFZ	0.526507	7.58515	3.9657	0.000146524	0.00504195	0.590069				AGFG1	2339	6073	4111	2297	3141	5015	5469	5036	2327	6262	5580	11398	11440	4956	3320	6578	7564	7778	7557	3802	8104	4345	4267	5295	4709	3597	6298	6168	8239	4457	7545	5184	5397	7661	9200	7215	4312	5505	6191
AKAP6	-0.678314	6.14227	-3.96546	0.000146651	0.00504195	0.583053				AGFG2	1026	1080	1054	611	862	2316	1796	607	761	1836	2994	775	1332	808	1008	2780	666	3178	1572	2316	2157	1090	972	3221	1704	1401	907	2117	2211	1843	1364	1627	1738	1445	699	2145	2224	1196	1864
MRPS34	0.403332	5.83959	3.96534	0.00014671	0.00504195	0.594546				AGGF1	1348	3190	2749	1513	2136	3212	3870	3200	1849	2808	3210	1668	1625	2173	1674	3783	3689	3913	3604	3656	2660	2033	1799	3278	1946	3149	2706	4517	3105	2658	3022	2580	4064	2611	1147	3598	278	2572	2136
DSN1	0.728858	4.948	3.96476	0.000147015	0.00504195	0.671939				AGK	1224	2103	1294	1179	1508	2811	2597	2788	1187	3725	4812	1961	1687	3118	1656	4515	4315	3164	2945	3207	2875	2275	1415	4688	2763	2796	2622	4187	2932	2915	2845	2054	3562	3302	1577	3139	2928	3312	3102
SESN3	-0.837525	7.00106	-3.96339	0.000147736	0.00504195	0.583643				AGL	334	2236	2476	948	434	1221	1462	556	556	1785	1885	764	1540	2748	1125	2815	1126	1483	2102	1265	1091	1616	940	1549	844	2412	1997	2462	2237	1005	1741	1278	2348	2475	550	2071	1325	1602	1794
ADPRHL1	-0.70401	2.23327	-3.96322	0.000147826	0.00504195	0.842435				AGMAT	16	31	24	29	20	96	55	14	16	37	80	31	18	43	33	210	83	73	85	58	61	61	27	97	34	30	39	67	39	76	20	35	34	23	68	91	63	44	37
MIS18A	0.656312	3.84859	3.96308	0.000147897	0.00504195	0.781914				AGMO	3	2	0	2	13	85	151	0	11	53	800	80	3	1	26	9	2	51	4	15	13	33	4	10	5	3	24	94	3	6	20	3	7	0	11	20	1	9	5
SNRPG	0.422056	5.3372	3.96219	0.00014837	0.00504788	0.615486				AGO1	1768	3046	1711	1383	2856	6040	6990	2957	1518	3982	9875	3341	3650	3169	3252	6643	4843	5013	4533	1946	5153	3008	2118	5368	4307	7434	4411	6976	5495	3746	4484	4932	5426	5389	2758	5527	6068	4275	6750
SLC34A2	-1.53562	-2.72203	-3.96128	0.000148852	0.00505317	0.508775				AGO2	463	119	127	128	249	327	697	733	97	340	828	4230	2090	576	348	850	1207	626	1042	198	869	880	1479	370	480	921	372	737	390	273	238	889	280	390	2011	360	663	304	115
FRZB	-0.937703	5.24378	-3.96027	0.000149387	0.00505317	0.594551				AGO3	1309	3468	1704	1206	1799	5142	6508	2148	1352	3338	8388	3701	3780	2390	2651	6234	3711	4628	6047	2497	5262	1885	1828	4542	3714	5785	5304	6827	6293	3838	4763	5688	5541	6460	1889	5008	6849	4357	4384
UNC80	-0.71063	6.46942	-3.96005	0.000149507	0.00505317	0.564502				AGO4	1168	1783	815	1228	914	3724	7942	2100	845	4622	7199	3737	6179	3468	2607	6353	3398	5097	5631	1517	4450	2716	2771	4847	4114	4325	5638	6532	3415	4239	4746	3412	4117	6069	2249	5438	4378	4042	4702
POLE3	0.431383	6.01589	3.95964	0.000149726	0.00505317	0.569021				AGPAT1	2169	4520	2407	2078	4801	3372	3252	2921	2518	4741	4997	2304	2625	3268	2187	5527	2794	2873	3529	3096	3727	3477	2460	4055	2827	4506	2667	4263	4095	3404	3498	3894	5141	4647	1761	3214	2415	3265	5923
AMIGO2	-1.7166	3.12467	-3.95779	0.000150714	0.005069	0.764716				AGPAT2	997	506	51	712	22	250	2204	277	171	422	214	1137	707	152	934	434	834	2468	262	1589	646	1161	1231	901	646	159	434	215	192	1048	261	578	237	121	1561	569	519	646	169
KIAA1107	-0.564647	4.29815	-3.95763	0.000150797	0.005069	0.669681				AGPAT3	1271	3120	1535	1427	1349	762	5537	4839	1051	3022	3646	2549	2416	5955	3237	5324	10412	2867	3095	3552	3901	4361	2746	3644	1900	4115	5049	5540	443	4903	2334	3316	3528	3538	2824	3287	2445	3995	3300
RUVBL1	0.530518	5.76237	3.95633	0.000151499	0.00508245	0.571286				AGPAT4	1334	2845	5752	3372	785	5593	7128	8585	1873	8778	6340	3941	4421	4895	3217	7001	6624	3138	6412	5499	2926	2849	1904	5990	6150	3863	8662	9467	6804	6123	9320	4740	12177	11280	1945	8276	3512	9448	10998
DDN	1.70769	0.668865	3.95512	0.000152154	0.00509428	0.732691				AGPAT5	2028	2823	1622	1475	1481	4167	2994	5722	1319	2878	4849	2505	2073	5404	2172	5065	7723	3500	4267	2466	3032	3502	1502	2817	1930	4417	3082	4467	3122	3104	3434	3634	4135	3142	1601	2383	4519	2189	2177
PUS1	0.488401	4.49902	3.95378	0.000152883	0.00510855	0.673209				AGPAT6	3764	6718	2714	4105	3442	6610	11719	9271	2436	14342	11780	6184	8357	7806	5718	10550	12554	7261	7886	5253	6832	7555	3946	7933	6683	11409	8775	12528	10526	12983	8262	8641	12781	10704	6347	9050	5320	10094	7927
MACF1	-0.473537	8.10923	-3.95252	0.000153569	0.00511935	0.570958				AGPAT9	13	29	8	31	5	76	94	14	21	28	39	1961	120	11	44	137	20	137	66	560	114	242	78	253	51	48	42	56	43	105	40	37	32	14	811	119	45	104	15
NDUFS8	0.506594	6.32287	3.95207	0.000153815	0.00511935	0.536708				AGPS	1862	6368	2432	2470	4288	4815	2898	2901	1899	3946	5415	2828	3236	5031	2568	7601	4945	5101	5658	2939	5486	5199	2871	3900	4723	7084	5688	5226	4782	2981	7000	5488	3515	8265	3390	5544	4679	5008	6004
KBTBD3	-0.549762	1.61394	-3.94847	0.000155794	0.00517501	0.795482				AGR2	1	11	0	0	0	3	1	2	0	0	1	5	0	1	0	1	0	1	1	2	0	1	0	2	0	2	1	2	0	3	49	0	4	1	1	31	0	0	0
PRR11	1.15956	4.31155	3.94669	0.000156788	0.0051914	0.703575				AGR3	0	0	0	0	0	0	0	0	0	0	0	0	0	0	0	0	0	0	1	0	0	0	0	0	0	0	0	0	0	0	1	0	0	0	0	0	1	0	0
PLCD1	-0.544503	3.03765	-3.94648	0.000156904	0.0051914	0.758278				AGRN	1139	5730	1576	4438	2750	1182	10302	3531	1871	14777	16278	6233	25158	5821	8818	22205	3082	7565	2958	2779	8444	15185	33991	8618	7244	9770	16816	3111	2536	11681	15426	2982	14743	20735	5902	14673	9435	21727	15992
CDRT1	-0.906997	-1.08804	-3.94483	0.000157826	0.00521166	0.631076				AGRP	3	330	6	12	13	34	13	40	14	14	19	13	18	42	12	46	7	10	27	19	22	6	5	28	12	30	9	36	19	48	30	21	17	17	37	12	4	28	16
MANSC4	-0.999016	-0.979196	-3.94412	0.000158224	0.00521373	0.642343				AGT	200	742	1666	187	24	72	983	398	62	512	13	1214	2612	341	197	140	101	228	26	1229	33	312	1107	516	148	104	415	62	420	12	1032	51	459	351	142	701	209	624	728
MMP15	-0.631827	6.51166	-3.94362	0.000158508	0.00521373	0.509144				AGTPBP1	2496	5669	2767	2271	2753	4957	5765	6117	2407	5571	9519	3310	6983	5679	3792	7393	7769	6090	7028	5525	5567	6384	2249	4107	3677	4636	7627	5970	5881	2802	11976	5917	3775	7047	2056	4057	4037	4004	5052
FBXL2	-0.566116	4.59947	-3.94195	0.000159448	0.00523444	0.587692				AGTR1	114	3369	122	94	8	10	1259	6	293	327	10	203	9	164	290	81	18	493	38	7549	90	330	202	315	16	1174	150	16	7	32	318	8	59	23	240	254	20	275	12
STRADB	-0.359282	4.46203	-3.94083	0.000160089	0.00524524	0.602724				AGTR2	0	7	0	1	0	4	8	4	0	1	0	0	0	0	2	0	42	1	0	2	0	6	0	1	0	14	19	1	2	1	0	0	0	0	0	172	0	0	0
VSTM5	-0.719246	1.40049	-3.93975	0.000160704	0.00525516	0.765707				AGTRAP	150	980	230	274	331	574	1276	250	403	762	389	847	533	356	1298	856	370	1572	496	841	1498	652	1257	1644	379	249	456	444	648	843	409	431	555	236	1852	1093	497	1613	283
F2RL2	-1.48265	-1.05469	-3.9389	0.000161185	0.00526069	0.634589				AGXT	5	27	767	0	4	1	24	9	57	3	0	1	0	6	21	0	61	31	3	0	4	37	2	4	4	0	0	1	3	2	10	1	4	3	2	1	0	0	12
PRPF19	0.500275	7.22271	3.93794	0.000161739	0.00526503	0.490451				AGXT2	0	0	0	1	0	0	0	15	0	0	0	1	1	1	0	0	14	0	0	0	0	8	0	0	0	1	0	0	2	0	7	4	0	0	1	0	0	1	0
GANAB	0.28229	8.30801	3.93732	0.000162092	0.00526503	0.517762				AHCTF1	1865	3024	1790	1313	1583	1953	4489	4927	1154	3092	5895	8805	7435	4796	1918	6360	6706	5120	4162	1946	5453	4839	5112	4199	3010	5027	3578	4720	2395	2531	5094	4351	3675	4937	6466	4051	3835	3127	4021
PIAS3	-0.463452	4.65428	-3.93662	0.000162495	0.00526503	0.565911				AHCY	3709	10253	4308	3059	6489	4078	5187	8775	5016	6785	6680	2243	3341	9042	6369	8029	20691	6181	5309	4771	6653	10973	12045	4472	3083	6384	8794	4143	3788	3852	3598	6403	4173	4802	6340	3557	6081	3157	4158
UNG	0.547749	5.68349	3.9365	0.000162569	0.00526503	0.510309				AHCYL1	3715	6297	3999	2533	2920	7418	8003	4046	2697	6319	9019	9624	6797	6722	4838	9923	6426	10644	7031	6954	7741	6222	6396	8621	5893	7140	8051	9523	10466	6860	6636	7525	7976	7230	5064	7366	6304	5895	7104
HILPDA	0.572284	3.42687	3.9355	0.000163144	0.0052699	0.722501				AHCYL2	1124	1428	1590	1274	2536	2663	3799	2274	560	5004	6982	2008	1706	2326	954	4016	3081	2735	3270	3178	3647	1478	1175	5015	2918	3435	2595	3505	3311	2328	1468	1811	3776	4827	1406	2986	3481	2492	3064
AK9	-0.506634	3.715	-3.93516	0.000163345	0.0052699	0.662268				AHDC1	2093	3141	3111	1986	1361	4460	9333	2226	909	5590	7368	3453	3259	2035	1911	5818	3614	4181	6014	3329	3893	2203	2954	6497	7915	1871	3281	7588	6977	7840	2048	5191	5446	4850	2317	4386	5077	2238	4485
EFCAB7	-0.453432	3.98081	-3.93353	0.000164293	0.00529035	0.629217				AHI1	1375	1825	5125	2930	492	6822	6737	2498	1631	11165	7565	5915	5365	5439	1889	7616	3792	6535	4592	4078	2736	1985	1672	4862	5426	4856	4779	6253	13682	4037	10904	4436	11403	12472	2530	5120	7477	7633	7627
FAM72B	1.0272	2.37428	3.93133	0.000165579	0.00532159	0.743915				AHNAK	7431	3520	2715	4052	526	9477	51076	4609	990	8382	6913	69298	21053	5031	14744	20196	3106	18628	8507	17087	10257	25066	43852	46294	10371	3679	23979	11290	33451	8036	5231	7430	11475	7645	20874	34418	6899	14710	3814
KCNF1	1.56307	0.136875	3.92976	0.000166503	0.0053411	0.614912				AHNAK2	2508	373	17	868	1674	998	1643	1928	56	3046	13879	3230	166	323	985	4120	6597	374	9585	18539	3353	772	391	7424	2217	1556	1627	4730	1018	5814	455	6495	239	1099	601	1193	3195	589	819
KLF16	0.465879	4.13648	3.92712	0.000168068	0.00536278	0.625518				AHR	831	1079	322	439	80	1430	5888	1259	283	1675	885	19447	6318	571	2111	3063	652	2495	1234	1225	2882	2517	9977	6064	938	536	1856	2037	871	1389	679	1078	1037	1019	6503	3079	795	3458	686
PBX1	-0.512665	6.59224	-3.92684	0.000168234	0.00536278	0.452719				AHRR	45	150	184	114	64	117	530	133	82	122	357	213	133	93	223	220	290	120	222	72	206	201	165	303	201	356	160	593	86	263	310	53	248	222	384	174	17	207	237
ANKRD33	-1.50124	-1.82323	-3.92635	0.000168525	0.00536278	0.521573				AHSA1	4689	14497	4091	5079	9093	5811	4707	9947	6838	7820	6806	6694	5743	6438	4930	11432	9014	5783	7637	10879	7387	8162	6316	7869	9388	6305	7625	7559	5454	7582	4763	12255	7067	4807	9115	5048	6571	4631	8584
BACE1	-0.513866	6.33791	-3.92558	0.000168987	0.00536278	0.44805				AHSA2	911	1148	676	632	923	4800	5488	7120	533	3482	9905	4176	5912	6693	3327	8372	5321	6102	5170	2750	4218	4432	4124	7125	6961	6057	4961	5934	8014	3864	5178	6354	4438	5639	1769	9369	4198	5135	4439
SHCBP1	0.832643	3.05588	3.92548	0.000169046	0.00536278	0.715427				AHSG	22	17	1	59	27	19	0	63	34	12	50	26	38	157	27	178	50	60	33	32	37	177	23	130	57	162	44	90	9	34	65	22	14	43	4	5	35	8	35
SYNJ1	-0.446086	5.57756	-3.92532	0.000169144	0.00536278	0.462931				AHSP	3	6	0	14	2	1	0	1	82	8	1	3	3642	122	38	0	8	1	1	0	29	29	15	386	13	479	5	0	1	5	17	6	1	3	5	120	2	38	7
WDR34	0.594957	6.05362	3.92468	0.000169527	0.00536278	0.454135				AICDA	9	1	1	1	4	38	5	0	2	0	2	42	1	0	0	89	17	2	7	0	4	1	2	37	3	2	0	16	0	7	1	4	0	0	6	11	3	9	0
MASTL	0.534215	4.47697	3.92435	0.000169726	0.00536278	0.581703				AIDA	1606	3695	4662	2476	2815	2616	4457	2949	2458	3833	2459	3085	3355	2278	3492	5131	2914	4641	3939	3192	4450	3788	4237	4862	3160	3258	4333	3731	4229	2678	3285	3130	3620	3850	2480	4906	2512	3467	3750
CTD-2260A17.2	-0.515825	1.38928	-3.92158	0.000171398	0.00540546	0.707643				AIF1	461	2099	300	2485	75	1288	2555	329	885	2907	995	1057	1143	363	3442	2657	340	5034	929	1365	6145	1954	960	3519	1453	658	1425	1521	994	2413	673	1213	1391	739	3928	2564	1291	4916	1009
DHX37	0.423321	4.55665	3.92003	0.000172342	0.00542507	0.552213				AIF1L	641	424	71	557	6	152	1648	416	17	363	935	1836	255	1140	1142	444	242	2368	107	454	1193	3344	746	1420	223	538	1611	336	186	577	470	357	131	369	830	1279	1310	397	578
CENPA	1.34029	3.00013	3.91904	0.000172948	0.00543025	0.701984				AIFM1	594	1738	1223	806	1619	1407	1347	1628	1039	1459	1434	805	1065	1582	1335	2285	3323	2473	1688	1584	2001	2125	1232	1646	1077	1564	1287	1609	1997	1316	969	1540	1683	1288	1145	1564	1093	1260	1668
SPRN	-0.631172	4.04677	-3.91871	0.000173152	0.00543025	0.568227				AIFM2	152	414	1077	204	157	944	722	273	305	390	1009	775	374	258	546	997	323	1733	1356	1611	680	648	453	1073	559	387	539	1081	1578	793	255	407	640	517	863	537	284	712	425
MRPL3	0.392141	5.79036	3.91596	0.000174842	0.00546716	0.432593				AIFM3	46	54	38	63	53	130	143	92	26	39	539	80	62	79	200	178	119	404	246	103	195	232	76	216	89	211	45	183	365	154	59	124	66	52	107	76	99	207	37
LDHA	0.719251	8.11449	3.915	0.000175438	0.00546716	0.43379				AIG1	1355	3115	3781	2338	884	2580	2188	2006	2035	3548	1730	2041	1704	2280	1385	3078	1575	2110	2654	3310	1791	1665	1671	2866	1703	1270	2174	3352	2267	2072	2951	2491	2750	3249	1073	2876	1338	1775	3460
CREBRF	-0.383239	4.7734	-3.91454	0.000175724	0.00546716	0.483702				AIM1	156	223	24	183	25	554	657	232	105	493	585	1091	338	263	536	1887	457	1862	1138	568	1423	752	902	1425	429	360	640	1180	428	955	409	498	285	510	747	1054	508	1651	385
SRRM4	-0.719258	6.75319	-3.91433	0.00017586	0.00546716	0.415111				AIM1L	4	1	0	156	194	12	48	235	2	5	20	218	6	15	21	696	913	113	683	59	1018	130	1	384	532	168	8	1356	85	939	13	427	1	2	83	6	823	7	7
MYO5A	-0.510894	6.6233	-3.91418	0.000175951	0.00546716	0.411015				AIM2	35	49	2	53	8	127	38	7	24	49	114	37	8	36	49	284	29	610	111	183	628	30	86	216	93	36	22	200	50	99	19	123	68	54	59	107	185	246	49
PCDHB15	-0.773048	3.76051	-3.91354	0.000176346	0.00546811	0.57864				AIMP1	1130	2897	1838	1028	1636	2341	2343	3621	1398	1947	2564	2642	2689	3237	1998	2800	5133	2918	2183	1966	2013	2765	2653	2503	1382	2063	2469	2134	1999	1817	2834	2257	2092	2187	1844	2417	2012	2323	1818
SMG6	-0.37344	6.45783	-3.91309	0.000176632	0.00546811	0.405652				AIMP2	468	754	548	384	1057	1025	842	1699	641	857	1302	501	322	1011	589	1232	1892	762	1058	692	1826	1149	583	673	493	921	709	1013	517	809	678	732	867	915	748	813	689	604	843
C17orf89	0.607699	4.81738	3.91169	0.000177506	0.00548509	0.503851				AIP	2312	8964	3732	3546	5087	6604	3882	7137	3668	5142	5496	4479	4990	6573	3560	5941	4710	4311	3921	5153	6675	5157	4368	6847	9483	4203	4692	4347	7439	5036	2640	4326	3239	3478	4113	4079	9100	2890	4984
RNF112	-0.689176	5.76619	-3.90885	0.0001793	0.00553038	0.40196				AIPL1	6	0	0	0	1	0	2	0	1	3	2	4	2	0	0	0	0	9	6	5	23	0	1	5	1	4	0	5	4	5	2	0	7	2	2	2	8	1	4
FAM73A	-0.599246	4.14199	-3.90672	0.000180652	0.00554115	0.518797				AIRE	1	1	1	1	0	107	127	15	0	20	27	194	153	29	21	97	174	15	36	41	8	20	65	135	11	15	53	8	8	70	23	13	7	26	56	237	18	41	8
ARHGEF11	-0.491688	7.09489	-3.90661	0.000180725	0.00554115	0.392626				AJAP1	72	206	1480	155	396	1478	2151	32	113	173	1747	671	1161	542	888	1790	1132	713	321	459	1596	106	238	580	569	3903	188	154	1481	334	999	2412	3813	333	2094	155	8485	386	95
ECT2L	-0.709982	-0.639417	-3.90645	0.000180827	0.00554115	0.555552				AJUBA	102	236	160	55	21	290	576	102	41	241	287	504	596	232	376	365	68	266	184	175	215	443	956	542	456	175	484	264	79	262	370	218	240	233	268	546	149	529	218
FRS3	-0.420838	5.23955	-3.90586	0.000181203	0.00554115	0.417266				AK1	304	817	604	796	344	944	946	661	410	1097	599	849	812	835	649	1058	1384	1179	943	737	769	670	623	1042	851	435	681	1054	888	1299	900	1254	912	601	409	621	533	810	1059
CEP152	1.12233	4.08196	3.90459	0.000182017	0.00554115	0.588329				AK2	3443	6497	2599	2015	3101	7620	7946	4456	4549	6469	9134	6771	5490	4947	5425	9100	5520	8895	6444	3505	8031	5221	3934	6759	5187	8387	6218	6988	5886	6272	7640	7722	9303	7187	4582	7558	9602	6883	9336
FMN2	-0.449369	4.87094	-3.90443	0.000182118	0.00554115	0.440363				AK3	2609	7113	3078	2599	2533	6862	5192	8560	1706	7488	6407	6442	6742	9268	5400	8676	13900	7424	6567	2768	5220	7016	3394	5927	4924	3803	7161	6856	5847	4975	7733	8206	4475	7703	2371	6159	4606	5587	6499
GJC1	0.783	5.96535	3.90419	0.000182274	0.00554115	0.394661				AK4	487	1137	2679	1084	678	948	732	776	541	1270	2102	2466	1817	2162	1330	1099	1081	856	1183	4750	1399	1163	465	2389	1702	2348	982	1405	2656	602	851	1523	2199	2019	1994	1980	1786	1230	1376
HIST1H2BN	0.853092	1.00009	3.90418	0.000182281	0.00554115	0.622602				AK5	326	812	684	1737	141	454	469	235	450	3198	1271	861	428	893	198	1424	484	909	1243	3743	561	182	548	1568	229	1252	737	840	549	1570	492	701	1153	2359	45	1420	1381	541	2721
PNO1	0.392992	3.77026	3.90335	0.000182819	0.00554749	0.583958				AK7	130	201	407	73	434	765	316	81	84	339	435	430	102	30	88	284	64	169	607	1152	623	70	29	583	691	136	59	299	589	149	315	429	280	328	102	254	765	83	203
DKC1	0.429863	6.10578	3.90281	0.000183165	0.00554798	0.37746				AK8	5	45	80	56	144	17	179	78	13	81	19	112	34	21	27	79	35	68	105	107	161	32	42	52	72	9	28	78	175	59	22	44	13	39	65	32	74	30	35
GPN3	0.345347	4.25636	3.90129	0.000184151	0.00556372	0.523179				AK9	541	596	1456	443	437	799	858	1173	530	1250	728	474	813	1095	441	1040	974	1100	1009	859	664	556	373	756	659	542	949	924	869	648	2038	748	918	2266	224	1666	690	1238	1304
ATP2B4	-1.01703	6.79008	-3.90099	0.000184345	0.00556372	0.375425				AKAP1	4192	3513	1800	3011	1650	7626	6625	13851	2548	8257	16520	4379	3057	10798	5039	8397	20404	7849	9878	5872	6715	7485	1780	8306	8252	9235	4016	8089	12289	6027	4527	6414	7928	7019	2847	5500	10115	3468	6400
HBG2	-3.06868	0.84426	-3.89786	0.000186392	0.00561545	0.638311				AKAP10	543	1785	947	646	695	1757	2340	2076	499	2447	2327	1416	1567	2250	1517	3088	3340	2601	2285	1882	2154	2098	1812	2609	1752	2120	2250	2694	1193	2002	2422	1911	2395	2541	1172	3048	2123	2429	2236
LRRC41	-0.353979	6.46468	-3.89654	0.000187262	0.00562779	0.350846				AKAP11	1702	7149	6896	4235	4486	5098	8021	7297	1910	4586	7142	3704	4240	7732	2783	9099	8727	4833	7128	8105	4029	5254	2673	6895	4174	7269	8443	9150	7477	3975	5492	5101	5781	7483	1343	7857	6037	6428	4152
CCDC23	-0.490827	4.80782	-3.89623	0.00018747	0.00562779	0.418382				AKAP12	7796	6894	15226	6235	3272	3548	10140	6227	4212	14934	12422	60617	12516	11519	4266	18818	8695	13782	16092	29784	5345	17384	9069	18548	3085	4875	14497	18307	13392	7097	15214	8527	33222	22056	7393	13336	6271	13561	12314
KIAA0319L	-0.452287	6.40104	-3.89478	0.000188434	0.00564664	0.34563				AKAP13	1186	1842	2532	1239	1219	1971	8199	2921	682	2501	1880	32824	12816	5456	5076	6535	2301	6893	4224	2356	5620	6312	20307	7030	3685	3215	5561	3004	4020	2518	2612	2344	6208	7957	15478	9743	2303	6497	2311
STAM2	-0.341469	4.88609	-3.89393	0.000188996	0.00564906	0.406601				AKAP14	7	28	19	32	14	23	9	41	31	10	32	57	31	21	41	32	31	16	7	19	27	43	19	18	27	22	14	19	29	26	18	23	30	10	12	14	13	15	25
MATN2	-1.13297	5.26824	-3.89354	0.000189257	0.00564906	0.37308				AKAP17A	2985	3799	1041	1524	2043	4368	10431	6034	1483	5375	5283	5733	6686	6178	6035	8312	5188	6321	3519	2715	3685	6032	6894	6702	4606	6691	4272	4428	2589	5318	3860	3275	3612	3631	5611	6169	2682	3171	4944
CCDC124	0.344389	5.91431	3.89315	0.000189521	0.00564906	0.350795				AKAP2	5	0	1	2	0	0	20	17	0	2	9	68	90	1	4	5	3	5	3	1	23	3	195	1	4	1	5	4	2	2	0	3	0	0	31	5	1	4	1
CALB1	-1.9766	1.87942	-3.89263	0.000189866	0.00564935	0.617503				AKAP3	30	69	46	75	58	131	170	176	23	76	100	158	32	52	48	250	128	68	552	471	154	33	29	179	188	135	127	200	324	132	93	154	278	165	73	53	254	66	30
TBC1D8	-0.579119	4.25938	-3.8915	0.000190626	0.00566044	0.456919				AKAP4	7	30	12	8	38	7	155	9	119	139	0	10	119	8	0	5	75	8	2	62	1	1	0	46	31	10	180	1	32	8	153	1	90	57	8	32	0	13	112
GAR1	0.512591	3.73326	3.89107	0.000190911	0.00566044	0.552843				AKAP5	641	298	193	159	838	720	324	216	202	168	641	645	265	543	211	1010	423	996	556	297	1223	737	245	851	1163	502	278	1213	444	539	657	923	809	426	367	462	2323	483	357
FREM1	-1.43228	2.89705	-3.88792	0.000193045	0.00569683	0.559958				AKAP6	1503	5792	6495	5472	3120	4248	5082	12141	1639	8308	3996	3604	4246	5112	1560	8805	7807	2945	6453	12780	3137	2516	873	8719	6974	6091	13984	8514	14527	2978	3376	3924	8430	8527	932	4238	5350	3473	4832
TRIAP1	0.425463	4.58833	3.88778	0.000193143	0.00569683	0.443944				AKAP7	151	3371	615	1224	37	146	292	168	455	6615	66	358	686	287	330	538	460	230	128	311	157	161	354	886	102	508	1324	413	47	425	759	59	3249	785	200	785	83	1669	2885
FAM72C	1.12442	0.407178	3.88776	0.000193153	0.00569683	0.529724				AKAP8	1185	2333	1054	875	1059	3206	3224	3066	911	2591	4236	4454	3241	3324	2266	3902	3754	3531	2517	1316	3264	2855	3043	3295	2647	3982	2616	3362	3015	2310	2337	2643	2687	2496	4314	2706	2882	2729	2733
EPHA5	-1.67769	4.04012	-3.88669	0.000193883	0.00570835	0.450403				AKAP8L	3939	3164	2302	1946	1680	5854	5543	7171	2170	4825	10311	6008	8598	10228	5018	9561	7135	5311	6544	2790	6884	6484	4287	7168	10081	10390	5281	7641	7572	6703	4988	6492	5110	5668	5364	5634	5288	5927	7144
AGL	-0.446324	4.53351	-3.88386	0.000195826	0.0057555	0.405519				AKAP9	3192	3520	2085	3178	2970	8135	7623	8048	1870	8951	19895	8003	7500	9722	3259	14651	9493	7466	13031	4550	8651	6457	4380	10948	5082	8093	9242	14187	7315	7210	8904	5756	7655	14534	3602	6873	9797	7709	7655
DCTPP1	0.653432	4.69731	3.88064	0.000198056	0.00580403	0.419786				AKIP1	564	1244	860	1008	1167	1043	1507	1321	758	1404	1442	1151	833	1304	1136	1777	1046	1239	1536	1711	2792	1383	1187	1612	1186	1564	991	1372	1402	1345	754	1043	1418	1061	938	1370	1871	852	1078
RP11-422N16.3	-1.25952	-0.294071	-3.88049	0.000198166	0.00580403	0.519239				AKIRIN1	2748	2494	4411	2902	3602	4020	4720	2268	2158	3824	6820	9618	6264	1584	2329	6700	2773	4779	4686	5994	8101	2973	4240	6127	4916	5276	3604	6281	6201	4803	2823	5653	5193	4632	7247	4918	6058	4069	3606
LONRF2	-0.696209	7.21809	-3.87876	0.000199372	0.00582081	0.306042				AKIRIN2	1888	4664	4070	2960	1269	3324	4092	5111	2850	5668	4537	6876	4864	3993	2395	5436	3959	4192	3745	3966	4464	4613	4307	4189	2996	4266	4495	4153	2845	3548	6084	3808	4762	5365	5451	4429	2293	4425	5011
RABGAP1L	-0.409567	5.48963	-3.87868	0.00019943	0.00582081	0.313315				AKNA	710	519	616	806	132	3221	2024	2697	266	1500	1696	3586	1612	1215	1269	7671	2931	5306	3557	2459	3382	3021	2302	6457	2354	799	2090	2775	711	3975	503	1540	544	848	2349	4146	2507	2461	1049
CENPM	1.06879	3.63493	3.8708	0.00020503	0.00597388	0.515551				AKNAD1	13	15	23	20	9	69	41	7	10	123	68	62	26	15	13	33	24	14	19	40	18	21	49	33	34	29	15	32	62	17	17	27	52	28	35	17	12	23	31
FLNC	1.52272	4.32175	3.86996	0.000205638	0.00598127	0.470355				AKR1A1	2345	8784	1964	3369	4424	5089	6506	5417	3903	7052	5800	3003	3516	8813	6363	7036	6136	7659	4145	4243	6896	4939	5709	5991	3977	5931	5028	5443	5567	6236	4060	4280	6566	4191	6017	5847	3749	7254	5318
SPOCK3	-2.27983	1.50468	-3.86898	0.000206346	0.0059848	0.548519				AKR1B1	10142	27751	8262	5755	9412	13720	10337	10132	12196	20557	16248	7435	5210	11950	6840	18399	16179	12546	13409	18338	14836	10520	6570	18903	8683	10416	9009	13939	9796	13754	11250	8490	16736	13039	8366	7308	9702	9528	18281
OTOP2	1.81347	-4.49761	3.86881	0.00020647	0.0059848	-0.191195				AKR1B10	8	118	3	7	3	1	7	1	3	0	0	2	1	0	3	0	1	0	1	101	2	0	3	19	0	4	1	0	22	2	33	0	8	0	1	0	0	7	0
MAGI3	-0.578715	5.33148	-3.86784	0.000207176	0.00599292	0.285104				AKR1B15	0	3	0	0	1	1	6	1	1	4	1	1	2	3	1	3	2	2	3	15	4	4	4	6	4	50	3	3	5	0	1	0	0	1	1	0	2	2	0
MARS2	0.552338	2.34315	3.86745	0.000207462	0.00599292	0.544885				AKR1C1	565	2321	1793	2021	746	718	1223	1838	1639	5751	755	3232	2270	2225	822	5043	1472	2844	2980	4830	789	1067	582	2104	1095	4185	5271	5317	2204	3096	3666	2115	3768	5389	433	3415	838	3426	5261
YIPF1	-0.491061	4.81471	-3.86498	0.000209264	0.00602498	0.315415				AKR1C2	498	1858	3614	2741	789	867	924	1577	1596	6714	378	3045	1221	2222	589	4025	903	2564	2990	9606	267	1230	493	4628	383	4016	4488	9515	1309	4778	1768	1181	4118	4366	203	5093	224	2823	4174
TTC19	-0.378701	6.42554	-3.86495	0.000209288	0.00602498	0.246996				AKR1C3	117	209	1765	75	104	137	700	200	133	159	108	445	164	415	392	322	153	593	114	647	157	426	541	371	104	401	324	352	369	249	256	157	447	132	203	1050	74	589	124
PTS	-0.471047	4.74933	-3.86334	0.000210473	0.00604877	0.316868				AKR1C4	4	3	14	2	4	2	4	9	0	7	0	1	0	0	0	13	1	7	3	11	4	1	0	10	3	2	0	18	7	6	2	1	2	1	4	8	0	7	0
PLA2R1	-0.991754	1.70349	-3.86073	0.000212408	0.00609398	0.524436				AKR1CL1	0	0	0	0	0	2	1	0	1	1	0	2	0	0	3	3	0	12	0	8	3	1	0	8	0	3	2	3	5	7	0	0	2	1	2	2	1	2	1
PAQR8	-0.635112	4.92954	-3.85921	0.000213544	0.00610352	0.284297				AKR1D1	0	3	0	1	0	5	1	0	1	0	1	6	1	3	1	1	0	0	0	8	0	0	3	3	2	0	0	1	4	0	0	4	1	0	8	0	1	0	0
ZZZ3	-0.380334	5.46396	-3.85884	0.000213827	0.00610352	0.249762				AKR1E2	125	304	170	70	213	514	280	495	176	348	637	363	532	699	356	590	530	649	684	211	439	686	258	398	462	787	752	794	521	207	154	486	222	689	187	468	584	355	593
RUFY2	-0.547556	6.30809	-3.85884	0.000213828	0.00610352	0.228223				AKR7A2	886	2842	1370	1115	1164	2112	1877	1027	1914	2615	1861	1300	1074	950	1826	2397	1029	2081	1897	2346	1476	1214	2065	2040	1489	1054	1731	1559	2214	1621	2065	1302	2299	1592	1786	2020	1852	1341	2592
LRRC17	-0.668127	2.43951	-3.85762	0.000214742	0.00610945	0.503383				AKR7A3	52	110	24	53	31	177	236	116	47	194	241	149	233	173	126	257	109	218	147	73	653	106	88	219	123	131	268	254	103	291	245	114	229	252	73	226	209	137	343
RBMS3	-0.788448	7.19523	-3.85759	0.000214761	0.00610945	0.237276				AKT1	4003	7510	2463	2062	4803	8472	9106	6712	2743	9600	15886	8943	8482	12766	7819	13813	10788	6528	10912	4450	10179	10163	7809	8861	8163	11354	10804	12347	3574	10972	6753	7951	7937	7718	6637	7610	7489	6547	9674
NXT1	0.498908	3.96127	3.85664	0.000215477	0.00611949	0.417912				AKT1S1	785	4798	2910	1392	3391	4174	3550	1273	2993	2715	4869	2655	3257	3770	3527	3883	4884	5444	3776	3716	4135	3949	3374	4539	2821	5317	2971	3453	5609	2662	2413	4342	3325	2358	4727	3219	3385	3492	3400
RBM15	0.445467	3.57403	3.85525	0.000216533	0.00613911	0.449819				AKT2	2904	6777	1977	2133	3722	10726	9979	4900	2372	5988	23588	9045	11853	21550	11294	14130	15480	11553	10626	4620	9210	12958	6654	11148	9086	13641	11911	13292	11513	7814	6476	13851	8118	8078	5402	7924	11825	8843	9052
BYSL	0.380995	4.62871	3.85459	0.000217033	0.00614295	0.32875				AKT3	3436	5225	5038	3341	3745	2285	9048	8731	2026	8965	9413	4182	7334	5430	3235	11045	5475	6782	9619	4732	7515	6474	5117	6588	6667	7076	11432	10464	7092	3554	6166	7212	8962	14923	2153	9631	6007	5479	8733
SDR42E1	-2.20975	-2.60611	-3.85366	0.000217745	0.00615277	0.251393				AKTIP	1059	1340	2338	1035	1100	1778	2273	2327	558	1674	1894	1779	1975	1799	1090	2295	1547	2376	1732	4858	1066	1426	1431	2561	1520	3075	1925	1914	3360	1230	1808	1621	2440	1548	1225	2433	1139	1475	1542
LAGE3	0.596737	4.16568	3.85227	0.000218804	0.0061539	0.384382				AL353791.1	12	53	35	4	0	9	80	35	0	18	13	12	27	4	47	54	23	45	29	63	13	30	28	17	30	143	148	37	40	64	32	28	40	21	34	131	3	28	25
ANKS1A	-0.573585	6.8611	-3.85217	0.000218879	0.0061539	0.210332				AL953854.2	12	47	18	25	5	16	22	37	2	20	41	18	56	11	77	63	28	248	18	60	8	63	18	25	16	298	83	21	37	82	68	34	37	42	16	268	11	38	31
NRBP2	-0.780349	6.38896	-3.85194	0.000219062	0.0061539	0.207679				ALAD	1439	3175	2793	1576	970	4067	5567	3438	786	5118	3872	3800	3239	4691	2741	4780	4765	3699	3552	5591	3623	3099	2798	5107	3947	3082	4699	3670	6582	3549	3724	4320	4013	4261	1630	3013	2423	3612	4364
KATNAL1	-0.532247	5.774	-3.85147	0.000219422	0.0061539	0.212582				ALAS1	1023	6218	1774	1168	1175	2221	2274	3349	1810	2729	2300	6176	3038	2990	1819	2845	2647	2795	1846	2917	4110	3472	2434	2816	2430	3823	2209	2498	1884	2400	2139	2046	3268	2539	2468	2391	3170	2995	2392
HIST1H3D	1.2368	-1.10388	3.85122	0.000219612	0.0061539	0.281665				ALAS2	7	6	2	14	3	4	1	7	270	35	31	47	9836	805	444	11	246	22	5	3	55	951	384	856	115	1112	58	19	22	32	58	45	0	15	49	212	26	154	148
NISCH	-0.444244	8.09352	-3.84967	0.000220812	0.00617723	0.231112				ALB	15	10	6	20	9	19	26	13	0	18	69	35	32	119	9	39	65	13	10	23	238	23	18	37	16	106	11	11	15	93	4385	29	4	15	17	28	26	50	19
RAP1GAP2	-0.872562	7.83953	-3.84787	0.000222208	0.00620597	0.223175				ALCAM	2841	36092	27339	50049	6578	13668	26869	3937	20308	61152	17100	12637	38433	15214	5072	48110	2175	6636	35063	11489	22371	4140	2162	10625	36574	38841	41711	25712	17189	14740	22096	20882	39164	79884	5980	12562	197	38393	44167
SLC20A1	0.365171	6.40105	3.84473	0.00022466	0.00624978	0.180298				ALDH16A1	323	2110	374	381	451	1646	907	988	788	948	2270	759	1627	2400	2133	2626	2083	1861	858	687	1870	3218	2148	1873	1025	1367	1086	1713	656	1650	1320	1100	800	852	1607	1615	1126	1348	1363
MICU3	-0.479048	4.50951	-3.84458	0.000224779	0.00624978	0.279239				ALDH18A1	2003	4493	1884	1192	2240	2749	3267	8813	2498	3262	4671	1646	2253	9538	4935	6362	8980	5040	4295	1983	3720	6765	4976	2721	2130	3866	5778	3777	2911	3361	3828	3821	3119	3918	3099	3074	2051	3372	3758
RRM1	0.597669	6.3566	3.84432	0.00022498	0.00624978	0.181256				ALDH1A1	2192	4511	192	1480	62	1440	9841	1219	330	1133	298	3562	697	460	1318	1212	74	2655	743	1205	1635	2446	471	19936	782	211	3104	775	1070	415	1733	431	596	538	711	9172	964	1714	90
C6orf195	1.18664	-2.20176	3.84333	0.000225763	0.00624978	0.132227				ALDH1A2	1437	211	37	359	508	4429	220	23	9	52	1116	103	22	353	125	6399	58	1021	3612	255	2684	155	40	221	5101	249	86	587	411	27	41	12192	177	25	753	246	4774	124	8
MBD5	-0.420835	4.80927	-3.84329	0.000225793	0.00624978	0.246216				ALDH1A3	163	347	57	440	74	282	2084	448	97	203	234	998	1033	481	3090	559	47	602	253	563	1248	1087	691	2043	320	1094	1161	479	172	285	43	115	514	352	3888	406	436	650	166
H1FNT	-1.16563	-1.66548	-3.84295	0.000226064	0.00624978	0.291317				ALDH1B1	1308	2075	874	562	1634	1415	1138	2545	742	2049	1823	987	710	3595	1455	1887	6510	1895	1533	859	1885	3272	1945	1412	1101	762	1866	914	1191	1057	1246	1881	1631	1270	1808	1316	1097	1311	1165
RSG1	-0.627118	1.34421	-3.84256	0.000226374	0.00624978	0.465044				ALDH1L1	133	259	26	21	12	109	44	21	5	56	46	149	56	53	48	118	38	986	77	90	92	171	17	194	79	48	50	101	387	45	50	43	44	100	9	75	30	50	54
PSMG2	0.266669	5.57124	3.84156	0.000227166	0.00626137	0.197437				ALDH1L2	716	708	522	861	63	1074	2527	4373	343	3279	2053	1196	964	733	1445	2694	3969	983	1183	2173	2436	2356	3994	1393	1185	2008	3698	2553	2051	1200	1226	1307	2426	3557	1220	2407	859	1946	1611
HENMT1	-0.833335	3.42188	-3.83988	0.000228508	0.00628808	0.374872				ALDH2	3912	5821	4226	3613	3906	3392	3986	4516	3866	5759	4133	3838	3506	3408	2383	5976	3965	8472	4481	10618	3631	5203	2405	6266	4793	6081	3848	5261	6280	4617	3136	3708	4777	3885	2454	6900	2782	5305	5169
FCHO2	-0.460692	4.94443	-3.83688	0.000230915	0.00633659	0.212872				ALDH3A1	14	20	10	6	1	25	22	15	6	35	20	28	23	14	16	26	22	16	40	13	25	18	4	20	19	31	5	102	20	23	18	11	16	11	17	46	15	9	46
FAXC	-0.511776	6.13587	-3.83656	0.000231169	0.00633659	0.156441				ALDH3A2	1712	10675	9156	3839	2121	3503	9049	4284	2656	28302	4024	2612	3493	3835	2211	6340	4769	4275	4832	3834	3320	2806	1848	5731	3495	5932	9369	6018	2921	4600	13376	3732	11806	14079	1552	9512	4065	4806	15275
TK1	1.38722	5.20987	3.83628	0.0002314	0.00633659	0.258624				ALDH3B1	202	260	47	264	68	543	829	1423	153	424	376	772	239	828	884	656	3166	894	494	198	1425	544	550	1431	457	403	305	466	517	577	174	582	303	195	832	420	771	1066	156
NXNL2	-1.06131	-1.12835	-3.83304	0.000234036	0.00639839	0.311973				ALDH3B2	0	2	0	0	6	1	0	1	0	0	31	0	0	0	1	2	0	0	8	1	3	0	0	1	2	3	1	2	1	8	0	1	0	1	3	0	2	1	0
MCM2	0.909051	6.4179	3.832	0.000234882	0.00641111	0.143731				ALDH4A1	354	540	627	384	606	508	808	228	718	568	426	398	416	369	469	542	377	1355	616	2057	738	633	245	1539	562	783	403	470	1219	783	828	436	961	429	435	648	1007	690	937
CYC1	0.354513	6.37434	3.83082	0.000235852	0.00642715	0.135123				ALDH5A1	416	1404	3728	2115	406	1058	3113	2268	602	2250	1737	852	636	3098	595	2027	4539	1063	1152	3677	642	863	513	1800	995	1285	1804	1540	1101	1663	706	706	4732	2003	235	1548	1115	1073	1214
CAMTA2	-0.475785	5.50819	-3.8302	0.00023637	0.00643087	0.153296				ALDH6A1	443	1209	800	611	1283	1061	1385	876	352	860	874	901	766	1232	508	920	811	1106	695	1491	1077	620	681	1992	946	980	1086	1101	788	840	927	1048	975	687	360	1094	1064	593	714
SLC4A8	-0.814535	5.69047	-3.8286	0.000237687	0.00645628	0.141425				ALDH7A1	2387	5834	2505	1412	4357	3486	1347	5332	2185	3508	4247	2797	3837	7610	3742	5853	5779	3728	4847	2042	4858	5796	4238	4895	2837	7386	4569	8797	2642	2192	3983	2782	5171	4815	1961	6948	3661	3340	4383
C19orf40	0.615116	1.56796	3.82724	0.000238823	0.00647668	0.414119				ALDH8A1	26	164	126	45	23	387	1112	613	99	649	560	516	607	786	217	423	242	375	435	119	349	185	83	505	328	281	316	542	474	665	1110	642	1392	670	76	520	314	775	1056
C8orf48	0.919781	0.32635	3.82632	0.000239585	0.00648067	0.351509				ALDH9A1	1412	3526	3194	2093	1847	2901	3873	2008	1401	3962	2289	3238	3774	1855	2493	3421	2136	4775	2720	3625	3197	2196	3601	4344	3140	1979	3203	3270	3453	2386	1748	2636	3419	2977	3480	4882	1953	2784	3078
VPS25	0.402625	5.36134	3.82614	0.00023974	0.00648067	0.165014				ALDOA	25831	46271	43713	24077	56965	41257	24586	21878	28675	31285	61830	40994	57849	40272	29684	53060	45794	35135	39706	119962	36576	34766	30892	54816	45386	63942	40669	43476	60982	25092	13677	47925	40027	22714	45610	29899	41162	33573	27618
TEX19	1.26496	-2.61004	3.82535	0.000240403	0.00648818	0.0281056				ALDOB	9	45	30	28	21	88	62	43	6	103	84	55	20	108	32	65	64	71	136	53	67	45	9	73	72	36	46	53	156	40	207	73	67	59	22	50	50	97	40
RFWD3	0.557407	5.4135	3.8232	0.000242207	0.00652642	0.156941				ALDOC	705	2053	3076	739	710	2641	3461	3189	430	2426	1061	949	759	413	261	1645	676	955	876	11589	725	248	344	4119	2050	1579	621	2209	7368	880	930	2490	4790	2367	429	3313	2909	1526	4282
TMEM255A	-1.47005	5.29725	-3.82233	0.000242947	0.00653089	0.142288				ALG1	240	843	412	336	817	797	748	796	311	776	848	568	489	778	614	1046	937	689	709	1049	759	660	594	1027	547	809	734	908	925	714	657	671	753	644	806	934	558	715	756
SLC38A5	1.43995	1.9682	3.82209	0.000243149	0.00653089	0.400545				ALG10	201	185	72	85	153	196	127	149	125	352	294	75	166	169	80	259	305	164	277	68	200	142	90	165	192	227	175	340	118	130	249	159	238	396	88	234	218	136	312
MCM10	1.37784	4.16554	3.82153	0.000243628	0.00653335	0.325735				ALG10B	232	108	49	56	197	111	158	196	42	302	350	163	227	226	92	336	468	178	353	72	249	140	127	183	186	251	161	405	130	85	154	128	117	327	111	188	255	175	198
KIAA1683	-0.898011	6.34564	-3.82066	0.000244368	0.00654277	0.10677				ALG11	90	137	86	47	253	204	356	356	16	180	370	343	205	333	140	391	615	207	415	162	327	341	268	232	213	414	227	457	290	104	115	268	173	238	281	269	253	282	56
HNRNPM	0.299324	8.04857	3.81824	0.000246436	0.00657441	0.118944				ALG12	548	434	296	193	566	618	1205	854	230	842	1357	631	589	1140	592	1242	1532	1198	1004	404	874	844	800	837	593	1312	763	936	704	648	820	947	633	718	542	955	895	667	666
PLB1	-0.724765	1.82469	-3.81816	0.000246503	0.00657441	0.39304				ALG13	837	1788	777	635	1286	2578	2447	2866	570	1552	4038	3159	2531	3879	3112	3378	6773	4172	2456	1922	2574	2615	2581	2973	1971	2979	2610	2770	2959	1425	1294	2031	1898	1763	1407	2459	2341	2323	1459
FAM207A	0.417041	3.66177	3.81791	0.000246721	0.00657441	0.322699				ALG14	328	1057	774	386	365	570	942	373	613	1420	728	557	510	780	503	744	540	524	623	787	816	683	543	589	569	627	760	717	713	690	813	507	1262	768	447	712	674	738	929
MCF2L	-0.597986	7.48499	-3.81617	0.000248216	0.0066038	0.106794				ALG1L	20	180	61	110	61	206	194	57	142	187	99	87	72	164	40	88	27	74	86	205	142	54	43	217	60	108	59	50	297	62	45	89	72	198	49	93	60	167	76
CADM3	-0.990656	6.25665	-3.81213	0.000251733	0.0066693	0.0799426				ALG2	534	1509	1511	629	717	1916	1657	894	374	1308	2362	2157	1285	975	1542	2351	2251	2090	1304	1676	1599	1440	1109	1873	1174	870	1408	1453	2537	1085	1530	2163	1494	989	2560	1565	867	1980	1077
BMPR2	-0.328597	6.8506	-3.81207	0.000251791	0.0066693	0.076723				ALG3	698	2398	471	773	2271	1321	1269	2547	1206	1254	2155	1058	1355	2435	2059	1761	2068	1768	1264	1974	3177	2925	1950	1992	1229	2622	1131	1264	2260	1115	1379	1855	1148	1186	1981	1233	1270	1430	1348
FIG4	-0.363786	4.75435	-3.81198	0.000251866	0.0066693	0.151537				ALG5	1224	3522	1052	1315	2105	1538	1982	2344	1213	2046	1903	1707	1831	2066	1304	1800	2433	1596	1285	1123	2234	1541	1439	1476	1419	1700	1754	1534	1802	1759	2261	1636	1898	1568	1696	2013	1280	2165	1781
MND1	1.0521	2.53896	3.80695	0.000256314	0.00676687	0.358079				ALG6	278	751	277	320	381	688	762	683	472	876	819	507	809	1457	695	1107	899	912	703	507	867	585	718	1103	528	917	990	855	814	786	990	912	739	914	356	1131	773	677	1104
DHFR	0.76389	5.85184	3.8069	0.000256355	0.00676687	0.0816055				ALG8	1057	2805	1294	1085	1182	1043	1190	3083	1236	1272	2437	883	1233	2534	1750	1544	2197	1966	1091	2492	1635	2601	1225	1573	881	2133	1549	1118	1243	1580	1318	1359	1523	1394	1073	1836	1225	1408	1694
MAGOHB	0.443819	3.99904	3.80579	0.000257351	0.00678254	0.249455				ALG9	1507	1980	1260	643	818	1983	2467	6293	670	2271	4599	2357	4354	5102	1967	2244	4769	1907	1524	1057	1965	3428	2299	2014	1600	4836	3309	2273	1410	1170	1936	1807	3070	3086	1394	3124	1730	2014	2661
ZFYVE27	-0.43081	6.56941	-3.805	0.000258058	0.00678578	0.0520092				ALK	6308	1257	4671	1166	5829	11546	6929	1734	2208	1428	25437	3813	3982	13692	2961	11506	5516	5896	19810	1729	10671	2649	364	5421	8223	15315	948	5677	3066	796	6429	10731	9710	2991	1456	2223	6438	4446	2045
CROT	-0.689001	4.86403	-3.80475	0.00025828	0.00678578	0.112385				ALKBH1	538	1064	377	512	917	1273	670	794	422	1008	1325	894	654	685	594	1542	871	824	1115	606	1595	908	579	1130	1219	921	941	1165	870	1024	663	1008	1043	716	1275	802	1097	759	889
SH3GLB2	-0.473725	6.97473	-3.80414	0.000258831	0.00678967	0.0545096				ALKBH2	849	3347	756	477	1389	1064	1219	3273	1283	1436	1825	971	1153	3131	1359	1260	3370	1006	1037	731	1408	3535	1259	1109	1232	2635	1985	818	1795	998	1184	1275	1491	1305	982	1159	1103	844	1891
COA6	0.450492	3.36587	3.8026	0.000260222	0.00681556	0.300635				ALKBH3	806	1296	636	820	832	1245	1552	1091	970	1695	1551	1123	1203	1216	760	1917	1208	931	1428	1707	4068	868	874	1604	1082	1278	1101	1070	1799	1290	1144	905	1530	1160	1439	1375	1701	813	1381
PRSS27	-0.610366	3.20989	-3.79986	0.000262706	0.00686914	0.273706				ALKBH4	946	1793	782	664	1138	2143	1605	1006	1120	2384	2831	753	672	1170	729	1944	1292	1269	1500	810	1997	754	596	2072	1031	1051	950	1741	1012	1904	1521	1107	1621	1382	1021	1073	1480	958	1422
FAM120B	-0.38628	5.86374	-3.79945	0.000263084	0.00686914	0.0405602				ALKBH5	3442	4619	5879	3906	3021	3996	5401	5548	2936	7124	6564	12658	11013	3691	3406	6691	5690	4969	4133	9755	4787	5483	4396	7191	4328	5550	3752	4491	5142	4487	5150	4876	10900	5360	5312	5899	4217	5292	9437
EHBP1	-0.366335	5.84834	-3.79851	0.000263943	0.0068809	0.0379459				ALKBH6	73	58	82	28	68	461	322	181	38	191	974	285	251	385	280	501	423	407	336	380	296	262	83	612	215	755	209	576	742	202	238	446	457	287	110	267	532	382	303
NDNL2	0.373092	4.30328	3.79759	0.000264785	0.0068922	0.183436				ALKBH7	1680	4195	1696	1443	2481	2747	2412	4021	2144	2796	2314	1918	2674	3650	1972	2278	3285	1754	1370	2232	2452	2230	3679	2378	2026	3948	1976	1549	1932	1692	1274	2766	1700	1639	2086	1502	2009	1417	2123
RAPGEF5	-0.760422	5.44725	-3.79628	0.000265994	0.00690055	0.0456073				ALKBH8	519	837	551	244	296	496	727	2660	244	665	899	259	630	1166	531	846	2373	622	551	298	624	1035	740	618	390	848	965	522	367	414	631	397	726	875	445	1123	450	738	649
USP33	-0.419159	6.59018	-3.79586	0.000266386	0.00690055	0.0223563				ALLC	12	10	14	8	17	352	36	16	1	18	353	262	10	39	37	88	39	38	87	69	202	58	23	125	52	119	18	127	645	48	70	72	26	14	43	34	49	15	27
C1QTNF2	-1.31367	2.47108	-3.79582	0.000266419	0.00690055	0.298005				ALMS1	1703	1576	1756	858	3087	2209	2009	3768	868	1708	5609	2295	2170	2367	1486	3977	5169	3065	3483	700	2848	2684	1959	2098	3439	4279	2664	2968	1815	1402	3326	3581	1487	3415	1892	1998	2516	1514	3057
NPM3	0.602077	4.05442	3.79547	0.000266745	0.00690055	0.217568				ALOX12	54	31	28	42	39	251	252	81	21	173	165	205	201	190	121	347	195	266	226	78	148	113	103	321	249	205	205	338	120	242	304	249	187	192	60	216	178	220	208
TPX2	1.09965	5.90561	3.7946	0.000267551	0.00691078	0.0496049				ALOX12B	5	6	0	12	9	7	2	76	0	13	26	53	7	20	10	37	73	3	36	4	104	36	2	16	62	3	2	77	17	60	2	11	5	2	21	7	72	1	14
MRPS25	-0.515264	6.55514	-3.79278	0.000269251	0.00694403	0.0129963				ALOX15	4	1	0	3	2	15	9	5	0	9	469	9	2	2	9	186	11	36	33	10	9	8	1	19	18	10	10	29	6	44	4	17	3	4	2	44	18	13	16
RAMP3	-1.06959	4.92316	-3.79048	0.000271403	0.00698883	0.0589483				ALOX15B	102	47	7	308	10	30	18	9	204	427	120	20	19	29	68	222	9	259	249	222	43	28	20	75	158	119	52	93	115	481	35	239	205	47	70	28	104	1031	108
SUV39H1	0.534068	3.58087	3.79002	0.000271836	0.0069893	0.244704				ALOX5	197	328	41	247	42	689	1245	69	157	858	501	1062	754	455	698	2052	240	605	839	362	968	705	293	1844	508	532	413	1531	386	1589	368	816	297	327	2104	1069	168	1853	456
RAB3C	-0.820267	6.83737	-3.78506	0.000276559	0.00709019	-0.00533664				ALOX5AP	193	166	18	71	9	369	314	26	79	179	144	499	425	44	853	577	143	819	261	148	323	204	102	705	131	105	217	249	90	571	166	171	509	69	4097	460	104	505	240
COX5A	0.375714	6.30112	3.78501	0.000276602	0.00709019	-0.0124651				ALOXE3	1	0	1	16	7	2	2	164	0	2	5	77	24	55	18	12	158	4	6	19	18	34	42	16	7	5	1	11	4	5	2	11	8	0	55	8	17	7	3
SLC35A4	0.352276	5.69953	3.78378	0.000277782	0.00710962	0.00416287				ALPI	0	0	0	0	0	0	0	0	0	1	5	3	0	1	0	5	0	1	31	1	2	2	0	4	2	1	0	33	1	6	0	16	0	1	1	2	0	0	2
UCN3	-2.3594	-2.1567	-3.78308	0.000278462	0.0071162	0.113101				ALPK1	72	240	35	119	19	412	698	235	44	264	481	798	451	193	849	1070	196	1502	483	357	857	700	800	1350	360	270	493	647	261	636	204	340	356	224	388	925	384	1236	215
MESDC1	0.439887	5.14642	3.78133	0.000280155	0.00714862	0.0394172				ALPK2	16	32	3	9	8	66	40	8	6	56	157	36	111	43	161	228	18	89	74	74	180	50	399	68	79	13	44	99	49	64	158	50	32	124	1136	321	44	37	71
MTERFD2	-0.409567	5.62997	-3.78086	0.000280607	0.00714933	-0.0117195				ALPK3	1117	5462	1664	643	87	2596	1381	253	455	1202	4277	5665	5811	794	1083	2402	129	4508	5485	3668	2533	1787	3232	3914	5991	5184	4144	7044	13042	430	3038	3912	3095	5521	1729	8574	1621	3565	2254
UBE2T	0.692276	5.25974	3.78002	0.000281422	0.00715927	0.0359648				ALPL	229	348	18	346	24	377	268	90	22	208	174	460	57	55	4667	533	260	1008	656	453	964	2800	9637	494	4953	89	151	1801	137	1269	52	534	98	43	934	284	256	253	142
ATP13A4	-0.785547	0.338707	-3.77826	0.000283143	0.00719218	0.244635				ALPP	0	0	0	0	0	0	0	0	0	1	1	0	1	0	0	0	2	0	2	0	0	0	2	1	0	0	0	3	1	0	2	2	0	2	12	0	0	0	1
KCNMB2	-1.61167	-0.855514	-3.77645	0.000284922	0.00722645	0.185103				ALPPL2	0	0	0	0	0	0	0	1	0	0	1	2	3	1	0	2	1	2	2	0	0	0	0	0	0	0	0	0	0	4	1	1	0	0	3	0	0	0	0
GTF2IRD2B	-0.448109	5.72829	-3.77419	0.000287159	0.00727224	-0.0369887				ALS2	1222	1878	2522	1651	2777	4034	4181	2910	1139	4078	4012	2924	3002	3730	2080	4985	6217	4026	7466	3307	3165	2511	1896	4293	3391	5992	3322	5095	6173	2960	4755	4157	4706	5256	2050	4415	3541	3579	4184
DOCK7	-0.371897	5.72429	-3.77307	0.000288275	0.00728955	-0.0402929				ALS2CL	974	3607	2100	601	447	6270	3146	421	89	9106	955	2056	5143	784	947	4912	947	5190	4423	4375	5432	985	1563	3050	5640	5090	3545	3292	2957	5297	1210	1065	11326	4650	947	7180	2078	3103	9088
ZNF568	-0.336857	4.09033	-3.77247	0.000288873	0.0072935	0.0998437				ALS2CR11	11	192	315	98	48	282	195	44	16	117	224	81	167	82	148	264	53	274	487	97	275	184	117	90	238	793	79	719	719	38	11	319	45	182	69	92	277	123	33
EMD	0.33004	5.85652	3.77205	0.000289297	0.0072935	-0.0418516				ALS2CR12	17	23	30	7	17	131	85	42	50	76	76	77	116	26	27	72	37	152	285	125	116	26	51	145	93	152	77	188	137	30	118	97	136	224	41	125	137	84	102
MCM4	0.585233	6.85081	3.77149	0.000289859	0.00729674	-0.0586121				ALX1	0	0	2	1	0	10	11	0	6	1	550	3	0	0	525	332	416	12	2	1	1362	27	519	4	2	25	0	2	6	6	4	0	31	1	2	0	1883	10	0
CCBL2	-0.403247	4.06088	-3.77096	0.000290387	0.00729913	0.0968459				ALX3	34	89	0	14	18	161	0	1	15	0	123	28	169	39	4	89	19	150	68	0	198	59	5	20	11	23	11	92	21	41	1	70	0	6	109	3	50	0	0
GLTPD2	-0.818607	0.645634	-3.76957	0.000291791	0.00732347	0.23057				ALX4	0	5	4	0	1	8	102	9	0	6	9	51	32	6	9	19	3	14	8	0	7	13	108	13	9	21	15	12	6	4	0	15	8	4	7	8	7	7	2
SCML4	-0.744304	3.83827	-3.76882	0.00029255	0.00732494	0.105013				ALYREF	8827	5021	1785	2425	4580	6603	2134	5624	7342	3867	7899	6207	4468	6149	6420	7665	8708	8696	5084	2701	9911	9536	5057	3953	5708	6830	1715	4945	4242	4916	6168	8552	3347	3019	9276	2857	7478	2907	7073
CCNB1	0.967242	5.32856	3.76865	0.000292719	0.00732494	0.006286				AMACR	20	55	61	18	39	42	97	49	12	63	46	26	58	48	19	38	43	45	39	35	25	30	78	52	36	78	53	53	56	37	45	54	68	42	21	87	27	40	27
SLC35F5	-0.363522	4.69593	-3.76733	0.000294053	0.00734741	0.0133197				AMBN	1	0	0	0	0	0	0	0	0	0	4	2	0	13	1	0	1	8	0	3	1	16	1	0	1	0	0	0	1	1	0	0	0	0	1	0	0	1	0
SRGAP1	-0.716387	5.12146	-3.76246	0.000299041	0.00746096	-0.044423				AMBP	2	1	2	3	0	8	36	1	0	1	0	4	3	10	2	2	9	16	31	9	16	5	4	6	6	5	8	5	17	16	1065	18	2	5	9	2	19	2	1
CDC45	1.40182	4.63477	3.76107	0.000300482	0.00748583	0.084751				AMBRA1	1627	4168	2197	2029	2843	3410	4103	3200	1520	3901	5582	2749	3996	3865	1774	7465	4251	3760	4225	3326	8078	3554	2769	4782	3057	3328	4387	5215	3538	4443	2304	4096	3853	4774	3779	4839	5547	2463	4291
WFS1	-0.505969	4.84832	-3.76024	0.000301349	0.00749633	-0.0263824				AMD1	1919	4751	3108	2517	1532	2939	3355	8483	2687	3263	4503	9672	5238	4794	3359	6418	7064	4454	3507	3263	3836	4807	5389	4169	3257	2347	4730	4659	2536	3292	4256	3601	4341	4461	5429	3712	2967	3843	4518
HIST1H3B	1.62713	-2.44397	3.75845	0.000303217	0.00753169	-0.142002				AMDHD1	11	213	233	55	45	82	87	37	24	27	141	126	50	28	45	77	42	42	126	80	167	50	49	149	97	95	31	89	118	81	107	55	84	23	95	21	114	49	39
SSRP1	0.443388	7.72855	3.75783	0.000303859	0.00753652	-0.0868472				AMDHD2	264	856	553	295	652	1671	1339	1068	326	1002	2285	685	722	1399	1247	1884	1109	1485	1375	1088	1226	898	638	1976	737	2250	969	1532	1755	949	1188	1495	1243	1020	968	1336	1145	1377	1085
PCSK2	-1.95205	1.87682	-3.75623	0.000305543	0.00756713	0.193784				AMELX	0	0	0	1	0	0	3	3	0	0	2	4	1	1	0	1	0	2	1	1	2	3	9	3	3	2	1	1	0	5	3	2	4	1	2	1	1	1	1
SSR4	0.419345	6.61487	3.75477	0.00030709	0.00759143	-0.11278				AMELY	0	0	0	0	0	0	0	0	0	0	0	0	0	0	0	0	0	0	0	1	0	0	0	0	1	1	0	0	0	0	0	0	0	0	0	0	0	0	0
BOD1	0.36356	6.31295	3.75445	0.000307426	0.00759143	-0.111271				AMER1	286	1088	433	755	804	617	1198	1641	354	1285	1729	826	1222	2175	853	1917	5566	1238	1094	781	1091	1592	918	1151	629	2079	3592	1928	1139	626	639	1277	1532	2156	534	1144	777	876	1054
PTTG1	1.10282	5.02028	3.75319	0.000308761	0.00760933	-0.00429041				AMER2	310	571	851	1809	143	1891	879	8235	759	1084	2371	2910	1380	5666	140	4531	10282	1074	4248	1593	3171	230	1168	1651	2270	2484	7265	2140	4092	2362	4771	2972	3995	2369	834	696	3270	1186	2145
RGS17	-0.564348	4.16183	-3.7523	0.000309713	0.00760933	0.019958				AMER3	878	2185	1850	1541	1329	1972	1659	1840	1096	2795	3171	697	807	2087	1222	3577	3053	2751	3201	1278	2659	1818	447	2003	1874	2208	2522	3294	2227	1813	3523	3293	2298	4460	795	3166	2904	1763	4006
SPTBN1	-0.477975	8.79831	-3.75224	0.00030978	0.00760933	-0.0610732				AMFR	2323	6167	4492	6157	5709	4239	3968	3014	3278	5198	4210	5842	4860	4946	2088	6484	5609	3940	4324	11359	3432	3892	3063	7767	4508	5383	6144	5369	7930	3402	3700	3842	5527	4250	4475	6535	2574	4249	3247
FSIP1	0.790559	-0.673495	3.75207	0.000309958	0.00760933	0.065022				AMH	1149	4286	677	522	843	985	7166	13018	361	976	4368	424	12285	33760	22163	4179	9536	229	1104	85	3563	14712	248	171	6016	6875	5541	4688	280	4443	276	8096	625	802	988	421	282	7761	958
VAMP2	-0.4609	7.92328	-3.74908	0.00031317	0.00767659	-0.0992256				AMHR2	19	578	246	272	469	694	299	139	99	215	854	47	118	132	42	291	15	260	178	14	344	35	13	46	966	58	21	112	21	17	219	479	60	258	219	212	109	258	106
OIP5	0.94879	1.18172	3.74867	0.000313609	0.00767659	0.166078				AMICA1	187	189	20	487	24	1536	1089	30	91	504	506	251	74	152	541	3133	759	2757	1755	853	431	1019	91	3554	692	463	554	860	257	2466	504	549	80	218	339	2335	954	847	454
NDUFA2	0.398941	4.01858	3.74815	0.000314173	0.00767922	0.0609734				AMIGO1	371	1025	807	1414	291	894	1398	497	633	1608	1198	773	447	1554	313	1962	956	907	1302	3593	1482	603	313	2429	895	972	1163	1562	2507	1503	833	861	1394	1526	245	1048	794	697	909
WDR48	-0.35073	6.13208	-3.74707	0.000315348	0.00769677	-0.133743				AMIGO2	184	669	1591	4184	534	230	1724	58	1065	22376	2078	1700	278	151	205	836	77	1232	887	8381	161	486	587	1694	198	42	1183	1888	134	3593	2985	316	639	10008	983	2351	148	490	7727
MINK1	-0.553924	7.0254	-3.74569	0.000316843	0.00772208	-0.132012				AMIGO3	0	0	0	1	0	0	1	0	0	0	1	0	0	1	1	0	0	0	0	4	1	0	0	1	0	1	0	0	0	0	0	0	0	0	0	0	1	0	1
ZNF330	0.309753	5.08439	3.74395	0.000318752	0.00775738	-0.0790565				AMMECR1	328	924	97	358	412	506	441	402	250	569	997	520	1367	1191	892	1386	1730	1743	649	221	892	1930	1032	767	399	1417	1141	543	521	433	656	580	379	979	649	728	363	663	922
HIST2H2AA3	1.11562	2.87137	3.74182	0.000321101	0.00779844	0.151207				AMMECR1L	1355	2682	1928	1299	1941	3026	3391	3453	1062	3875	4622	5049	3168	3663	2453	4379	5227	3136	3649	1807	3178	3413	5039	3375	2336	3584	4015	4084	4021	3052	3707	2908	3113	4437	3959	3958	2944	2861	3639
RRS1	0.574547	3.39675	3.74158	0.000321366	0.00779844	0.111049				AMN	19	203	6	30	0	67	283	81	2	495	134	33	93	119	92	83	262	99	93	38	64	335	20	63	105	88	142	403	11	115	78	158	22	54	66	47	44	22	143
PRR7	0.898246	3.30831	3.74079	0.000322235	0.0078083	0.123047				AMN1	636	506	523	442	343	421	722	868	274	1104	1055	517	311	563	203	842	939	459	603	850	442	433	277	672	803	766	439	776	767	451	370	485	717	1064	184	718	579	408	668
HIST2H4A	0.96222	3.29713	3.74003	0.000323082	0.00781755	0.123997				AMOT	1279	929	356	1556	3987	3082	863	331	361	1463	4473	981	621	716	420	11404	3526	2462	10757	706	8023	2063	1773	2116	900	2310	841	7259	813	1185	587	1830	901	3670	1117	1978	725	929	2385
HBG1	-2.93592	-0.688522	-3.7388	0.000324446	0.00783929	0.10896				AMOTL1	3097	3076	6875	1399	2069	3245	9909	5898	1887	3947	8239	12068	4895	8352	3961	2897	4970	4367	2116	3616	1447	6804	5724	3853	3945	7321	6541	1536	6096	1441	4006	1628	11517	6171	2834	5884	1984	5324	4103
HMGCLL1	-1.87925	2.16659	-3.73574	0.000327884	0.00791102	0.119344				AMOTL2	1890	2045	695	1982	845	2630	6410	3520	1316	981	4251	7178	5269	5666	2664	3615	3453	1303	2565	427	4382	5364	12012	4639	1207	2225	5628	3925	936	2185	4975	1600	4086	1335	3730	4316	1229	2940	1197
NUP37	0.398386	3.04146	3.73507	0.000328641	0.00791337	0.111435				AMPD1	1	1	0	1	0	25	1	0	0	0	3	3	2	2	6	9	2	15	8	9	13	3	12	260	3	0	0	5	6	7	5	4	1	0	13	1	22	1	2
FAM134B	-0.799163	4.92224	-3.73482	0.000328921	0.00791337	-0.118291				AMPD2	1939	4638	5016	3392	3296	5056	9476	3473	2733	6742	9276	4334	6221	6647	5542	6812	6284	5225	3569	5222	5746	5584	4060	6964	5631	7022	4965	5749	10226	7210	4646	6052	10384	5715	5049	6273	4188	5516	6439
MRPL10	0.456532	6.28973	3.73311	0.000330855	0.00794853	-0.178656				AMPD3	185	1022	868	448	382	877	938	161	424	738	1777	2000	1134	459	768	2019	927	1143	1201	3999	1113	630	226	1627	685	713	758	952	2532	996	414	841	792	873	3347	1800	579	2127	570
PIP5K1B	-0.986263	-0.469668	-3.73051	0.00033383	0.00800146	0.0675035				AMPH	28	310	2824	2423	93	2672	1505	1014	1195	2673	64	2851	960	1010	154	1888	670	1314	2353	7191	2501	1843	2131	2834	1096	3932	3334	6446	173	3412	1985	1494	7043	1642	100	3142	4031	1946	3345
URB2	0.521867	3.78574	3.73035	0.000334008	0.00800146	0.0367068				AMT	568	3962	789	433	1275	3113	4545	4094	1076	2230	2593	2362	3920	2745	3276	2984	2421	1879	2412	2228	2924	1865	1630	3352	2566	3173	2817	3181	2906	1548	2863	2446	3211	2577	836	3985	1596	2741	3846
CA10	-1.41342	2.37074	-3.72766	0.000337107	0.00805678	0.0911178				AMTN	1	0	0	0	1	0	0	0	0	0	0	3	0	0	0	0	0	0	1	4	2	0	0	0	0	0	0	0	1	0	0	0	1	1	0	0	0	0	0
DPF1	0.742617	5.05436	3.72716	0.000337694	0.00805678	-0.111661				AMY1A	2	20	6	13	1	26	52	17	20	82	55	30	112	89	56	51	28	25	25	26	27	25	26	68	27	54	61	56	87	67	135	26	103	79	3	57	34	109	144
TRAF2	0.362283	4.77682	3.72711	0.000337752	0.00805678	-0.0983091				AMY1B	3	11	13	15	0	33	49	13	15	66	45	24	84	70	42	61	24	29	17	30	31	15	14	64	12	53	59	50	59	61	112	23	69	70	5	44	13	115	125
HTR6	2.16507	-0.950632	3.72465	0.000340609	0.00810218	-0.084071				AMY1C	6	24	9	19	1	38	57	19	22	102	42	34	128	96	39	55	35	37	27	27	28	31	15	69	14	56	68	82	73	74	150	26	102	87	6	72	32	140	145
HIST2H4B	0.941259	3.3299	3.72465	0.000340618	0.00810218	0.0738246				AMY2A	3	5	5	12	0	23	32	21	8	65	40	45	74	107	24	56	25	22	18	28	19	12	15	53	9	56	42	55	85	28	82	21	99	82	3	50	22	76	58
C15orf39	0.565819	3.84658	3.72359	0.000341851	0.00812004	0.0106856				AMY2B	178	597	304	394	18	1362	2208	917	364	3844	3200	1500	4321	4057	1262	2486	1525	1063	1052	1146	973	967	862	2971	753	2506	2165	3684	2847	2048	4493	1052	4033	3473	237	2286	1132	4520	4534
LRGUK	-1.32991	1.6309	-3.72272	0.000342872	0.00813282	0.102064				AMZ1	36	18	94	37	16	73	60	27	10	41	158	136	120	33	22	101	63	61	138	54	51	35	30	54	36	77	43	55	90	68	20	49	80	67	111	60	62	83	39
HIST1H2BK	0.962955	3.07656	3.71849	0.000347887	0.00824019	0.0693047				AMZ2	4351	4365	3781	4609	6286	5760	4344	9476	3191	6461	8267	6249	4542	5134	3455	8693	8821	6721	7330	10910	7764	3947	3660	10098	6616	9468	3558	8338	10878	4631	4418	6325	5157	5348	3869	5554	7922	3341	6964
RCC1	0.475957	4.93985	3.71789	0.000348595	0.00824535	-0.140359				ANAPC1	1045	2032	1007	871	1913	2454	2524	4667	885	2888	3147	1761	2107	4041	2379	3949	6848	2866	3278	1538	2847	2920	2219	2544	2115	3123	3006	3029	2111	2410	3129	2622	1912	3381	1751	2676	2295	2067	2728
UNKL	-0.387395	5.54806	-3.71631	0.00035049	0.00827855	-0.215044				ANAPC10	396	858	474	301	408	563	444	785	262	662	485	703	673	537	305	606	914	578	546	597	603	453	547	632	479	529	502	550	431	492	625	646	482	440	526	524	444	446	509
GABRP	-2.04534	0.824789	-3.71496	0.000352119	0.00829631	0.080446				ANAPC11	5218	5123	2498	4033	3994	7193	3191	4484	7252	5296	10078	4696	4065	6291	4782	7492	7226	7333	5630	6831	8714	6890	4989	5024	6554	7437	2339	5227	7135	5060	3507	6992	6426	3038	6436	3116	9725	2857	6975
FAM72D	1.04279	2.40795	3.71487	0.000352227	0.00829631	0.0795647				ANAPC13	1727	6120	4059	3314	3492	3053	3146	5457	2633	5182	3622	2418	3532	4092	2355	3797	2862	2993	2896	5570	3608	4024	2973	4001	3209	5169	3789	4143	3702	2268	3900	2639	4159	3567	1689	3582	2706	3165	3690
TMX4	-0.49278	7.34682	-3.71341	0.00035399	0.00832619	-0.22879				ANAPC15	221	468	190	182	172	287	322	740	357	443	416	217	373	545	281	318	450	364	564	465	261	446	263	574	129	500	390	456	161	494	318	231	364	383	237	350	638	225	495
SLCO1C1	-1.09853	-0.153729	-3.71181	0.000355935	0.00836025	0.0329764				ANAPC16	3313	7387	4865	2234	2779	5647	3802	3928	3232	5436	4997	2821	4222	4133	3276	6001	3589	5236	4604	3076	4382	3881	3661	4795	4517	3797	3908	4218	4113	3986	5942	4430	4189	4253	2641	4351	3379	4287	4501
SGSM1	-0.736121	6.15244	-3.71086	0.000357092	0.00837576	-0.247776				ANAPC2	1371	3063	1468	1435	1544	5442	7358	3757	1437	4778	9362	4622	4712	6601	3977	6294	6680	5051	4593	2978	6226	4939	2910	5892	3884	4505	4038	5889	5354	6416	4602	5526	4672	3587	3606	3683	4034	4139	4758
PRMT2	-0.335642	7.19748	-3.71006	0.000358073	0.00838431	-0.244918				ANAPC4	456	2522	968	844	642	2261	2534	2841	812	3054	1903	1775	4260	3918	2584	2951	3495	2392	1711	960	2779	2658	1725	4184	2473	4799	3985	3738	3268	3306	4199	1869	2509	2803	870	3865	2439	3245	3425
GGCT	0.507461	5.57934	3.70975	0.000358453	0.00838431	-0.221108				ANAPC5	5346	10481	4026	4033	5775	10460	17269	13198	7149	13764	17465	6796	14643	12205	8680	13474	13534	16370	9569	7095	9927	16283	10660	11726	13967	15171	12780	11271	23376	9780	12740	10175	11650	14824	7982	15984	9675	9851	18114
MAGI2	-0.470905	5.81318	-3.70906	0.0003593	0.00839248	-0.2484				ANAPC7	2127	3163	2359	1517	2034	4121	4573	5756	3764	4935	7852	2679	2816	9173	5245	6458	9398	8008	5072	2955	6503	11583	2197	5852	5692	7662	4633	5163	6137	5822	7214	4575	7116	5496	2721	5459	6861	5585	8626
GNG2	-0.64464	7.80488	-3.70864	0.000359822	0.00839302	-0.229471				ANG	16	21	9	20	6	34	66	4	29	34	10	124	71	15	70	30	2	110	20	21	28	48	72	87	34	20	47	13	11	16	37	28	21	14	67	89	16	58	19
C9orf24	-0.837509	2.17082	-3.70626	0.000362766	0.00845	0.043307				ANGEL1	369	1157	297	478	656	2072	2750	2195	431	1526	2438	2070	1698	2698	1753	2810	2899	1620	1513	1253	1746	1650	1673	2971	2223	2432	2366	2554	1979	1780	1091	1261	1950	1266	814	1959	2138	2144	1222
2020-03-02	-0.700044	2.93836	-3.7036	0.000366076	0.00851532	-0.00540297				ANGEL2	973	2730	1333	858	1144	2189	3237	3089	1159	2685	3659	2183	2746	4267	1878	3055	4247	2385	2173	1100	2547	2524	2154	3086	2018	2600	3000	3461	2230	2061	2573	1879	2378	3261	1700	3113	1987	2227	2665
BAX	0.438782	5.6523	3.70025	0.00037029	0.00860144	-0.258186				ANGPT1	71	267	85	142	8	346	712	42	24	119	33	357	456	91	346	126	18	334	38	247	152	379	892	531	184	75	337	73	64	75	158	71	45	73	163	265	96	240	48
NPTX2	1.63252	3.8549	3.69921	0.000371616	0.00862035	-0.0234166				ANGPT2	431	580	1122	108	418	866	1483	439	282	806	2130	738	2817	1672	1882	1257	430	852	682	222	1264	1762	3108	701	6516	806	1343	728	1110	649	708	1990	794	361	1120	2398	1393	3620	977
SFRP1	-1.28765	6.33913	-3.69462	0.000377479	0.00874433	-0.293417				ANGPT4	6	5	1	9	3	8	23	79	0	8	8	21	5	7	14	10	14	12	30	36	17	30	28	51	19	1	17	46	10	52	12	11	4	3	11	19	8	11	2
STMND1	-1.3602	-0.858669	-3.69342	0.000379039	0.00876841	-0.053611				ANGPTL1	252	311	6	11	6	70	470	19	5	56	26	538	203	17	509	219	130	203	38	41	384	373	808	300	33	27	308	32	26	21	160	37	93	56	396	1434	54	157	15
POP7	0.407133	4.89776	3.69264	0.000380047	0.00877965	-0.219355				ANGPTL2	487	1441	708	369	429	1250	5329	4822	478	1611	1407	2651	3880	2678	3616	1287	4440	2647	528	764	1791	6445	10390	2089	4511	774	3458	1104	1674	556	1976	991	2297	858	4106	2955	1247	3552	1056
RNASEH2A	0.728559	5.06627	3.69188	0.000381032	0.00878184	-0.223395				ANGPTL3	34	14	7	7	12	27	33	49	1	28	12	94	181	39	7	19	17	8	25	16	40	14	32	24	36	52	35	37	23	21	15	18	9	33	13	30	18	5	26
TIAF1	-0.713191	3.3141	-3.69152	0.000381495	0.00878184	-0.0790494				ANGPTL4	247	111	89	189	78	31	459	719	262	357	163	15470	5203	733	3507	230	89	1864	47	93	590	2179	5993	242	410	435	348	60	562	97	174	241	193	442	9997	248	97	1025	53
KRT71	-2.17537	-3.24597	-3.69136	0.000381706	0.00878184	-0.253813				ANGPTL5	5	3	6	2	4	16	11	0	2	15	2	19	23	1	3	12	7	5	9	4	3	5	12	10	24	2	6	4	6	5	8	5	5	11	5	9	6	8	18
PDHA1	0.304379	5.87021	3.69069	0.000382586	0.00879007	-0.302986				ANGPTL6	3	9	122	13	1	44	26	14	8	20	31	10	30	18	31	98	16	41	32	32	20	11	80	65	29	16	15	37	12	61	12	36	22	7	56	66	38	59	11
SPTB	-0.79263	5.44254	-3.68987	0.000383653	0.00880258	-0.295002				ANGPTL7	25	78	66	150	11	590	1081	31	1	83	0	2603	665	2	33	12	2	7	8	131	5	58	171	1209	379	32	105	4	437	7	5	48	5	231	4	178	11	77	3
IFT88	-0.370397	3.95305	-3.68818	0.000385869	0.00883176	-0.150437				ANHX	0	0	0	0	364	95	1078	81	1	0	1	3	1	1	0	0	6	4	2	0	164	0	0	39	45	1734	2	0	1	0	0	9	42	0	0	0	685	1	0
HBP1	-0.532479	5.41148	-3.6881	0.000385973	0.00883176	-0.298518				ANK1	1092	1187	494	1477	626	1777	2738	910	514	4975	5762	1160	3846	1752	1034	4305	3586	6785	6633	3093	3049	1251	392	2164	2711	4354	2910	4428	3951	5610	1950	3197	3581	4477	569	1482	3328	1779	2754
BOK	-0.884436	6.03087	-3.68665	0.000387893	0.00885638	-0.322177				ANK2	4244	19824	38669	22536	5035	7666	28947	58330	10783	29112	17452	12552	10609	36387	16659	38319	22112	9492	19171	29938	7417	11482	4704	25537	9427	17671	35673	31324	16608	14234	38886	11888	40548	30074	2462	17091	14350	27981	22058
CABP1	1.10244	1.64769	3.68643	0.000388178	0.00885638	-0.00701066				ANK3	1678	2960	4284	3266	1088	2361	4305	13069	1246	7207	7720	4499	3516	8021	1833	10917	9470	3205	4076	4965	1673	5010	1618	6761	3097	10328	10191	14264	5205	3293	3105	2514	7136	12657	954	5031	5562	5930	5877
TCF15	1.12361	0.793229	3.686	0.000388752	0.00885638	-0.0326956				ANKAR	94	155	69	108	74	199	165	340	76	172	232	198	251	341	137	371	477	219	248	117	157	179	236	312	177	343	344	322	135	162	234	171	168	260	88	312	261	231	200
EPN2	-0.453096	5.80044	-3.6857	0.000389153	0.00885638	-0.322281				ANKDD1A	1052	1316	522	802	549	1524	1841	1449	637	2004	2631	2906	2568	1888	1703	2724	1210	2199	3396	985	2660	1578	677	1920	2475	3325	2006	2278	2552	2313	3040	1972	1925	3335	1520	3830	1921	2097	2099
C18orf56	0.993835	-0.33745	3.68437	0.000390913	0.00888444	-0.101262				ANKDD1B	12	132	79	34	12	105	145	21	34	278	146	74	268	53	72	198	131	106	233	70	101	48	50	128	87	159	320	385	86	110	171	92	216	332	25	318	50	274	310
KIAA1467	0.520194	4.595	3.68326	0.000392393	0.00889705	-0.208384				ANKEF1	105	247	374	148	606	254	527	337	136	428	442	182	79	105	143	446	314	448	679	511	651	201	117	451	225	272	202	518	670	236	279	536	217	423	198	355	397	159	115
CACNA1D	-0.853944	3.25648	-3.68267	0.000393187	0.00889705	-0.104654				ANKFN1	124	302	156	139	37	147	682	42	31	2858	105	440	993	15	67	342	31	215	168	105	202	2	15	304	1182	719	888	1320	1269	354	868	686	36	2810	111	957	124	123	2084
SOCS4	0.388609	5.18071	3.68245	0.000393483	0.00889705	-0.279826				ANKFY1	2387	2881	2986	2113	1772	8505	9026	5003	858	10754	11087	5013	4509	7263	3707	13229	8589	8340	11281	3762	6984	5948	3441	7625	8534	10367	6772	12852	4208	6833	6400	7904	11854	14019	2473	10304	9072	7467	11105
GLRB	-0.886563	3.85091	-3.68238	0.000393581	0.00889705	-0.173337				ANKH	3189	3226	8494	4935	4610	6942	11441	6005	3678	6503	6760	10671	4271	6594	2323	8769	6004	4268	6381	7228	3094	6196	13094	7755	4011	4727	5672	4890	10908	4137	4548	5698	11908	4594	7137	8080	1433	5340	3462
LDLRAD4	-0.69731	4.53118	-3.68134	0.000394966	0.00891639	-0.250101				ANKHD1	63	107	44	33	82	299	269	502	43	122	280	381	621	365	153	245	290	263	199	74	275	248	192	228	225	346	153	246	224	174	241	187	168	166	167	252	285	159	121
RALGDS	-0.424166	8.61115	-3.67918	0.000397891	0.00895769	-0.300397				ANKHD1-EIF4EBP3	89	162	103	73	85	282	405	351	70	155	311	308	294	183	132	387	273	386	260	83	375	201	154	207	193	366	207	291	233	257	414	237	409	279	239	289	339	324	279
LEPROT	-0.40782	5.84697	-3.679	0.000398138	0.00895769	-0.344875				ANKIB1	1988	4112	5955	2884	2652	6356	7458	5987	1778	8896	11331	4502	4410	5720	2722	11268	6094	6890	10100	6007	5565	3992	3521	8758	3729	7283	6053	13564	6467	5687	5894	4412	7256	10275	2995	6340	5732	5928	4664
MBNL2	-0.639941	5.90827	-3.67845	0.000398883	0.00895769	-0.347575				ANKK1	10	15	87	3	6	88	77	1	7	22	148	23	37	41	47	22	46	44	24	29	23	5	2	62	38	94	18	69	115	34	29	10	51	38	8	42	57	48	48
EPS8L3	-1.40471	-3.01834	-3.67842	0.000398923	0.00895769	-0.288859				ANKLE1	198	338	69	126	132	598	437	785	78	388	1740	406	1139	1149	602	972	1476	647	700	80	299	1104	141	640	480	1066	521	1196	348	567	345	1165	626	560	320	314	1188	683	828
IL17RD	-0.773179	4.42835	-3.67771	0.000399889	0.00895946	-0.250307				ANKLE2	4741	4948	3709	3383	3873	9771	9624	8680	4978	9275	18107	11572	12588	8388	6246	12163	10962	13130	8240	4841	11280	11995	5161	9306	9158	10836	7650	10473	10999	8421	9150	8252	10265	9586	14423	8667	9806	7164	10061
HIST2H3A	1.52486	1.11498	3.67758	0.000400066	0.00895946	-0.0499772				ANKMY1	238	564	294	284	315	663	1074	949	135	1267	789	670	762	1275	842	1673	1654	987	1158	648	1110	1320	668	1406	690	731	1238	897	707	1602	1085	705	645	1095	426	1116	934	794	1139
RP11-444E17.6	-0.805631	0.29721	-3.67701	0.000400842	0.00896491	-0.0509763				ANKMY2	566	1137	1488	1661	1721	2053	1626	1798	801	2818	1550	1302	995	1699	650	2995	2028	1852	2622	3066	2130	1087	903	1829	1676	3009	1741	4740	1728	2232	1735	1445	2211	1877	1041	1937	1169	1251	1364
GUCY1A3	-0.76549	4.36066	-3.67434	0.000404497	0.00903213	-0.254146				ANKRA2	623	1735	1418	907	651	1804	2153	2650	404	2209	1778	1653	2237	2619	884	2230	2132	1383	1813	1432	1444	1116	912	1748	1347	1694	1973	2473	2089	1532	1982	1306	2257	2019	791	2310	1023	1517	1409
UPB1	-1.07625	1.1091	-3.67403	0.00040492	0.00903213	-0.0409289				ANKRD1	20	26	2	46	2	17	64	11	7	7	27	102	25	42	12	176	19	7	63	14	6	20	16	48	23	52	177	90	43	10	67	79	19	38	385	16	60	22	147
NMRK1	-0.661213	3.53786	-3.67217	0.000407496	0.00906739	-0.160947				ANKRD10	3492	8317	3868	4497	4315	12104	19440	16104	4323	7531	13815	17866	29184	16691	10557	18371	21119	16925	9113	6034	10842	12740	14216	16652	9871	15408	14001	13385	13942	12837	21801	13871	12408	11361	9331	16550	10504	18370	12910
RPH3AL	-0.709272	3.99127	-3.67211	0.000407578	0.00906739	-0.216983				ANKRD11	3374	6681	5674	4959	3481	9618	11697	10053	3733	7512	20369	14352	9918	16112	6819	20308	14886	13769	15381	7786	10401	14069	8840	14035	5866	8384	13083	14753	10708	8379	11732	11661	10112	12724	12911	15367	9038	9993	9964
PRKCZ	-0.880914	4.23333	-3.67133	0.000408657	0.00907702	-0.250611				ANKRD12	2674	3111	3137	2834	1955	5952	5139	2738	1356	3554	10783	6366	3870	3109	1713	6864	4537	6347	11973	3408	3891	2356	1904	6194	6728	6416	4417	12842	7558	6233	5352	4583	4787	6135	3071	5489	7417	4632	3797
TMEM50B	-0.380992	4.95296	-3.67102	0.000409089	0.00907702	-0.316996				ANKRD13A	3232	2874	1474	1921	2124	4442	4773	4870	1972	5696	8279	3845	4837	4760	2740	7484	5917	7602	4818	1616	5272	4647	2531	4970	5431	7546	4943	6357	6173	4200	4640	3397	4283	5350	3020	5241	4331	4511	7056
FAM47E	-0.955535	1.90808	-3.67034	0.000410031	0.00908596	-0.0585104				ANKRD13B	2921	6188	2347	3305	2971	7012	12969	25913	2864	11559	14436	3415	5978	23445	11790	11269	19823	9794	6267	3269	4833	13366	2410	12565	7955	15975	13383	12123	7015	9547	15828	11976	14196	16006	2288	9152	6558	9835	19576
RNF114	0.258136	5.92894	3.66876	0.000412243	0.00912025	-0.37559				ANKRD13C	735	2333	1771	1088	576	2014	1661	1122	765	2742	2461	2045	2084	2078	1126	2790	1355	2095	2234	1403	2178	1231	1672	1918	1587	2115	2487	2274	2158	1609	2667	1607	2983	3203	1688	3009	1794	1923	2881
REEP1	-0.753338	6.6509	-3.66809	0.000413178	0.00912025	-0.382567				ANKRD13D	1713	2882	2877	3178	2370	7592	5939	6043	2404	5757	6294	6365	4823	5264	4979	10649	4576	6903	6928	6283	13035	4238	3331	10185	10511	7453	4372	5411	9350	9120	4059	5279	6592	5048	4575	6073	9909	4740	7264
FOXK2	0.434626	6.87596	3.66808	0.000413203	0.00912025	-0.3887				ANKRD16	187	705	656	243	427	738	860	1404	211	811	820	426	521	1267	535	947	1259	814	502	536	711	1093	646	811	566	1417	1109	810	740	416	559	659	627	763	349	671	458	545	750
RUSC1	-0.392126	6.86599	-3.66702	0.000414684	0.00914096	-0.387216				ANKRD17	2365	6049	5514	2813	3377	3643	8628	10138	1394	7254	12957	6413	5679	11727	4810	14411	18670	8310	11806	7223	6524	8593	6122	9406	6264	11004	11673	14479	6584	7132	7856	8162	8502	9151	4834	8248	7215	7794	6962
C11orf83	0.44574	2.54046	3.666	0.000416131	0.00916046	-0.0753958				ANKRD18A	98	156	45	129	11	620	172	999	35	242	1212	362	110	34	803	625	2491	611	936	267	270	392	49	245	518	828	337	451	616	281	100	1111	269	405	23	167	113	38	109
PAICS	0.583214	6.81223	3.66563	0.000416657	0.00916046	-0.396666				ANKRD18B	36	6	0	9	61	105	12	340	43	4	244	103	12	566	264	79	663	28	113	26	114	191	64	32	32	113	47	23	43	10	8	87	1	2	6	2	128	0	2
NFYC	-0.334877	5.63856	-3.66478	0.000417864	0.00917502	-0.382264				ANKRD2	4	10	0	14	1	477	15	1	2	88	5	8	9	135	47	10	2	12	10	4	13	22	26	11	3	220	14	6	7	9	9	14	7	23	26	11	3	57	3
EFHB	-0.924218	-0.00538944	-3.66344	0.000419764	0.00920476	-0.100315				ANKRD20A1	27	24	25	19	7	1014	21	62	1	28	2082	1035	69	29	46	107	184	101	184	42	144	59	6	41	243	57	69	74	556	76	62	187	52	77	17	54	530	22	50
ING4	-0.425356	6.54289	-3.66157	0.000422434	0.00925126	-0.4073				ANKRD20A2	11	12	7	15	5	507	20	23	0	20	979	381	35	8	18	72	125	48	123	15	66	18	9	28	126	28	41	68	224	48	30	140	27	53	12	27	161	16	26
NMT2	-0.339518	4.4616	-3.66019	0.000424418	0.00927211	-0.299492				ANKRD20A3	27	35	19	34	5	830	33	38	3	54	1984	636	78	18	49	118	172	123	171	42	122	59	10	54	222	46	79	72	400	95	88	189	53	65	17	46	333	30	62
ARHGAP11A	1.03829	4.82049	3.66014	0.000424488	0.00927211	-0.277028				ANKRD20A4	9	12	48	32	24	412	57	23	10	58	889	452	27	27	28	47	265	58	191	39	204	33	6	19	203	83	75	42	193	33	87	91	39	82	10	43	210	24	66
THEM5	-1.22918	-0.687056	-3.65975	0.000425062	0.00927263	-0.140263				ANKRD22	51	69	8	62	6	39	60	2	8	46	34	19	15	1	24	45	7	936	50	5	1765	13	13	74	74	13	24	94	39	16	8	34	37	18	100	19	223	165	12
TBCEL	-0.426456	4.55453	-3.65842	0.000426982	0.00930044	-0.317665				ANKRD23	84	174	41	95	63	386	136	260	85	168	292	140	169	350	212	332	539	279	205	82	261	186	54	299	256	374	229	306	252	315	364	190	174	274	82	236	269	189	531
DCAF6	-0.334183	5.22507	-3.65805	0.00042751	0.00930044	-0.379297				ANKRD24	86	110	24	85	86	153	127	344	22	120	155	727	223	215	224	272	405	268	162	253	629	339	118	288	199	1109	185	198	234	201	46	364	95	145	143	140	392	121	174
NT5DC1	-0.486765	4.05692	-3.65764	0.000428115	0.00930044	-0.262885				ANKRD26	493	752	817	293	505	1302	1127	1778	237	869	1312	957	1346	1386	913	2241	1453	1720	2042	919	1209	1037	1028	826	1025	1589	1278	1896	1170	680	1738	1359	719	2027	438	1073	1079	1254	1046
GLTSCR1L	-0.413342	5.34624	-3.65734	0.000428546	0.00930044	-0.391028				ANKRD27	964	1083	1645	1173	1019	1628	2213	1180	577	1344	4001	1239	1591	2617	1567	3244	3761	2615	2089	3960	1566	1882	1419	3947	1580	3123	2345	2332	4001	1388	1232	2250	2242	2085	1238	1921	2284	2067	1985
TFAP2B	-2.8034	6.24705	-3.65643	0.000429877	0.009316	-0.383184				ANKRD28	1017	2974	1509	864	1152	2403	3982	4440	820	3379	3705	9401	5971	7137	2976	3393	3055	2935	2851	2185	5857	4753	5230	2882	3047	5294	4708	2879	2736	2450	5716	2242	4224	5681	3575	3666	3982	4643	4085
BLM	1.00818	4.39579	3.65609	0.000430369	0.009316	-0.239409				ANKRD29	386	612	1897	170	14	949	2068	87	150	822	1025	648	157	63	558	1166	192	1275	1133	802	498	517	232	767	823	93	835	1370	1173	1493	132	523	710	393	250	2475	428	483	611
COL7A1	-0.845833	6.84153	-3.65433	0.000432941	0.00935963	-0.421881				ANKRD30A	1	0	0	0	1	2	0	0	0	1	5	3	2	3	0	1	0	1	1	0	0	1	0	0	0	0	3	1	4	1	1	1	0	7	0	0	1	2	0
CCDC82	-0.474375	5.74335	-3.65301	0.000434879	0.00937826	-0.423721				ANKRD30B	3	23	6	1	1	61	5	1	0	0	4	84	2	7	1	40	2	0	0	13	0	4	0	2	9	1	8	1	4	1	1	4	4	6	7	14	1	0	3
HTR1E	-2.37392	-1.48397	-3.65285	0.000435124	0.00937826	-0.189643				ANKRD30BL	14	1	4	71	0	2	37	10	4	12	208	150	0	304	70	51	149	398	14	9	10	52	19	38	1	81	1	81	1	61	4	21	1	19	6	3	82	0	11
HSPE1	0.530877	4.38508	3.65261	0.000435473	0.00937826	-0.274675				ANKRD31	28	86	21	23	45	37	56	174	21	92	146	104	51	123	28	95	174	29	175	65	282	54	30	50	48	149	141	143	88	33	64	93	48	68	22	22	79	43	61
ATG14	-0.465886	5.40447	-3.65165	0.000436889	0.00939457	-0.412909				ANKRD32	605	1268	360	238	1141	1951	607	484	840	709	2935	821	1046	1368	1345	2205	1332	1940	1579	434	1629	1713	673	931	1026	1144	620	1248	1199	812	1948	1996	2323	1289	1029	1046	2032	1013	1209
RSPRY1	-0.492253	6.28108	-3.65134	0.000437346	0.00939457	-0.438985				ANKRD33	3	2	17	22	3	69	42	3	15	44	36	65	45	26	4	75	3	3	58	86	49	2	7	133	35	8	7	266	178	74	56	11	23	118	6	44	0	50	94
PLK1	0.914047	5.07797	3.65063	0.000438405	0.00940202	-0.345118				ANKRD33B	10	18	25	3	3	73	37	70	13	54	113	326	59	32	15	27	31	29	64	17	54	31	56	20	18	7	4	6	9	3	22	18	15	33	78	24	11	12	15
CTNNBIP1	-0.432851	5.0371	-3.65036	0.000438809	0.00940202	-0.390915				ANKRD34A	165	213	303	360	296	417	447	774	178	283	945	292	174	715	287	1145	968	303	662	1386	495	491	206	895	538	1055	468	515	1016	364	199	502	1131	462	222	349	810	215	354
FAM63B	-0.415906	5.26685	-3.64934	0.000440325	0.00942251	-0.410834				ANKRD34B	0	1	0	1	0	2	0	0	1	0	14	1	0	2	2	5	2	1	15	1	1	4	8	4	1	1	0	2	3	9	4	5	1	1	1	0	1	1	0
KIF13B	-0.484495	4.59853	-3.64605	0.000445257	0.00951596	-0.363693				ANKRD34C	0	1	0	1	0	0	3	0	0	0	1	24	2	0	0	0	0	0	0	24	5	0	0	0	0	0	2	1	2	0	0	0	1	1	1	1	3	0	0
SLC24A2	-1.9898	0.0633119	-3.64536	0.000446304	0.00951747	-0.138795				ANKRD35	31	869	71	84	2	267	188	25	23	102	72	136	405	42	123	139	11	149	138	676	111	45	238	428	324	243	762	123	367	121	19	86	135	165	62	296	71	98	65
TAF7	0.333021	6.97384	3.64498	0.000446882	0.00951747	-0.460481				ANKRD36	671	769	289	402	603	1442	3037	2909	258	4908	2927	2544	5390	1976	946	3003	2486	2429	2449	507	2343	1082	1340	2065	2563	4874	2205	2286	2248	1481	2728	1826	1368	6473	789	3308	2393	1994	2825
PDE11A	-0.985044	2.38024	-3.64488	0.000447023	0.00951747	-0.15383				ANKRD36C	357	350	166	361	446	1143	757	1073	118	1449	1122	1181	2593	1183	370	1342	1069	1057	1243	290	949	463	646	672	1416	2261	918	1420	1162	593	929	951	550	1805	435	1014	1307	619	922
SLC29A4	-0.563512	7.58278	-3.64437	0.000447801	0.009522	-0.44006				ANKRD37	114	105	94	74	213	211	252	445	89	132	282	503	679	328	167	263	293	223	245	635	222	347	283	327	255	451	148	180	321	116	127	282	136	102	333	151	393	157	63
NUTM2D	-0.551257	3.79625	-3.64366	0.000448874	0.00953277	-0.277				ANKRD39	141	394	257	210	180	346	347	757	193	409	533	252	435	623	344	445	1015	389	270	308	344	526	224	378	377	766	469	407	531	400	791	288	339	579	213	446	357	291	620
SHC1	-0.820024	7.27225	-3.64019	0.000454177	0.00963325	-0.457855				ANKRD40	3956	1777	1431	2288	2820	4900	5272	3567	1251	5086	8218	5587	2788	3552	2112	5898	6029	3385	6472	4503	5845	3218	2415	8088	5326	4856	3006	8511	6459	4103	2521	5014	5160	4491	3065	3673	4980	2580	4620
ZBED1	-0.501191	5.72393	-3.63977	0.000454825	0.00963484	-0.464714				ANKRD42	194	654	1191	223	452	553	1091	899	155	331	888	1709	710	613	391	361	431	608	316	645	578	446	757	591	446	1135	468	439	607	265	317	319	627	467	655	691	257	477	311
TNNT2	-1.10622	0.408231	-3.63719	0.000458812	0.0097071	-0.159343				ANKRD44	193	178	174	113	82	608	637	194	81	712	834	429	458	942	332	1852	1145	1029	1594	361	430	668	518	1030	349	531	894	1033	665	325	565	527	284	1048	279	744	558	547	234
SNAP25	-0.493741	7.65137	-3.63618	0.00046037	0.00971118	-0.464665				ANKRD45	4	18	6	16	1	3	32	39	5	16	11	59	15	33	8	24	23	9	29	2	22	17	49	68	9	15	13	19	13	26	10	5	7	8	15	11	14	14	7
SKA1	1.32777	3.6107	3.63602	0.000460623	0.00971118	-0.206101				ANKRD46	1697	6513	3152	5674	2103	3045	3808	4606	1562	5722	4345	1805	2978	4532	1486	5570	5583	2846	4262	4454	3127	3137	1883	3327	3784	4206	4951	3921	4298	4443	3785	3626	6532	5430	834	2886	3593	3082	3363
HIST2H2AA4	1.07854	2.64838	3.63595	0.000460735	0.00971118	-0.161914				ANKRD49	580	888	606	269	476	1198	877	1848	260	1127	2494	1054	1277	984	914	1527	1776	1649	1200	517	717	933	682	1235	828	1749	1293	1132	1015	715	1284	1160	1259	1596	685	1868	854	1028	1602
C1QTNF7	-1.30131	-0.779398	-3.63161	0.000467543	0.00984236	-0.223128				ANKRD50	1157	2337	1936	1592	980	1628	3683	2309	767	2121	2514	2721	2508	3120	1611	4769	3538	2715	3154	2370	1329	4098	3188	3589	1837	3342	3667	4099	1814	1766	3214	2392	3096	3435	1774	3526	1830	3437	2022
MFSD2A	0.911128	2.30327	3.63115	0.000468269	0.00984535	-0.169442				ANKRD52	1845	2358	1996	1519	2058	7168	9653	4183	1410	6382	18692	5748	5301	7888	5139	11938	10002	7314	7135	8248	6465	6258	4592	9503	7006	6367	6497	11320	7556	8521	5493	6047	10686	9084	5308	7937	7579	6268	8877
TMUB1	0.490455	5.27709	3.63075	0.000468908	0.00984648	-0.447859				ANKRD53	37	72	71	51	47	189	134	105	14	529	274	337	219	85	108	395	803	296	312	179	148	152	137	356	328	319	66	618	383	69	220	70	46	400	97	235	36	176	633
DNER	-1.07966	5.61227	-3.63023	0.000469726	0.00985138	-0.488489				ANKRD54	1753	2407	1893	1563	1873	3242	3100	3129	1860	3340	4173	3494	2363	2701	2503	3482	2907	3414	2089	1877	3820	2725	2365	2657	3544	3336	1634	1998	2356	2497	3123	2564	3327	2076	2940	2295	3180	3071	2523
SYT11	-0.470519	8.77417	-3.62984	0.00047034	0.00985199	-0.449213				ANKRD55	28	13	6	63	2	68	100	71	2	32	12	15	2	93	26	299	684	43	283	155	15	18	25	163	9	24	15	38	5	186	15	21	26	14	4	85	9	18	12
RNF113A	0.393786	3.57397	3.62849	0.000472488	0.00987808	-0.260263				ANKRD6	318	323	2305	622	87	1137	4077	396	197	4711	731	1241	1800	992	826	2326	561	911	2136	1352	670	772	714	1180	1560	2622	1742	879	1589	1223	1058	744	5519	2703	458	970	823	1995	2523
PTRH2	0.531937	4.94636	3.62832	0.000472759	0.00987808	-0.42143				ANKRD60	1	0	5	2	10	1	0	0	1	0	23	21	1	0	0	3	0	5	3	19	8	0	0	3	4	6	1	1	19	0	0	3	2	1	5	8	2	0	0
MRPL4	0.3351	4.47993	3.62758	0.000473951	0.00988113	-0.376425				ANKRD61	17	10	6	13	11	72	51	91	14	44	188	76	72	72	46	175	152	64	139	15	135	68	19	46	47	108	68	135	53	37	70	79	45	70	46	46	122	34	58
LRRD1	-0.77677	0.716617	-3.62746	0.00047414	0.00988113	-0.182821				ANKRD62	1	10	11	2	6	77	64	3	1	1	43	2	3	9	2	5	163	15	215	1	0	19	2	4	185	43	2	188	1	5	7	3	1	6	30	1	3	0	29
GNPTAB	-0.429785	5.74052	-3.62713	0.000474665	0.00988113	-0.504874				ANKRD63	0	0	0	1	0	0	3	1	0	0	59	1	0	0	4	0	5	7	1	2	0	51	0	0	3	2	0	0	4	4	0	2	0	1	1	0	14	0	0
RP11-451M19.3	-0.90604	0.426471	-3.62664	0.000475459	0.00988543	-0.191093				ANKRD65	62	62	39	204	358	326	1431	361	7	234	520	303	231	30	152	1759	2072	145	113	72	88	308	355	225	1338	60	131	415	840	312	24	48	92	48	520	404	50	137	96
C17orf100	-0.6021	3.60017	-3.62468	0.000478606	0.00993209	-0.313116				ANKRD66	0	0	0	1	0	0	0	2	0	1	1	1	3	0	2	8	1	2	2	0	0	0	0	1	0	1	1	2	1	5	0	2	2	2	4	0	1	4	1
SLCO4A1	2.07342	0.371261	3.62411	0.000479522	0.00993209	-0.251011				ANKRD7	11	20	19	15	30	44	38	33	21	86	56	19	14	8	8	48	75	22	47	94	30	14	21	54	17	50	25	55	31	13	13	24	12	60	16	30	38	18	38
PHEX	-0.676904	0.152784	-3.62406	0.00047961	0.00993209	-0.208826				ANKRD9	194	280	133	52	87	285	468	118	50	219	281	1107	907	389	418	224	141	384	264	442	644	617	542	404	167	732	129	607	427	234	235	318	405	102	738	137	211	196	113
MKS1	0.517527	4.90244	3.62378	0.000480062	0.00993209	-0.431533				ANKS1A	2497	8330	3738	5726	4056	3775	9159	5005	2030	16959	9801	4036	6974	11061	4221	12696	15113	6601	5642	4344	4736	7142	2724	8288	4269	7851	14331	13883	7225	8568	6202	6462	14636	18056	1534	9651	3633	10866	14558
PDF	0.900695	-1.06168	3.62299	0.000481347	0.00993513	-0.322784				ANKS1B	28	21	338	348	318	268	451	2393	182	676	1112	594	128	307	57	536	482	21	321	664	299	241	286	347	315	1239	354	371	284	259	227	228	1020	320	60	379	474	337	297
USP24	-0.469644	6.79116	-3.62243	0.000482254	0.00993513	-0.527703				ANKS3	905	3014	1654	1457	2084	4118	3111	4735	1357	2521	4358	2593	3153	5917	3937	4276	4538	3803	2645	2067	3526	3076	1611	4687	3536	5755	3254	4230	3282	4180	3693	2640	3871	2526	2172	3421	2517	3286	3717
EPB41L3	-1.46258	6.41109	-3.62195	0.000483035	0.00993513	-0.519193				ANKS4B	2	0	0	1	3	1	1	2	0	1	11	7	3	1	0	2	0	3	9	6	2	4	0	1	9	0	1	5	5	4	4	1	0	0	3	1	5	0	2
CACYBP	0.355709	6.50144	3.62175	0.000483364	0.00993513	-0.534465				ANKS6	355	580	300	221	373	1465	1074	565	252	984	1701	1476	729	926	1656	1288	4563	2103	1642	844	1658	1739	1471	1155	830	1271	1244	503	1374	912	434	1851	726	696	1411	986	993	730	991
SGCD	-0.982496	2.4665	-3.62164	0.000483534	0.00993513	-0.229554				ANKUB1	2	1	0	1	2	2	0	2	0	1	1	3	4	2	2	3	1	0	2	2	4	1	2	2	0	1	4	2	1	3	1	1	0	0	2	2	1	2	1
ARNTL2	0.820801	2.25427	3.62151	0.000483748	0.00993513	-0.197714				ANKZF1	1346	2640	986	1441	1472	9061	8790	7433	1782	7058	10643	4573	12168	8109	5017	9942	7242	11003	11841	3135	6471	4143	1922	10362	6995	6237	6332	8999	12226	9156	16968	7032	7116	12653	1290	10843	9375	10840	14715
KCNG1	-1.361	4.08191	-3.619	0.000487858	0.0100073	-0.404391				ANLN	2097	1348	237	102	1003	2923	470	1100	1341	855	5570	1038	1804	2010	2041	5456	2603	3993	3546	92	3725	2786	1136	1020	1180	1980	1190	4198	116	1704	5547	3574	1760	2803	2427	1348	2650	1657	2614
GOLGA6L4	-0.596242	3.23272	-3.61703	0.000491103	0.0100483	-0.296445				ANO1	261	582	667	328	89	505	5310	1191	245	2327	629	2281	9136	1245	1146	1444	152	303	412	1157	476	2395	9761	3061	1135	1322	3300	670	926	234	1306	596	2553	1958	1093	2520	693	4297	636
ANO6	-0.757154	7.02832	-3.61702	0.000491118	0.0100483	-0.536927				ANO10	591	2526	1404	662	1290	742	1677	1635	1671	1701	1167	1233	1821	1514	1152	1710	730	1286	1513	4514	2131	1889	2047	1568	1337	1962	1958	1003	2047	741	1218	1063	1827	1396	952	1710	1291	1489	2102
TMEM62	-0.326227	4.00822	-3.6167	0.000491647	0.0100483	-0.37943				ANO2	42	57	21	141	12	40	209	161	14	47	77	314	484	126	271	62	23	199	20	108	128	269	294	161	193	103	167	134	67	143	133	79	54	54	115	191	241	156	120
CPEB2	-0.596468	4.15966	-3.61587	0.000493038	0.0100645	-0.409019				ANO3	52	15	221	23	99	524	104	74	57	198	273	163	18	16	25	95	1028	130	7	47	15	64	56	216	38	227	159	284	125	14	18	119	111	8	56	149	179	54	1
HIST1H2AK	1.08904	0.304805	3.61502	0.000494437	0.0100809	-0.255064				ANO4	40	39	146	194	26	30	54	1031	28	560	36	143	99	39	21	323	1031	35	242	814	77	112	106	328	53	336	118	259	258	368	456	72	934	565	5	152	133	320	524
KCNQ3	-1.27185	4.40559	-3.61427	0.000495686	0.0100941	-0.452625				ANO5	88	1463	2716	723	1322	504	1393	1707	656	1218	1732	807	564	2711	723	1069	3998	1262	1091	4606	861	1236	242	1493	375	1951	3297	1481	1268	1172	556	467	1895	2008	152	1397	447	512	1102
EPB41L5	-0.584733	5.68641	-3.61211	0.000499319	0.0101326	-0.549992				ANO6	6137	13225	13935	6689	2961	11275	25548	4018	6645	24183	8353	10259	13828	2017	3493	8781	9889	4922	7197	8998	9613	6758	5728	7423	11232	4989	16774	12650	18883	5882	15092	5922	15053	22569	8400	20753	6918	7810	15785
SSR3	0.360106	6.09554	3.612	0.000499501	0.0101326	-0.558012				ANO7	21	44	32	45	15	15	136	30	16	76	38	106	128	137	62	90	110	43	169	94	96	95	161	117	47	69	61	50	79	59	15	53	87	123	69	78	46	134	40
CATSPER3	-0.62399	-0.454062	-3.61117	0.000500898	0.0101326	-0.273824				ANO8	960	1561	1068	995	854	3515	4580	4191	605	3384	5289	2884	3730	11076	3395	8289	6418	3935	3703	2210	3379	8296	2902	5478	4041	9301	5160	7344	2170	5153	2098	3649	3726	4161	1309	2866	3866	3432	4396
GNAI1	-0.52077	6.12861	-3.61108	0.000501045	0.0101326	-0.563785				ANO9	122	22	1	90	3	2011	342	10	16	123	720	174	80	63	97	4775	1098	1121	1178	526	463	188	54	2026	741	122	307	780	70	2001	263	790	24	59	237	5145	617	227	153
SF3B1	-0.388281	8.89006	-3.61085	0.000501433	0.0101326	-0.505544				ANP32A	8160	13314	5754	3151	9577	5077	6035	16623	9216	4829	12274	5306	9865	16168	8789	11883	8676	14298	12744	2699	10835	15235	8804	7272	8014	10358	10947	8120	6120	8078	15177	12026	7128	9279	4957	8850	6516	8560	9324
SMIM14	-0.458648	5.14833	-3.6108	0.00050152	0.0101326	-0.523446				ANP32B	9620	22230	3672	4708	10183	12427	6154	13491	11069	9143	14099	7015	17318	13106	10673	14090	22102	13628	9081	3511	11562	16884	14625	7991	10054	6432	10701	8998	5628	7356	17537	16079	5334	8894	9289	8309	5599	8360	12402
ZNF641	-0.515753	5.31104	-3.61055	0.000501932	0.0101326	-0.536351				ANP32D	0	0	0	0	0	1	1	0	0	1	0	0	1	0	0	0	0	0	0	0	0	1	1	0	1	0	1	2	0	1	0	0	0	0	0	0	0	0	1
AGRN	-0.900934	6.81923	-3.61025	0.000502454	0.0101326	-0.559712				ANP32E	3847	4379	2931	2007	2765	4868	2039	4423	5468	1715	5140	3143	4295	5144	3282	5322	4528	6743	3046	3219	5280	8833	4376	4608	3415	4401	2443	4392	4362	3463	9102	4307	4523	4224	3002	3926	5369	3554	4922
C6orf58	-0.605257	-1.13068	-3.60993	0.00050299	0.0101326	-0.32117				ANPEP	138	371	92	53	56	259	1147	360	412	478	262	7916	3731	349	1989	1090	172	1278	354	146	865	2512	6780	806	560	396	416	656	355	964	643	660	379	195	16167	1434	501	3509	170
MFSD6	-0.517626	5.65152	-3.60925	0.000504135	0.0101435	-0.55757				ANTXR1	1193	3505	2726	769	896	3944	12442	8281	637	1824	1331	12595	11827	5576	3901	3909	1798	1564	2027	1305	2821	8907	28085	4509	3033	3358	7690	1908	2718	2049	2096	1591	3498	1985	5633	5427	1506	5073	1190
CDC42EP2	0.609109	3.03769	3.60857	0.000505302	0.0101532	-0.268062				ANTXR2	585	840	234	264	310	746	2219	910	381	711	1124	2795	1579	2271	1674	1232	848	1980	594	523	894	2960	3838	3198	878	637	1106	652	438	656	718	545	956	576	3238	1735	450	1687	377
AHI1	-0.69566	6.07129	-3.60798	0.000506306	0.0101532	-0.57165				ANTXRL	2	0	0	0	0	5	2	17	0	4	8	9	0	0	21	9	48	11	3	5	7	2	1	9	2	0	0	3	1	7	0	1	0	2	2	7	0	0	3
LRSAM1	-0.320266	5.62462	-3.6079	0.000506426	0.0101532	-0.560068				ANXA1	1745	1634	1227	1819	191	1823	22984	5444	807	3674	788	71174	15735	1254	6901	3506	521	5815	1035	1855	9118	8261	24808	10632	2976	1457	6524	1704	3040	1655	1630	2020	2055	2805	41927	5421	1411	7839	1593
NUDT15	0.424381	4.71828	3.60685	0.000508229	0.0101714	-0.465297				ANXA10	0	0	1	1	0	2	1	3	2	0	4	0	1	0	2	6	2	10	3	15	0	5	0	4	0	2	1	5	1	1	3	2	4	0	1	4	4	13	0
HPSE	0.909207	1.6203	3.60667	0.000508539	0.0101714	-0.238746				ANXA11	911	1681	541	1419	225	2334	4720	1771	763	2230	1617	10255	5608	1262	4371	4652	822	4694	2519	2885	4184	4146	6976	5262	2403	997	2973	2011	4136	3180	1395	1555	1489	923	7559	4804	1551	4088	982
SPATS2L	-0.758152	5.48413	-3.60505	0.000511315	0.0102148	-0.563581				ANXA13	2	1	2	3	2	7	60	3	0	3	2	15	1	1	0	2	2	0	2	4	0	0	8	3	3	1	3	0	4	2	529	0	2	4	44	0	2	1	1
BBS9	-0.348258	4.21611	-3.60266	0.000515427	0.0102847	-0.44884				ANXA2	13352	19090	34230	7337	1513	10956	25237	9272	3772	38811	3435	70851	37143	3767	23103	15575	6063	16012	22732	33208	14210	13819	40005	35234	8194	6887	40305	22240	33822	6738	10833	8099	25849	34276	47948	42641	3159	27436	15551
LRTM2	-1.18022	-1.85095	-3.6005	0.000519191	0.0103476	-0.386952				ANXA2R	62	69	15	61	5	392	224	37	33	130	258	150	158	90	146	585	78	325	297	191	218	145	314	407	195	397	117	182	97	341	76	106	58	64	162	314	125	154	82
CKB	0.567262	8.03616	3.59838	0.000522889	0.010409	-0.583603				ANXA3	78	31	14	62	5	77	164	29	5	37	10	551	64	17	64	112	9	494	60	146	34	125	45	348	21	18	54	20	53	34	227	27	56	28	61	151	6	117	18
GSTO1	0.565394	5.39231	3.59502	0.000528828	0.010497	-0.565956				ANXA4	401	871	550	596	213	566	2528	835	287	1602	786	2357	1134	431	1574	1410	624	1401	724	959	1367	1136	2638	1604	638	421	1091	1395	983	805	4993	626	1084	852	1573	1698	490	1962	668
DERL2	-0.315064	5.62881	-3.59486	0.000529108	0.010497	-0.60077				ANXA5	6619	12188	12267	4813	3630	4025	14546	4598	5614	11775	2192	27187	20910	4514	11988	8657	2680	10885	5830	11852	9675	12132	33826	19648	4619	5350	14510	6752	9183	6292	12244	4883	13498	7087	33841	13364	3131	18853	6573
ZRANB2	-0.402985	7.02799	-3.59462	0.000529536	0.010497	-0.611314				ANXA6	4757	5909	19141	7165	3683	9245	15679	14854	8867	21969	6918	10582	13141	9959	11556	14821	10877	12850	8061	41241	9559	15402	19036	22128	12732	7330	17265	12318	26993	11394	4493	8733	53586	7253	14873	13291	13210	12620	16794
GSR	0.271921	5.39498	3.59447	0.000529803	0.010497	-0.577442				ANXA7	1500	3691	6797	1365	1851	3687	4536	1710	1889	3593	2455	5411	4409	1208	2095	3882	1191	3658	3727	8564	3700	2172	3330	5545	2697	2687	3115	3877	7994	2340	2234	2562	3490	2664	4419	4387	1880	3330	2636
NANOS2	1.82768	-2.95054	3.59354	0.000531454	0.0105173	-0.625334				ANXA8	0	0	0	2	0	3	4	0	1	1	2	5	2	6	1	1	4	0	9	19	1	1	5	4	6	2	1	4	19	3	29	3	5	7	6	2	1	2	5
C5orf42	-0.470442	5.45361	-3.59268	0.000533003	0.0105279	-0.599955				ANXA8L1	0	0	0	1	0	5	1	0	0	0	1	1	2	0	2	3	0	0	1	7	1	0	0	2	2	1	1	1	8	0	18	3	1	1	0	2	0	1	2
TSTA3	0.366914	5.1654	3.59254	0.00053324	0.0105279	-0.561243				ANXA8L2	0	0	0	0	0	4	1	1	1	0	0	0	0	2	0	1	2	3	4	11	2	1	4	3	1	1	0	0	8	0	21	5	0	3	5	3	1	0	4
CHEK2	0.687648	3.68766	3.59171	0.000534728	0.0105291	-0.371076				ANXA9	257	515	250	739	203	592	731	572	225	782	734	621	632	662	221	801	707	481	641	399	359	398	164	741	620	944	937	1063	1477	471	561	496	885	939	127	810	665	584	766
CADPS	-0.736087	6.7826	-3.59165	0.000534838	0.0105291	-0.620777				AOAH	220	565	99	742	51	444	1173	48	467	1777	867	609	247	166	533	1989	281	2499	1135	771	3049	827	347	2077	751	505	661	1340	491	1914	269	728	676	363	661	1687	915	2778	733
REV3L	-0.454229	5.82075	-3.59146	0.000535178	0.0105291	-0.618784				AOC1	9	4	0	8	14	83	46	54	38	69	102	28	16	120	16	104	137	37	60	17	16	43	10	112	37	69	55	77	56	46	22	38	51	40	26	174	29	43	89
TRIM10	-1.84717	-4.14656	-3.58969	0.000538372	0.0105796	-0.626556				AOC2	182	144	52	94	144	240	189	225	46	94	350	680	506	123	261	500	195	242	376	153	1244	126	223	292	352	240	161	548	801	391	200	340	179	138	354	117	583	375	226
AGO4	-0.4645	5.71684	-3.58818	0.000541097	0.0106208	-0.625606				AOC3	856	1905	553	547	211	799	5247	784	172	1483	1653	5606	7242	1111	4243	2422	263	5235	866	1400	2831	5947	4473	3453	2085	721	5436	1678	913	1759	976	917	1450	771	3870	5354	837	1407	1034
TIPIN	0.382682	2.96034	3.58701	0.000543216	0.0106499	-0.333776				AOX1	486	3205	95	16	6	85	1360	58	5	13	59	677	10	223	1123	221	136	163	53	72	315	439	121	336	59	31	108	46	89	51	38	34	50	17	84	285	38	56	12
DNAJB1	0.728251	6.80859	3.58543	0.000546109	0.010692	-0.647644				AP000322.53	6	13	2	8	7	22	38	32	2	22	27	29	40	56	11	110	106	21	96	12	45	22	5	26	29	74	50	176	46	65	49	73	48	90	7	58	69	55	29
MAD2L1	1.06158	5.41578	3.58515	0.000546629	0.010692	-0.576323				AP000322.54	7	27	10	7	8	54	120	94	11	38	97	59	56	93	63	168	124	44	100	48	74	78	58	63	59	133	104	121	68	52	65	82	84	138	8	99	84	124	47
AKR1C1	-0.736585	4.9809	-3.5822	0.000552054	0.0107775	-0.602174				AP000350.4	39	52	15	32	76	231	59	43	11	122	477	118	54	292	86	395	383	220	359	39	165	143	59	224	200	212	118	240	99	203	176	231	175	192	88	56	378	241	90
KCNC1	0.706728	4.34274	3.58207	0.000552283	0.0107775	-0.48283				AP000679.2	2	1	4	1	0	3	1	0	0	5	21	7	0	0	1	4	1	2	1	1	3	1	2	0	2	28	3	0	3	0	0	0	3	2	1	7	3	1	2
OR2K2	-1.3451	-2.30374	-3.5799	0.000556305	0.0108434	-0.47498				AP000708.1	0	4	9	5	4	3	11	67	0	6	9	10	8	33	5	7	22	1	4	26	5	15	9	6	3	9	10	12	7	3	6	0	16	1	4	2	9	3	2
CCDC163P	-1.09056	1.67928	-3.57931	0.000557407	0.0108524	-0.323293				AP000783.1	23	451	1	14	4	10	25	12	9	11	17	100	45	9	11	17	7	74	22	8	58	71	106	60	21	17	13	27	12	13	1	8	4	1	225	20	11	15	2
ANKRD37	0.585648	1.6573	3.57824	0.000559414	0.0108789	-0.32036				AP001631.10	0	0	0	0	0	2	7	0	1	1	4	16	0	0	0	11	0	3	5	0	4	0	3	1	2	3	1	1	2	0	0	0	0	0	2	0	0	4	0
INCENP	0.689133	4.98367	3.57599	0.000563643	0.0109484	-0.579036				AP001816.1	171	445	261	359	287	447	286	483	350	304	652	399	492	112	447	447	397	336	192	413	346	505	368	365	391	508	367	189	246	442	365	447	269	167	420	298	220	184	498
CHRNE	-0.824228	0.589223	-3.57518	0.00056517	0.010965	-0.334467				AP003068.23	19	17	24	17	15	21	32	37	10	23	43	51	27	12	39	61	6	31	39	10	57	44	45	67	15	43	23	48	45	33	30	24	28	30	33	25	15	20	16
MPO	-1.34419	-0.799171	-3.57466	0.000566144	0.010965	-0.380787				AP003068.6	18	21	6	14	22	152	79	70	18	61	121	76	119	47	50	124	71	84	122	41	110	52	45	134	95	124	69	97	135	90	51	112	82	63	47	99	126	73	86
RNF138	0.443195	5.26547	3.5745	0.00056645	0.010965	-0.622988				AP003774.4	35	10	2	192	68	273	95	56	34	20	269	114	16	55	54	316	66	115	431	240	203	156	14	402	189	260	23	277	1061	68	5	117	11	16	67	26	308	22	41
GINS2	1.09149	4.97978	3.57283	0.000569624	0.0109816	-0.564212				AP005482.1	28	43	41	32	44	81	59	112	16	70	38	62	35	65	21	37	111	36	50	61	46	23	31	58	64	54	41	72	51	59	8	36	69	44	24	45	42	19	22
SLC26A1	-1.00721	1.55147	-3.57279	0.000569706	0.0109816	-0.339608				AP006621.5	116	258	160	257	263	663	487	468	235	425	850	399	317	346	376	937	350	410	1205	530	427	297	104	961	293	423	605	424	311	553	487	579	781	398	78	481	554	256	314
FLOT2	-0.43262	7.02237	-3.57246	0.000570331	0.0109816	-0.679887				AP1AR	950	2659	1863	1003	1385	1505	986	2798	342	1463	1617	1444	1237	1235	798	2340	3280	1795	1661	2205	1377	1441	1249	1667	1501	1496	1605	2109	1223	1358	1357	1299	1248	1324	882	1662	1163	1210	1304
ASTN1	-0.772861	6.15081	-3.57236	0.000570519	0.0109816	-0.682885				AP1B1	6706	9710	4580	5247	6807	10243	8470	5212	4525	13476	15538	5102	5595	6887	6885	15280	9616	10597	9530	13730	12586	10196	6075	12360	8643	9775	7571	11105	11942	7845	6267	8092	10349	7368	7818	9082	7427	10608	8845
MST1R	-0.91795	2.22287	-3.57234	0.000570567	0.0109816	-0.362399				AP1G1	2488	4795	3406	2438	3920	13767	6079	7096	1907	5587	11031	12199	13580	11126	6328	14656	12732	11619	12233	5788	6456	7452	6035	9211	6274	10618	9297	13932	10669	5945	11994	11852	7631	8698	11266	9894	7001	8916	7540
ODF2L	-0.447314	5.44021	-3.5715	0.000572169	0.0109999	-0.664678				AP1G2	569	1146	183	562	767	8287	3731	1166	315	1974	7504	2083	3499	2665	3622	8347	2695	7276	4866	1010	6306	2193	725	5239	9201	10319	2225	6956	6228	5840	2176	6631	3196	2612	1312	3300	6545	2318	4972
COL28A1	-1.45702	1.14354	-3.57068	0.000573738	0.0110063	-0.342841				AP1M1	3735	8587	7285	3776	5750	7688	5914	4710	4516	8865	9484	3737	3819	6006	4557	9579	5980	6525	7499	9587	6681	6021	4402	8640	5163	7086	5764	6610	9460	4794	4768	6940	10207	7028	4487	6029	6939	5566	9625
NOB1	0.445874	4.24891	3.57064	0.000573808	0.0110063	-0.515499				AP1M2	1	2	1	0	2	3	2	14	2	3	95	3	6	6	2	3	2	5	5	6	18	67	6	5	8	2	0	7	7	4	84	3	1	0	20	2	4	4	1
FOXP1	-0.506306	6.19191	-3.56691	0.000581004	0.0111316	-0.701943				AP1S1	2453	6030	4211	3278	4506	4790	4251	2465	5353	7765	6395	3221	2026	4766	2945	6214	3692	6005	5035	9401	5036	3558	2561	7784	2124	4175	2239	4749	5538	4884	5243	3321	6369	4771	2510	2954	4889	4173	5012
FAM102B	-0.528734	5.84179	-3.56619	0.0005824	0.0111457	-0.697644				AP1S2	2641	6192	2873	3624	3143	3084	5063	5201	3161	4914	3288	5027	4378	6177	2971	6377	6369	6309	3501	5456	3861	6606	4514	7750	3316	5766	6715	4031	3689	2149	5104	3381	5116	5247	1972	4998	1990	3843	4354
HECTD3	-0.421824	5.56758	-3.56317	0.000588308	0.011246	-0.696906				AP1S3	36	29	90	38	26	108	108	170	13	193	159	218	57	147	53	357	269	341	407	229	290	121	63	326	162	379	54	824	247	261	109	95	116	293	110	178	359	93	95
2020-03-06	-0.33068	8.13253	-3.56271	0.000589198	0.0112502	-0.680826				AP2A1	1582	5253	6115	3723	3317	6343	7956	3446	1992	8757	10363	8073	9645	7549	6026	11342	8123	7974	7237	12091	7327	7569	6868	11644	5380	9280	7298	10641	13826	6122	3691	7042	9044	7383	5891	5957	7471	5533	8580
ABCG5	-1.27964	-0.644298	-3.56159	0.000591404	0.0112795	-0.409533				AP2A2	8313	13433	7477	10100	10998	13604	18265	8533	8982	20590	18353	9626	11316	11164	10695	28908	8898	8932	32243	22738	25455	6535	6199	19525	11384	14300	17657	18425	15171	17722	11197	21230	16514	17746	6253	17951	9104	9502	20445
GPR155	-0.723488	4.55613	-3.55973	0.000595097	0.0113295	-0.630692				AP2B1	12321	28584	22289	18489	12503	16094	26686	24825	9529	47329	43021	22443	16370	23463	15962	32093	28245	21528	48400	25498	26071	18892	10506	30238	10643	22054	19569	42118	32589	17367	19626	24691	48474	38515	9439	27603	13215	21543	43109
CCPG1	-0.467698	3.22963	-3.55958	0.000595396	0.0113295	-0.465223				AP2M1	16226	27405	21467	18182	17926	29788	22864	19153	22593	27694	28895	24365	24558	20040	18507	45765	11835	23803	32038	46851	31785	19724	19948	33525	28098	28877	21687	36598	44650	22550	19646	27074	38020	23867	23135	20555	22378	20516	33863
ACN9	0.423821	3.42775	3.55925	0.000596044	0.0113295	-0.454232				AP2S1	967	9036	3800	3179	3957	3827	3303	1898	4665	4276	3215	2066	4886	4319	6003	3967	4777	4543	2321	6386	3742	4935	5157	4169	2265	3722	2761	3509	3506	2987	2445	2665	4281	2673	6500	3232	3409	4214	3117
TFAP2A	-1.55879	0.143286	-3.5581	0.000598328	0.0113601	-0.387666				AP3B1	590	2724	2172	693	1460	1242	2538	1162	1137	1690	972	2069	2354	976	1359	2142	1297	2643	1519	1799	1958	1848	2645	2237	1104	3574	2552	1835	2613	940	1484	1228	2676	1961	2375	2638	965	2262	1324
C11orf48	0.405437	3.9705	3.55772	0.000599091	0.0113616	-0.522354				AP3B2	3088	6428	4215	3952	3950	3406	5827	9736	3761	8163	7283	5809	5714	11986	5150	16246	7068	7628	10204	13133	11359	5350	906	9416	8874	11505	9199	16836	12667	13069	8460	10243	10421	13540	2475	9629	8602	6745	14296
CLK1	-0.432785	7.79786	-3.55736	0.000599806	0.0113616	-0.706321				AP3D1	6867	9541	10314	7752	7326	13909	11713	13000	4480	11258	21853	10189	9860	13874	9332	21991	17034	8993	7628	15441	13108	14614	7543	19107	15576	14840	11307	15160	20956	11797	9110	14096	16019	13013	11368	10844	13764	10563	15395
ARL8A	-0.355412	6.5616	-3.55678	0.000600968	0.0113616	-0.734962				AP3M1	2179	4086	3956	1728	3780	4374	3533	3857	2206	4368	6087	1576	2240	4021	2046	7566	3563	5552	5886	3707	3233	3982	2335	3446	2903	4875	5581	7025	6100	2601	4093	5505	4616	6190	1909	4053	2589	4186	3660
ACVR2A	-0.402497	5.45781	-3.55654	0.000601448	0.0113616	-0.711526				AP3M2	1278	2068	2145	1979	1474	3574	4010	4527	1177	4225	4193	2452	1799	3349	1976	3961	4214	3780	2779	6471	2391	2684	1843	4003	3134	3467	2346	2977	5280	3710	3031	2821	5768	3781	1236	2583	3120	2550	2531
RUNDC3B	-0.526751	5.21894	-3.55638	0.000601777	0.0113616	-0.698118				AP3S1	1854	4142	3128	2203	1861	2808	3254	3512	2192	3048	3443	4131	3851	2602	2553	3754	3066	3249	2848	4047	3287	3638	4920	3259	2648	3366	2872	3430	3486	2667	3569	3045	4183	2354	3667	4034	2381	3242	2931
AATF	0.381121	5.60103	3.55587	0.000602792	0.011368	-0.708594				AP3S2	1121	2233	2016	1390	1526	1368	1435	1606	1117	2195	1240	1505	1590	2163	1172	3025	1251	1792	2576	4599	2990	1606	778	2491	1770	1801	1874	3655	3608	2237	1689	2393	2586	2668	890	2446	1664	1820	2301
RFC4	0.630757	5.47459	3.55485	0.000604842	0.0113939	-0.694408				AP4B1	419	1659	512	557	363	2190	1695	1937	645	1629	2063	1391	2282	4026	2481	3100	6066	2560	2056	1651	2025	2765	1049	2564	1643	3681	2410	2175	2301	2042	2606	2547	2502	2138	1040	2630	2537	2525	2827
AIMP1	0.265348	5.21538	3.55355	0.000607473	0.0114239	-0.689378				AP4E1	564	927	521	334	596	1424	1184	1314	377	785	1758	1131	938	1044	734	1984	1032	1912	2355	831	1997	1149	926	1345	1024	1700	1267	2069	1180	1250	1357	1707	1003	1574	1026	1580	1106	1259	950
TUBG1	0.484385	5.76999	3.55339	0.000607789	0.0114239	-0.724041				AP4M1	896	1626	979	666	1328	1863	2154	1512	1464	4816	5453	1021	1063	1891	1060	2648	1731	2113	1501	1245	2240	1393	1112	3714	875	1983	1520	2747	1551	2474	2195	872	2605	3022	655	2128	1595	1821	2749
CALCOCO1	-0.428382	7.3372	-3.55186	0.000610898	0.0114695	-0.736288				AP4S1	229	611	413	442	301	653	413	701	156	661	722	489	449	513	275	745	395	402	714	770	692	247	234	758	1615	785	819	799	720	616	227	663	742	434	199	501	661	334	567
GPR108	-0.507828	4.81097	-3.55081	0.000613046	0.011497	-0.680497				AP5B1	291	173	28	93	45	166	507	189	80	218	500	1061	545	192	485	653	494	857	262	356	487	798	642	668	219	112	297	315	206	321	98	245	141	96	1134	437	227	651	126
SLC16A6	0.818441	0.535526	3.54929	0.000616159	0.0115425	-0.424188				AP5M1	940	2256	1817	1024	1866	2025	1519	2302	786	1625	2246	1014	1095	1681	1070	3036	2376	2860	2388	1930	2012	1990	1197	2162	2720	2217	1996	2808	1828	1697	1569	1870	1925	1446	1202	1836	1945	1478	1339
HFM1	-0.63682	3.73821	-3.54891	0.000616934	0.0115442	-0.56261				AP5S1	202	619	402	254	198	503	780	463	251	1076	494	299	386	553	447	422	637	442	331	629	876	474	729	721	276	693	571	561	783	590	400	436	525	577	551	563	471	483	465
SYBU	-0.72157	5.43461	-3.54818	0.000618441	0.0115541	-0.737445				AP5Z1	1598	2540	1539	1811	2342	7907	5865	2551	1741	5987	11720	4084	3031	3291	3655	7883	4194	4932	4535	3911	6572	3228	2577	6874	3823	6591	3021	6883	5293	6067	5125	4168	4814	4770	6217	4034	4338	4491	4162
NUTM2A	-0.517832	2.72509	-3.54798	0.000618836	0.0115541	-0.456696				APAF1	1120	818	627	551	1215	1267	2178	2058	378	1871	3065	1624	1657	1936	953	3555	2131	2274	2532	678	1926	2819	1544	1446	2804	3402	2216	2689	1063	1408	2141	2336	1861	3342	893	2523	2088	1830	1396
SLC5A9	-1.19039	0.161874	-3.54761	0.000619608	0.0115557	-0.419105				APBA1	824	4034	2598	4719	1158	3216	4364	2157	375	9166	3453	3294	4168	3191	648	6133	3663	2830	3518	9761	3240	1976	673	6980	6174	4770	8351	13156	8031	4399	2191	3527	4420	6124	525	5097	2219	3020	4152
ABLIM2	-0.613919	3.97006	-3.54621	0.000622494	0.0115967	-0.599286				APBA2	6511	13645	3899	6348	4210	8061	6534	19412	5884	13024	18273	5233	8258	15269	6988	21946	9967	10379	19436	6456	9787	11692	4074	6556	16577	11261	20475	17610	9081	16350	12238	12433	3675	25222	2079	14916	4961	6131	24677
ZFYVE20	-0.3265	5.52949	-3.54525	0.000624483	0.0116209	-0.749484				APBA3	594	844	401	362	548	1547	1407	1652	638	1174	2256	1107	1461	1657	1635	2259	2196	1579	786	533	1827	1496	1220	1975	1449	1960	1217	1305	1137	1230	1213	1780	1184	965	1048	1267	1760	1405	1339
A4GNT	-1.18002	-3.44856	-3.54487	0.000625277	0.0116228	-0.680029				APBB1	5793	15854	10256	12734	9385	13296	16621	11698	10872	16934	16816	14529	13310	12146	5022	27471	10745	10870	34819	26062	25740	8535	4471	17985	11965	12926	17094	18648	15230	16244	8975	20094	19451	16292	4153	15261	16645	7480	18735
NEBL	-1.0978	4.41851	-3.5437	0.000627722	0.0116462	-0.669982				APBB1IP	169	214	66	273	22	933	635	23	145	716	1011	453	160	140	702	2159	247	1674	1027	577	1317	840	491	2260	729	219	420	1010	678	1441	187	748	278	222	677	1181	675	1165	228
CYP27B1	0.786629	1.28846	3.54344	0.000628262	0.0116462	-0.422636				APBB2	908	1028	1595	1010	673	1586	3787	2442	493	2055	2011	3999	4702	3753	2744	2526	2485	1763	1668	1306	2299	6300	8851	3278	2011	3337	3098	3188	2523	2291	2647	1816	2321	2244	2766	5169	2547	3510	2099
NDUFS6	0.38889	5.52119	3.54327	0.00062861	0.0116462	-0.741613				APBB3	1491	4297	1545	1621	2395	5266	6191	8268	791	4131	6433	4172	5408	5533	4126	5582	4100	4362	3810	4571	4136	4428	3023	6198	4968	11400	5416	5892	8612	3526	4105	5674	8022	4250	1625	6489	7516	4226	4264
DNM1L	-0.323032	7.33798	-3.5426	0.000630025	0.0116596	-0.766121				APC	1388	3658	3910	3685	2522	4044	4584	7850	1169	3915	6385	3276	2357	6147	2447	12199	8734	4939	8128	5178	4527	5441	3059	5408	3572	7434	8677	10063	5839	4472	4496	4974	9122	7386	2568	7047	5645	5343	3706
MTMR11	-0.66414	3.51411	-3.54157	0.000632174	0.0116865	-0.559058				APC2	6730	11099	9704	11987	3665	13106	15029	14754	5814	18723	27174	9892	8057	25513	12915	42500	16757	8028	10277	9083	11749	18148	1236	20855	27906	31996	17660	19918	18725	33194	12665	11096	20843	25275	4004	12337	18133	13968	25126
PRELID1	0.430638	4.30071	3.54054	0.000634349	0.0117139	-0.616771				APCDD1	676	360	356	402	292	1105	679	72	130	712	1684	686	686	2124	683	534	456	1459	2350	936	1079	974	816	734	1066	287	279	333	2379	741	1248	897	298	465	277	411	396	1055	487
PKHD1	-1.71978	1.19246	-3.54001	0.000635469	0.0117217	-0.433196				APCDD1L	8	9	17	7	22	26	85	107	40	44	27	700	239	247	80	39	3	35	9	55	20	109	844	196	74	78	134	9	94	12	9	34	61	71	252	390	25	296	10
DNA2	0.708733	4.14789	3.53811	0.000639494	0.0117824	-0.588004				APCS	0	0	0	0	0	0	0	0	0	0	0	0	0	0	0	0	0	0	0	0	0	0	0	0	0	0	0	0	0	0	107	0	0	0	0	0	0	0	0
SCN5A	-0.997665	2.983	-3.53754	0.000640697	0.0117824	-0.522563				APEH	1504	8048	2837	1213	3374	3284	4487	5717	3272	5660	3633	2760	3500	5208	3639	3908	2838	3260	2559	4176	6098	5635	3391	3180	4119	7259	3485	2857	3467	3309	4349	2148	5816	3855	2244	4506	3447	3426	5518
PPP1R21	-0.417284	5.52327	-3.53747	0.000640856	0.0117824	-0.773769				APEX1	7251	17976	5083	4748	10752	11187	7720	28511	6544	9241	12750	6195	12639	23989	9382	14931	19962	13562	11701	5489	10950	14944	12120	9698	15089	10350	12528	11126	9192	8434	8457	10889	7538	7586	7195	9150	9355	6573	11742
TMEM44	-0.411185	4.83194	-3.53707	0.000641697	0.011785	-0.723039				APEX2	562	1442	794	536	1817	1297	1181	1033	704	1083	1941	680	662	1426	1586	1857	2026	1750	1240	1295	1410	1612	809	1922	876	1779	1072	2560	1655	914	829	1346	1658	1134	836	1326	1168	1207	1384
PRKCE	-0.516953	5.53255	-3.53617	0.000643614	0.0118073	-0.77872				APH1A	6461	14147	4475	6346	8023	8443	8647	8586	9176	14018	10444	7600	7131	9948	5911	10443	10346	9030	8188	2531	8426	8234	8310	9547	5496	7293	7280	8804	6260	8096	7191	7444	9816	9133	7694	8623	4558	7858	12580
MYLK2	0.850163	0.45753	3.53549	0.000645078	0.0118178	-0.465654				APH1B	416	1348	774	484	760	915	1523	761	443	1402	1296	1015	1164	676	740	2021	637	1654	2718	2700	1926	948	475	2093	1571	1507	1320	2201	2955	1267	1480	1778	1387	2015	824	2546	1389	1577	1175
SYNPR	-1.56381	1.11286	-3.53525	0.000645589	0.0118178	-0.445209				API5	2850	6142	2982	3307	4588	6210	5694	4800	4088	4195	7269	6058	4640	5999	4250	10075	6593	7037	9025	6802	9479	5593	3920	7313	3979	4865	5736	6724	6109	5624	5231	6078	5124	5113	4993	6233	6634	4234	5028
CNST	-0.440082	5.87916	-3.53411	0.00064803	0.0118496	-0.797697				APIP	705	1420	917	957	1080	1195	1637	1295	1033	1346	1860	1076	1040	1587	1112	2043	1950	1077	1604	1228	1913	1387	759	1078	1852	1147	2299	1165	1875	1370	888	1399	1252	2605	926	1287	975	1781	1945
LYAR	0.441478	3.4612	3.53352	0.000649299	0.0118599	-0.533906				APITD1	80	177	128	106	205	304	216	138	87	346	348	205	98	144	137	215	122	358	240	283	330	122	97	223	167	100	99	291	253	256	248	116	282	190	157	155	330	109	235
TYMS	0.976267	4.84654	3.53254	0.000651425	0.0118859	-0.678812				APITD1-CORT	0	6	4	8	7	34	10	12	11	11	29	20	19	5	10	43	14	29	26	13	21	5	4	23	21	14	14	37	30	18	18	14	21	21	5	17	31	13	19
ZNF436	-0.498532	4.676	-3.53188	0.00065284	0.0118933	-0.724984				APLF	19	122	278	46	143	171	140	117	32	248	82	138	179	188	172	338	324	244	292	144	369	259	286	296	100	217	171	353	126	164	210	131	221	200	103	220	134	236	191
BTBD9	-0.428321	4.64403	-3.5317	0.000653245	0.0118933	-0.720589				APLN	53	520	587	187	41	164	727	48	179	94	2619	324	3812	1938	551	284	267	326	127	352	349	1509	1038	393	3449	839	776	211	1034	174	76	379	397	240	457	241	534	1004	452
FAM132B	1.05095	0.345583	3.5313	0.000654106	0.0118961	-0.484419				APLNR	335	2411	445	379	59	1676	4883	95	519	5676	3220	1784	827	242	4156	4737	167	6179	2254	1108	3552	6879	13720	4015	1522	554	7090	3988	1470	8135	1767	1395	1938	2487	2672	5436	821	9048	3573
RARS2	-0.311563	5.71239	-3.52984	0.000657288	0.0119411	-0.805203				APLP1	7369	14181	17435	28532	12074	20397	16599	6784	14389	36435	47917	14051	14986	20005	9603	40748	19961	19972	26385	29079	24499	16552	2388	24483	28629	29066	13489	29738	27304	25375	14207	30128	37215	25356	7354	11687	27693	19716	29434
HES6	0.501244	4.59898	3.52882	0.000659521	0.0119437	-0.686609				APLP2	11266	16209	27015	9423	5237	10975	24820	20191	5396	17525	20783	27440	35896	19264	15464	14203	15368	12666	7250	25140	13899	20997	21711	21695	20412	25546	18982	11542	25063	6887	11440	12429	33735	17358	30717	28005	10591	19698	18557
RP11-795F19.5	-0.696793	1.56615	-3.52858	0.000660044	0.0119437	-0.466287				APMAP	4173	9489	7298	5792	6472	6014	9193	7819	4481	13438	8960	5112	4404	6799	4874	10308	9423	8001	7308	13409	6249	6049	4662	10424	6751	8167	5678	7390	8598	8704	5122	8616	8381	8152	5841	8602	6527	6668	8460
KIF4A	1.13867	4.39124	3.52852	0.000660163	0.0119437	-0.622228				APOA1	11	23	9	11	5	24	40	40	11	12	23	129	16	33	131	12	1	9	17	4	50	27	27	41	15	51	16	1	29	9	74	14	4	8	30	61	10	6	18
CDH22	-1.5831	2.71703	-3.52788	0.000661568	0.0119437	-0.542739				APOA1BP	2319	5508	2143	2831	3092	3582	3505	2552	3990	5059	4193	2192	2228	2588	3031	3304	4031	4077	2133	4140	3464	3036	2424	3544	2242	4152	2018	1859	3205	1958	2607	2413	3940	2586	2402	3237	2756	1645	4940
DCXR	0.572415	5.57677	3.52786	0.000661622	0.0119437	-0.787258				APOA2	0	1	0	4	1	4	3	2	0	1	6	23	7	1	1	2	0	2	3	3	48	5	5	3	2	1	1	5	5	2	88	1	1	0	13	1	3	6	3
ZNF595	0.983065	5.20233	3.52783	0.000661685	0.0119437	-0.736077				APOA4	1	0	0	4	1	1	2	1	0	0	1	5	20	0	1	0	0	1	2	2	3	1	1	1	2	1	1	0	61	0	6	9	0	1	5	6	1	2	0
TUBB4B	0.46547	7.37089	3.52648	0.000664644	0.0119826	-0.822813				APOA5	0	1	3	1	1	6	0	0	0	1	1	7	0	1	0	2	1	1	1	2	2	0	2	1	5	21	3	1	5	0	0	0	0	2	0	0	0	0	2
UTP3	0.354459	4.61711	3.5262	0.000665263	0.0119826	-0.704272				APOB	2	19	1	3	1	69	8	0	0	6	14	36	28	1	26	55	0	0	65	51	7	18	2	1	3	5	18	0	55	1	854	0	0	14	3	18	2	17	15
AGAP2	-0.495026	5.5962	-3.52502	0.000667878	0.0120115	-0.815814				APOBEC1	0	0	0	0	0	0	0	0	0	0	0	0	0	0	0	0	0	0	0	0	0	0	0	0	0	0	0	0	0	0	0	0	0	0	0	2	0	0	0
SLC39A3	0.440328	3.92583	3.52483	0.000668294	0.0120115	-0.614261				APOBEC2	40	91	27	6	101	12	24	14	41	48	22	8	45	12	3	12	17	47	26	5	47	14	4	30	44	24	29	40	55	14	40	46	11	41	2	204	3	28	56
PRAME	2.28708	6.67061	3.52395	0.000670246	0.0120337	-0.802792				APOBEC3A	4	11	4	4	2	24	33	12	11	13	8	56	61	23	21	17	101	256	9	22	188	189	46	61	42	22	5	40	25	40	4	27	3	6	216	23	11	94	4
FREM2	-1.58453	-2.4294	-3.52303	0.000672292	0.0120576	-0.627883				APOBEC3B	121	37	17	2	5	271	30	45	10	24	26	25	56	17	86	84	11	83	50	12	271	68	89	61	212	20	31	224	111	141	14	117	27	34	110	65	49	76	42
CENPH	0.876582	4.34163	3.52102	0.000676789	0.0121227	-0.653234				APOBEC3C	791	1045	234	399	723	1408	1278	424	228	818	917	831	675	241	819	1368	344	2010	685	401	1529	868	844	2231	856	248	741	947	752	1021	592	520	396	368	558	1671	764	1220	362
SEMA6D	-0.615673	6.04407	-3.52076	0.000677362	0.0121227	-0.841538				APOBEC3D	146	86	34	59	29	466	297	55	35	261	191	88	106	60	197	619	166	740	282	168	302	199	195	861	334	117	133	425	199	452	176	205	94	91	74	562	327	335	98
ATP5H	0.342383	6.56676	3.52011	0.000678833	0.0121288	-0.849812				APOBEC3F	259	210	149	45	139	463	493	79	73	681	345	168	138	62	147	448	315	566	534	243	374	259	180	638	315	133	123	648	723	291	259	272	147	166	119	420	173	212	271
SLC45A2	-0.888147	0.235753	-3.51965	0.000679864	0.0121288	-0.497762				APOBEC3G	568	386	164	248	113	1040	1225	142	170	1861	511	603	291	126	329	1210	498	2913	746	423	1624	464	445	1944	920	267	375	1177	1072	969	354	529	343	274	466	1087	1039	879	481
HYDIN	-1.30845	2.69439	-3.51965	0.000679864	0.0121288	-0.558815				APOBEC3H	13	8	1	26	1	113	104	9	7	45	85	34	40	6	22	93	14	359	57	17	116	26	9	102	117	29	43	57	64	94	24	48	23	32	15	83	146	76	26
BCAP29	-0.508888	5.57528	-3.51865	0.000682116	0.0121561	-0.834478				APOBEC4	0	0	0	0	0	0	3	5	0	0	2	7	2	0	0	1	1	1	2	1	9	2	6	0	4	0	0	1	1	1	0	0	0	0	3	0	3	0	0
PTBP3	-0.450884	6.28874	-3.51676	0.000686382	0.0122192	-0.857316				APOBR	74	241	70	329	29	481	404	35	292	312	381	132	267	149	242	848	240	798	281	237	294	521	228	973	366	320	354	577	178	1118	168	613	395	132	934	689	350	2208	252
MAP9	-0.420993	4.63742	-3.51546	0.000689343	0.0122541	-0.768812				APOC1	1078	9736	532	11826	445	1225	1368	1357	4554	8528	632	1444	3784	1295	1202	3995	474	6147	616	2397	3918	1638	3112	2909	2806	1128	1314	4888	4432	7190	739	3196	5474	1067	10624	3033	2200	23141	1722
HS6ST2	-1.48254	4.28303	-3.51526	0.000689798	0.0122541	-0.743986				APOC2	1	1	0	3	0	1	3	1	2	3	1	4	5	6	2	7	4	9	1	2	1	6	5	15	4	3	6	8	5	3	5	4	11	2	0	1	1	32	3
CNBP	0.293894	7.76054	3.51471	0.000691067	0.0122566	-0.84709				APOC3	0	0	0	0	1	1	0	0	0	0	2	0	1	2	3	2	0	1	1	1	1	0	0	1	2	0	0	0	3	2	24	3	0	0	2	0	0	0	1
SH3GLB1	-0.39471	7.01403	-3.51456	0.000691396	0.0122566	-0.858798				APOC4	0	0	0	0	0	0	0	0	0	0	0	0	0	0	0	0	0	0	0	0	0	0	0	0	0	0	0	0	0	0	0	0	1	1	0	0	0	0	0
PRKAG2	-0.540521	4.86273	-3.51371	0.000693349	0.012278	-0.799896				APOC4-APOC2	0	2	0	2	0	1	1	1	0	2	1	0	1	1	0	6	1	2	0	1	1	2	1	4	1	0	2	2	1	2	0	3	2	0	1	1	1	4	0
TMEM63B	-0.35306	6.54017	-3.5134	0.00069406	0.012278	-0.868445				APOD	2290	1076	71	84	74	28521	10187	166	24	511	82	243320	382	20	1479	1271	13	1426	87	124	321	2696	1163	841	548	8	701	125	38	446	56	257	185	199	310	2048	808	428	65
KLKB1	-1.07774	1.32707	-3.51275	0.000695553	0.0122915	-0.510251				APOE	5938	35502	3033	26010	1698	8836	23646	10896	20807	45134	8217	18683	18921	6837	10293	25542	1749	41108	6531	16336	38983	13286	27687	47553	11258	7277	8127	28990	17910	31888	4353	14437	19497	5327	73179	23215	11970	78199	8235
CACNG3	-1.78687	0.814255	-3.51156	0.00069829	0.0123269	-0.511478				APOF	3	1	0	0	5	5	10	4	0	3	4	1	5	2	5	5	3	3	3	2	4	1	5	6	0	2	3	0	3	3	2	1	3	1	4	1	1	3	0
PLD2	-0.658829	4.6183	-3.51122	0.000699082	0.012328	-0.784692				APOH	1	0	0	2	0	0	0	0	1	7	0	7	4	0	0	2	0	0	0	1	5	0	0	2	0	0	0	0	15	2	119	3	2	0	1	2	0	2	2
ARL8B	-0.370816	6.10854	-3.51023	0.000701368	0.0123554	-0.875774				APOL1	599	800	265	879	95	1025	3134	449	380	1048	640	3511	747	426	4443	1741	119	7889	448	1422	7531	1622	5393	4488	1846	364	1292	1212	2382	894	712	514	859	408	4128	1638	1740	3040	351
MESP1	0.842357	1.16133	3.50946	0.000703168	0.0123741	-0.520316				APOL2	1310	879	2442	1488	497	3296	3618	1440	1275	2285	1180	2461	1255	415	2449	1797	1263	4583	1789	6044	4803	1092	2173	4336	2594	1295	1202	4046	6638	1898	1780	770	4018	1682	2485	3885	1864	5507	2122
ZC3H6	-0.38102	4.69244	-3.50814	0.000706236	0.0124152	-0.796085				APOL3	573	523	208	523	66	1475	2792	238	288	1188	893	1827	555	386	1671	3514	264	9434	1137	848	6110	1385	2652	3943	1575	450	1391	2269	777	2069	487	870	648	442	985	4493	2398	3494	598
TTYH1	-1.28462	0.636673	-3.50593	0.000711399	0.0124918	-0.528149				APOL4	1175	317	1207	147	39	561	7849	8106	938	972	104	230	321	647	258	180	366	2628	58	79	968	562	1289	724	238	64	995	139	345	133	264	73	3207	647	376	761	246	1131	647
FOXM1	1.19202	5.75664	3.5056	0.000712186	0.0124918	-0.844049				APOL5	2	15	19	2	2	7	24	2	2	51	19	4	88	19	36	18	7	13	10	19	7	21	23	19	21	24	75	13	6	30	1	10	24	13	10	27	2	42	25
HECW2	-0.688501	4.67141	-3.50495	0.000713721	0.0124918	-0.810018				APOL6	346	728	433	674	48	1024	1809	187	155	786	747	2252	660	232	990	2241	268	6647	1149	1493	5972	1635	1994	4225	1231	370	958	1894	1590	937	462	629	499	530	1784	1692	1852	2902	326
RGS9	-1.34797	4.18269	-3.50473	0.000714243	0.0124918	-0.765364				APOLD1	2446	2051	995	974	586	1771	1908	837	1199	3168	1969	5495	3101	1783	3634	1930	1095	7707	1870	9723	3381	7759	11554	4063	1405	1328	5139	2466	2359	1995	2866	1833	1193	1805	2041	3833	2760	5766	2395
AFF3	-0.545265	5.14209	-3.5047	0.000714303	0.0124918	-0.851095				APOM	143	192	115	73	191	265	197	387	163	145	241	236	194	280	202	208	175	143	188	65	419	238	135	157	147	198	183	172	182	160	212	187	161	143	195	145	166	125	285
RAB5B	-0.315183	7.32691	-3.50281	0.000718762	0.0125567	-0.888447				APOO	501	1240	1001	836	1029	1017	691	1358	1182	1168	830	514	556	1138	662	1291	2670	1535	689	1613	879	1263	805	877	1170	1166	805	841	1203	648	613	976	1515	816	607	583	921	852	982
PUS7	0.559778	4.25735	3.50198	0.000720753	0.0125785	-0.718876				APOOL	43	58	40	31	114	82	125	161	27	148	213	119	79	96	92	267	409	338	294	79	215	108	118	84	90	223	178	295	153	63	41	122	105	134	75	94	120	88	45
C11orf85	1.72625	-2.81074	3.50052	0.000724229	0.0126199	-0.83201				APOPT1	695	1540	554	583	956	1222	852	1592	966	1586	1381	876	778	1262	975	1256	1176	635	707	1030	1325	898	817	1158	1631	1100	1053	1394	578	1359	668	982	1111	704	867	735	978	801	948
PCLO	-0.720582	6.43338	-3.50008	0.000725272	0.0126199	-0.906367				APP	43707	41242	109308	48473	27198	36660	76255	82235	22753	72433	37653	77978	67000	33474	24173	48801	48146	20177	37929	121572	28959	37369	74312	50152	44797	56503	50554	55905	82842	38748	24300	27264	108198	41579	26726	49766	19381	46638	46116
LRRC48	-0.559583	4.0483	-3.49958	0.000726476	0.0126199	-0.749952				APPBP2	4161	4321	3867	3585	4665	7781	5477	4498	2288	5080	11409	4036	3381	6056	4101	11500	6423	9358	11098	4086	9387	4553	2954	7732	7699	9975	4637	11472	9755	5819	5435	7998	7744	7330	4909	7036	10461	4987	5838
PCDHGA4	-0.844507	0.983048	-3.49944	0.000726798	0.0126199	-0.545613				APPL1	1616	2717	1656	1527	877	1818	3019	2816	1566	2132	2009	2900	2978	2329	1855	4363	2039	2464	1948	2588	3325	2619	2408	2554	2733	2247	2665	2075	2739	1952	3373	1877	2476	2972	1647	3458	3125	2483	1865
VPS13C	-0.611106	6.64931	-3.49941	0.000726873	0.0126199	-0.908083				APPL2	1417	4062	881	1135	2261	3993	4886	4441	1328	4074	6711	3291	5010	4951	2714	5227	5666	3486	2247	1347	3332	6679	2788	4602	6163	5103	4758	5192	2514	4130	4202	3036	3179	4490	1982	4098	3532	3571	4666
C6orf165	-0.857747	-0.191327	-3.4989	0.000728111	0.0126283	-0.567866				APRT	824	4767	1867	1190	1039	4105	1904	3181	1731	2205	2541	2405	2309	2642	2715	2616	2791	2574	1969	2309	2503	2654	2934	2863	1283	2602	2654	1530	2424	2176	1834	1858	1538	1316	4320	2608	1130	2006	1963
BOLA3	0.398526	3.4139	3.49856	0.000728914	0.0126293	-0.635523				APTX	1056	1984	1318	937	1409	1898	1973	2078	1344	2233	2165	1509	1694	1719	1441	2271	3151	2501	1972	2334	2362	1637	1371	2183	1278	956	1821	1824	2634	1773	2329	2327	1915	1429	982	1652	1322	2117	1627
CCDC24	-0.723238	3.88754	-3.49736	0.000731802	0.0126637	-0.74033				AQP1	2988	3043	2435	627	1060	2724	17200	929	1000	7987	1063	18222	14536	2593	8158	7650	1932	12230	1791	4958	6432	10111	37935	10607	2643	1207	7069	3253	3658	3399	4091	2810	3582	2280	6279	13369	1064	8224	4655
TVP23C	-0.452988	2.5147	-3.49694	0.000732818	0.0126637	-0.590934				AQP10	1	17	43	20	33	2	22	2	151	2	48	5	11	6	18	4	7	3	10	10	23	5	7	6	1	451	14	3	391	4	3	8	2	1	5	225	8	435	0
CACNB3	-0.467711	7.00982	-3.4968	0.000733158	0.0126637	-0.912239				AQP11	128	359	335	285	120	166	287	733	117	402	402	249	197	358	146	224	377	233	162	2058	129	214	96	323	119	681	240	258	344	417	93	153	486	434	71	376	172	188	275
RPUSD2	0.341228	3.14782	3.49608	0.000734914	0.0126751	-0.619445				AQP12A	1	0	4	5	2	1	2	1	0	0	1	4	1	1	0	22	39	9	172	3	14	3	0	3	3	2	2	4	3	18	0	2	8	8	25	1	7	4	0
ASB10	1.7915	-4.19767	3.49584	0.000735499	0.0126751	-1.01459				AQP12B	2	0	5	31	1	2	6	3	0	0	3	5	1	5	5	28	119	26	197	31	20	7	2	5	7	3	5	25	23	86	0	0	10	4	22	6	33	11	1
SRSF1	0.423246	8.22207	3.49544	0.000736463	0.0126751	-0.893251				AQP2	2	12	84	5	19	5	5	27	30	3	0	3	21	1	15	5	5	5	0	11	4	2	0	4	154	6	0	3	292	0	0	16	6	1	18	1051	0	25	2
FAM126B	-0.385836	4.97309	-3.49529	0.00073683	0.0126751	-0.863173				AQP3	142	125	10	50	9	541	194	242	28	188	422	812	299	98	305	991	210	349	354	134	531	253	796	558	399	123	130	271	360	812	266	465	70	64	901	532	146	230	86
NEK7	-0.434661	4.97526	-3.49472	0.000738217	0.012686	-0.865996				AQP4	16	589	31	20	9	11	117	11	3	125	134	30	229	15	12	17	47	136	54	116	26	10	0	84	255	70	2304	40	859	25	71	26	17	288	3	34	2	67	823
ACBD5	-0.292302	5.13472	-3.49373	0.000740624	0.0127144	-0.879826				AQP5	43	47	410	27	92	211	32	296	50	20	122	54	60	98	55	69	116	75	8	3	201	182	39	36	292	265	16	91	456	2	11	89	169	8	84	100	113	78	11
ERCC6L	0.932801	2.18283	3.49243	0.0007438	0.0127403	-0.570787				AQP6	63	9	48	11	39	202	233	859	14	11	154	100	42	64	29	71	171	42	23	13	54	35	14	406	108	53	17	160	94	12	5	94	54	26	29	76	40	39	13
TBC1D26	-1.19814	-2.65705	-3.49224	0.000744265	0.0127403	-0.734431				AQP7	11	16	3	15	1	10	85	21	0	44	9	185	6	2	105	109	22	2351	26	84	34	874	106	147	10	2	43	23	5	135	28	14	21	7	6	153	10	25	7
LRRC8C	-0.688188	4.86044	-3.49218	0.000744399	0.0127403	-0.866786				AQP8	12	22	4	20	16	38	14	43	15	6	68	78	80	97	12	49	18	50	34	17	147	31	25	60	57	56	32	45	58	46	38	36	32	23	119	30	18	41	33
PP2D1	-0.675651	-0.480257	-3.49155	0.000745953	0.0127539	-0.601571				AQP9	5	86	0	30	22	14	21	2	147	12	17	94	223	68	118	23	91	81	16	14	217	58	84	11	88	62	7	25	67	43	7	104	30	2	3486	12	26	1211	13
KIF26B	-0.88002	6.42901	-3.48963	0.000750687	0.0128218	-0.936301				AQPEP	1	3	9	12	0	17	31	26	5	8	83	58	18	30	20	76	24	202	29	4	29	129	18	24	17	121	17	32	62	23	29	24	40	17	9	27	10	46	6
HIST2H2BE	0.830297	5.2447	3.4891	0.000751992	0.0128293	-0.866793				AQR	974	2202	907	464	1483	1920	2052	3757	536	1563	2872	2675	2722	2515	1486	3456	2409	2810	3113	1135	3057	2799	2154	1976	1876	3110	3139	2932	1876	1721	2307	2265	1365	2790	2231	2935	1546	1884	1350
KDELR1	0.318776	6.88549	3.48881	0.000752709	0.0128293	-0.944703				AR	33	23	15	35	2	56	347	14	4	30	30	128	97	15	82	80	6	143	34	105	33	149	210	251	64	75	89	27	35	38	60	19	38	59	129	223	33	108	12
DENND1B	-0.569719	4.23058	-3.48853	0.000753408	0.0128293	-0.805371				ARAF	893	2293	418	762	1825	3556	3066	2254	961	2565	3686	3305	4364	4150	3181	4383	4151	3104	2799	1506	4039	3878	3756	4711	2167	3193	2447	3404	2133	2937	2077	2848	2405	1825	4774	3817	2705	2821	3257
ESCO2	1.19485	3.06852	3.48665	0.0007581	0.0128961	-0.617704				ARAP1	1822	5529	2451	2716	1262	4055	5694	5716	2312	4498	8559	3909	5561	8774	6953	7008	2988	10025	8741	5676	4346	8131	5281	10622	4783	9455	7684	6631	4620	6472	5101	3541	5781	4962	4771	8031	7720	7536	5210
ASIC2	-1.35623	3.26118	-3.48445	0.000763583	0.0129726	-0.720771				ARAP2	146	69	22	125	11	347	475	101	26	146	321	985	128	60	157	1113	216	1567	585	277	690	215	106	1462	410	114	153	498	147	445	171	302	79	79	588	669	509	458	64
FBXL3	-0.359262	5.314	-3.48423	0.000764136	0.0129726	-0.923262				ARAP3	1960	2522	2086	601	147	5301	5763	1281	871	3822	4954	1865	7402	5928	5075	2356	3642	2404	2584	1279	1311	5024	7272	4264	1842	2410	3933	6082	4800	1910	7051	961	8890	4114	2219	4889	1000	4843	5770
SOBP	-0.558527	4.9356	-3.48372	0.000765442	0.0129817	-0.89775				ARC	2227	1373	1905	913	550	2421	18284	1496	652	5850	3515	11092	1505	1559	1555	1462	52339	3121	1636	40106	5877	23293	3066	1610	4488	739	571	1381	5522	2512	638	2229	1479	1086	10226	358	1347	593	1429
TNNI3K	-1.15405	-1.6273	-3.48286	0.000767606	0.0130053	-0.680083				ARCN1	4838	11330	6006	3077	4531	4837	9652	13478	2442	7805	10467	6334	5079	7429	5902	7102	7900	6470	4804	4543	6662	9330	8601	6773	4174	9031	7132	6282	6871	3570	5696	4907	8149	8905	6605	11524	4259	7016	8040
STXBP3	-0.377159	4.63924	-3.48124	0.000771705	0.0130405	-0.871682				AREG	103	20	5	8	17	1	14	11	9	4	4	211	66	4	16	2	27	48	14	357	37	260	31	24	84	16	9	0	19	4	9	21	0	0	110	7	8	4	5
EFTUD2	0.341775	7.34593	3.48116	0.000771908	0.0130405	-0.960821				AREGB	75	17	8	12	15	1	14	4	9	5	9	201	61	3	6	6	15	25	11	238	19	137	27	16	50	10	3	1	11	3	7	14	3	0	85	2	8	9	3
FAM131B	-0.570477	6.65796	-3.48112	0.000772007	0.0130405	-0.964152				AREL1	1654	3873	1929	2708	3914	4883	3550	3565	1051	4291	7400	5043	4142	4383	2230	6995	4646	3012	5764	2632	3689	4104	2277	5146	5009	6900	4259	7154	4093	4431	2396	4688	4794	3927	3294	3812	4347	3259	4586
NLRP3	-1.06359	1.44391	-3.48029	0.000774105	0.0130628	-0.605226				ARF1	14351	23243	23409	15718	11247	18541	22454	18810	15295	36778	22139	33263	30590	22036	20508	28926	26736	24225	17093	29642	30896	25146	28731	28806	18259	25055	19118	20241	28771	20139	18963	20561	37123	22887	29567	22338	14900	20564	28232
CNKSR2	-0.608968	5.28289	-3.47993	0.000775035	0.0130654	-0.936945				ARF3	4825	8138	12482	7910	7999	8654	12011	5867	5963	12253	17874	9107	7311	6721	4719	11610	7313	8664	7655	16887	8520	6892	5422	12930	9493	5088	6519	11074	18454	10340	6271	8252	17037	8821	6944	8518	7098	8791	10211
DENND6A	-0.309653	4.87818	-3.47781	0.000780454	0.0131344	-0.905381				ARF4	4708	7043	4916	5830	6336	3701	7897	12977	5940	6577	4636	14062	9459	10595	9740	10062	6714	6564	3597	8503	12514	14416	16034	5704	4695	13146	8532	4080	7837	4044	10034	4375	8781	7068	15983	8274	5506	10102	6961
PGK1	0.387225	8.05738	3.47772	0.000780687	0.0131344	-0.951806				ARF5	7506	8410	5884	4159	6817	10314	7443	4561	6771	16784	12060	6311	5052	4784	3678	11295	6179	11075	9167	8809	10783	5116	5540	11252	7463	6037	4245	10411	5918	9368	6423	6240	7343	8414	6152	6096	6405	4978	12676
HIST2H3C	1.5084	1.06883	3.47621	0.000784557	0.0131864	-0.618604				ARF6	1472	2320	1135	1357	1634	2330	3378	2716	1005	1716	2524	11942	7514	1808	2224	4411	2436	3689	2502	1816	5089	3140	5993	3581	4439	1812	1757	3248	1528	2085	1478	2534	1901	1157	8679	2287	2609	2111	1326
ACADS	-0.483999	4.19171	-3.47563	0.00078605	0.0131892	-0.838166				ARFGAP1	2513	7715	2718	3445	3780	8419	9801	6689	4198	7621	11565	10198	13007	12134	10996	10881	10552	9852	5841	5087	9139	9609	8615	13489	7070	12101	7142	8068	8976	11316	9951	9716	7074	7424	11676	8658	10338	8995	8355
CELSR2	-0.521224	6.71989	-3.47554	0.000786294	0.0131892	-0.980948				ARFGAP2	2594	7414	4177	5202	5162	8489	9338	5945	4393	8080	9145	7279	7000	7800	4755	12313	6224	6545	7778	9251	13778	6775	4063	11685	7692	7871	7609	10404	9766	10079	5351	7426	7815	6957	7027	8411	10309	5248	8145
FNBP1L	-0.424083	7.23274	-3.47359	0.000791335	0.0132323	-0.978354				ARFGAP3	2973	4031	2534	1325	2202	3431	3367	1975	1263	3659	3872	6921	4504	2198	1833	3586	3057	4213	2643	2533	3763	2444	3728	3020	4152	3297	2496	2748	3726	1995	3003	3340	3017	2870	5377	3643	3066	3132	2600
GMEB1	-0.369521	3.9916	-3.47358	0.000791351	0.0132323	-0.812171				ARFGEF1	1149	3860	1830	2153	1642	3959	5594	6125	1087	5916	4845	4159	7196	4530	2834	7210	6587	4319	6344	3890	4502	3992	2921	4355	3400	5155	7814	5813	5182	4756	6531	3744	7221	6718	2659	4117	3104	4984	3990
SCNN1D	-0.641338	4.00091	-3.47339	0.00079186	0.0132323	-0.825764				ARFGEF2	1550	2732	3168	1959	2719	4100	4726	3173	895	3839	5708	5864	4389	3204	1820	5807	4993	4245	4717	4723	4783	2896	2802	5607	3442	4778	3475	5437	5905	2842	2965	4251	3034	4697	4268	4574	5390	2972	2093
HRH1	-1.18048	2.60755	-3.47333	0.000792002	0.0132323	-0.68413				ARFIP1	930	2806	2029	847	1666	1822	1868	1433	683	1268	1891	1261	1172	1376	1149	2382	1583	2491	1705	1399	1372	1741	1748	2547	1766	1614	1709	1891	1430	1598	2390	1863	1561	1384	1252	2099	1505	1739	1691
NKAIN1	-0.510297	6.26154	-3.4728	0.000793399	0.0132425	-0.990858				ARFIP2	1725	6530	1922	2062	4891	4999	4639	4080	2422	4183	5012	5647	4256	4374	3363	6335	4538	4254	6818	6012	8081	3670	2900	6280	2805	5934	3234	4618	5431	3836	2810	5562	4110	3230	2712	4085	6333	2504	4523
RAD51	1.06812	3.83872	3.47095	0.000798227	0.0133098	-0.731985				ARFRP1	1568	4585	2658	2523	2322	4233	3976	3663	2384	5605	4844	2385	2862	4223	3738	4385	3871	4038	2877	3500	3651	3343	2732	5911	2695	5633	3602	3469	5907	5086	3481	4483	3457	3613	3161	4132	3762	3114	3683
SLC39A1	0.310062	5.92462	3.4703	0.000799936	0.0133123	-0.988905				ARG1	18	16	6	8	2	38	118	48	7	105	35	125	683	33	9	50	75	12	38	15	40	22	29	39	46	37	35	49	29	44	86	22	41	58	63	50	20	40	66
CPEB4	-0.569407	6.07697	-3.47014	0.00080035	0.0133123	-0.996633				ARG2	290	467	404	736	812	482	361	973	252	579	756	578	355	465	240	1269	506	762	960	2348	1013	761	479	1129	358	918	505	829	744	778	362	916	720	448	355	457	776	383	418
RBM5	-0.544515	7.43768	-3.46978	0.000801294	0.0133123	-0.982927				ARGFX	0	0	0	0	0	1	0	0	1	0	1	0	0	0	0	0	0	0	0	1	1	0	0	1	0	4	1	1	0	0	0	0	5	0	1	0	0	0	0
TCTA	-0.435695	5.19035	-3.46969	0.000801534	0.0133123	-0.959718				ARGLU1	6206	12228	3730	4685	9060	22630	30283	16167	4832	17092	26806	19610	20320	20771	16225	33295	27393	38626	32928	7997	21152	15052	11580	17289	15949	23200	20059	30706	23884	20881	23702	22370	22763	28390	8847	28545	17172	27422	24694
GATA2	-1.03482	7.68077	-3.46872	0.000804086	0.0133415	-0.97251				ARHGAP1	2388	5466	6445	4056	4087	5529	14927	3716	2690	8598	6753	6392	11828	5563	5056	8783	3780	5458	5372	6947	10256	6802	8478	11582	4363	5225	8513	7372	9608	6716	3435	3855	8627	5999	7588	8415	4796	5534	6287
MRPS11	0.268837	4.82313	3.46836	0.000805025	0.0133439	-0.909116				ARHGAP10	374	629	903	221	42	238	1108	798	338	500	198	1688	2711	317	860	466	534	421	171	210	345	727	1458	1081	281	183	679	476	223	369	428	213	1043	203	1309	886	173	787	212
ZNHIT2	0.568857	2.45075	3.46635	0.000810349	0.013417	-0.657769				ARHGAP11A	2403	1417	269	118	1116	2949	400	2200	1443	447	3514	1014	1756	3408	1903	3949	2632	4068	2758	93	3663	4503	1430	1312	1592	2994	1191	3300	258	2145	3869	4126	1401	1988	1953	1248	3541	1539	1588
HNRNPD	0.36419	8.23905	3.4661	0.000811025	0.013417	-0.980997				ARHGAP11B	748	259	65	69	223	1768	235	933	280	1221	2266	605	845	1551	832	1913	893	2128	1509	56	1934	1891	578	712	821	1784	638	1660	134	1322	2554	2026	685	1029	708	649	1620	859	913
FKBP1B	-0.520857	3.25455	-3.46427	0.000815897	0.0134736	-0.753277				ARHGAP12	1197	2257	5561	1660	952	2694	4292	2887	747	3563	3021	3867	4253	3144	1555	4089	1645	2710	3011	5784	2413	2157	2560	4208	2522	3858	3154	4468	5394	1715	2679	2310	3549	4906	1404	3618	2240	3258	2871
METTL2A	0.419538	4.80933	3.46418	0.000816127	0.0134736	-0.913613				ARHGAP15	400	403	64	420	31	972	1319	372	161	818	556	2337	1375	171	306	1453	200	1006	798	594	865	643	641	3367	895	223	1042	671	253	850	386	478	346	301	310	2398	547	858	366
NBPF12	-0.527821	5.73693	-3.46391	0.00081685	0.0134736	-1.0074				ARHGAP17	2313	2937	2004	1360	2005	4682	6556	4291	1948	3418	7205	6790	9159	6314	5312	6785	5484	7270	3751	2274	6009	6456	5431	6226	5277	5570	4820	5718	3603	4418	5568	4662	3770	3649	5709	9303	3269	5198	4540
MCM3	0.592103	6.99043	3.46273	0.000820015	0.0135126	-1.02344				ARHGAP18	212	1366	196	459	112	323	1428	289	193	856	351	607	2533	407	1315	1013	402	1797	483	732	1265	1698	1621	1394	2061	465	1341	696	748	683	328	559	529	623	706	1222	457	1859	652
CAMK4	-1.1749	6.17775	-3.46234	0.000821079	0.0135169	-1.01561				ARHGAP19	915	935	558	253	839	1420	827	1203	948	560	1645	1297	1287	1724	797	2308	1078	1937	1439	458	1276	2083	1033	1769	773	1847	1151	1256	1310	873	1488	2129	1069	1525	688	1291	794	981	1157
TXNDC15	-0.290373	6.28461	-3.46106	0.000824514	0.0135602	-1.02756				ARHGAP19-SLIT1	20	8	10	7	7	8	89	505	14	6	86	17	14	275	114	44	424	45	34	12	63	385	0	9	13	36	15	2	20	2	24	43	100	15	21	4	20	28	23
GRID2	-1.4458	-0.232784	-3.46054	0.000825938	0.0135662	-0.668132				ARHGAP20	33	72	1019	108	7	201	1915	35	4	30	56	870	54	200	186	286	137	104	196	164	254	308	289	428	70	15	451	310	102	98	29	121	276	31	133	676	197	124	29
RNPC3	-0.62636	4.71158	-3.46033	0.000826488	0.0135662	-0.948567				ARHGAP21	2607	8617	7273	6755	3490	16231	11520	12820	2525	23281	13623	21336	29764	7628	5330	30437	11275	17355	21344	10752	10533	14464	10586	15129	14954	20806	34395	25806	17125	9738	12736	15883	14978	32059	8624	22056	8645	15904	20693
MYCBP2	-0.376656	6.82299	-3.45877	0.000830728	0.0136109	-1.03197				ARHGAP22	624	1600	108	733	1339	2598	857	550	160	4736	246	794	2163	643	686	3315	372	1496	2466	1636	1665	350	605	1857	1688	5042	2936	4335	1458	409	683	1683	728	3898	784	3105	3320	2074	2333
ARSF	-1.41701	2.33462	-3.45873	0.000830832	0.0136109	-0.711609				ARHGAP23	5750	4290	6184	7661	1661	14708	16418	12122	2946	25562	13463	20983	11840	8626	5888	9950	11697	8903	16487	14917	10497	5840	6557	16362	10918	7375	8651	27854	10870	14705	7763	9326	16826	16607	4032	16306	7354	7690	19653
KIAA0087	-1.36478	1.85442	-3.45795	0.00083296	0.0136325	-0.686517				ARHGAP24	125	241	165	341	22	580	1200	219	50	344	442	1559	685	1867	440	771	192	536	580	880	410	954	1212	1660	587	585	440	1043	737	537	251	603	795	311	751	600	273	527	166
FADS1	0.526671	7.027	3.45746	0.000834288	0.013641	-1.03897				ARHGAP25	156	439	224	419	117	996	712	80	259	954	1425	430	808	314	609	2819	446	2618	994	685	1598	1381	561	2422	1557	475	590	1309	497	1473	364	709	520	842	586	1667	918	2111	786
TIMM21	0.353158	4.89151	3.45513	0.00084069	0.0137324	-0.952854				ARHGAP26	1323	2480	5884	2941	1793	4101	12048	4891	1737	7902	4304	4754	9342	8285	3509	4042	1582	3487	3662	3059	3952	3555	3105	5092	2391	4793	5861	2952	4565	2490	5263	2139	15420	6803	2457	11364	3308	6433	3371
GNB1L	0.449519	2.66792	3.45478	0.00084166	0.0137349	-0.703354				ARHGAP27	1150	680	339	498	559	5701	3387	834	377	1822	4312	2020	3389	1799	2101	4516	1949	5738	7526	1928	3327	2562	2752	4578	4019	2496	2452	6463	2529	3465	1982	5045	2518	2683	2218	3972	1611	3337	4752
TECTB	-1.36353	-5.94033	-3.45259	0.000847694	0.0138199	-1.17932				ARHGAP28	779	883	279	331	209	308	601	249	94	1246	1323	503	824	813	533	1915	370	1660	1980	630	685	871	1423	677	436	690	1744	1835	614	648	1346	225	691	1342	138	1265	310	677	917
DAK	0.424819	4.67376	3.45142	0.00085094	0.0138595	-0.934523				ARHGAP29	1165	2626	2078	406	539	834	3070	1064	728	1762	1449	10716	22362	6124	3090	1743	4167	3821	801	1539	2455	3924	9721	3113	2070	3713	2875	2078	1600	1045	1731	1549	2858	1129	2477	4127	1064	3600	912
ATAD2	0.833509	5.55805	3.45013	0.000854544	0.0139047	-1.01162				ARHGAP30	231	436	104	494	155	2717	1380	343	329	942	2002	830	450	576	1140	6629	1207	3844	2424	1015	2160	1259	474	4841	1231	512	1073	2354	1085	3325	793	1569	713	471	2294	3447	1711	2791	732
SRP68	0.367983	6.90111	3.44955	0.000856171	0.0139177	-1.06373				ARHGAP31	356	465	310	242	72	559	2942	290	103	1228	517	1987	836	511	1229	1447	157	2346	574	705	1545	2030	5021	2338	850	943	1717	1223	1291	995	357	533	755	905	3377	2365	510	2383	594
ZBTB8A	-0.372746	3.60105	-3.4492	0.000857138	0.01392	-0.83465				ARHGAP32	1274	1302	1252	510	461	1943	3254	5449	343	2811	7670	3036	3936	4207	1697	3141	7503	1985	2329	1220	1841	3154	2556	2003	4442	5822	4259	2843	1900	1178	1632	2157	3237	4095	963	3888	2233	2034	2826
XKR4	-1.29889	2.4407	-3.44881	0.000858231	0.0139243	-0.748479				ARHGAP33	4181	3352	1355	4862	1799	8630	5855	5644	3020	8653	24360	5193	7985	21224	7720	20680	13125	12091	10239	2586	9161	11202	2444	10345	6886	17680	8975	17119	4032	12089	10269	12626	8544	11379	3774	6338	12700	8674	15549
TMEM25	-0.468135	5.15335	-3.44713	0.000862951	0.0139874	-1.02504				ARHGAP35	2566	8628	8084	5501	5516	8743	10423	5150	4439	8508	16905	6965	6990	13347	5176	19960	12509	10620	14676	11149	7993	10774	4434	12981	9081	12314	12038	17352	11206	7898	6160	11920	12316	12749	4151	9344	11459	8680	9742
GPR26	2.01992	-0.353303	3.44631	0.000865262	0.0140114	-0.769377				ARHGAP36	9393	4513	40903	38571	3251	10484	53433	264	5745	65037	300	21276	73606	720	612	2700	451	1007	307	80025	10419	7161	2503	76724	1258	28604	24942	2583	188806	4538	1221	2016	58865	15400	476	55134	1829	7799	23128
C2CD4A	-1.72678	1.16698	-3.44519	0.000868443	0.0140494	-0.703744				ARHGAP39	596	1158	923	1387	1281	2813	3842	2612	827	3243	5129	4142	1495	4100	2228	4009	3043	2219	3024	1647	3609	2292	961	3331	3457	3910	1810	2626	2103	4574	1736	4649	3780	3020	1279	1425	4547	1628	2321
KLHL25	0.477325	3.78017	3.4429	0.000874968	0.0141343	-0.836483				ARHGAP4	871	2185	360	1223	417	7320	3658	2882	693	2160	4352	2349	3493	2613	3847	9101	3841	7260	4185	2829	5359	3099	2452	8223	4332	2068	2917	3750	4159	6557	1690	2670	1658	1752	4328	5752	2470	3615	2496
DTL	1.27203	5.02163	3.44276	0.000875365	0.0141343	-0.952615				ARHGAP40	2	1	2	2	2	15	3	8	1	2	9	4	7	3	3	4	13	8	3	3	46	24	4	8	5	16	5	5	14	10	64	2	11	0	6	4	5	8	1
SYNE1	-0.54954	5.89265	-3.43879	0.000886786	0.0143049	-1.08774				ARHGAP42	90	143	110	51	16	151	647	261	21	256	290	1343	1392	173	368	441	106	403	244	197	504	500	1353	636	319	154	436	232	116	171	105	174	165	257	515	414	156	573	135
ERMARD	-0.326154	4.58978	-3.43843	0.000887816	0.0143079	-0.993712				ARHGAP44	278	229	314	850	84	198	463	1472	89	755	1197	986	1418	854	409	1882	1413	850	2099	4297	339	665	1016	690	361	344	333	381	844	920	496	781	455	1836	298	875	316	495	1400
PIGK	-0.348793	4.75198	-3.43665	0.000892996	0.0143776	-1.01732				ARHGAP5	1334	2960	2238	1821	1512	2216	2929	3235	724	1791	3245	7916	4200	1729	1754	3862	3019	3357	3436	4187	2761	2191	3167	4212	4208	2591	2399	3196	4660	1661	2109	2671	1928	2671	2679	2661	3565	2273	1565
HAUS1	0.42006	4.8642	3.43587	0.000895263	0.0144	-1.00376				ARHGAP6	97	200	131	56	21	71	727	62	29	469	102	267	652	99	425	203	36	210	114	276	188	422	986	388	194	105	667	231	172	122	159	100	173	291	107	646	83	583	144
PLAGL1	-1.10396	4.7786	-3.43558	0.000896098	0.0144	-1.03366				ARHGAP8	5	1	4	4	5	13	31	4	3	10	27	109	35	1	7	18	18	11	47	11	23	44	9	21	4	20	3	39	19	8	9	5	40	5	13	4	7	4	11
PAQR3	0.477966	4.85218	3.43461	0.000898928	0.0144317	-1.00409				ARHGAP9	263	141	36	274	13	2399	715	166	97	405	1216	721	345	407	899	3720	1089	3069	1478	896	1180	964	146	3314	1008	345	459	1358	273	2002	393	609	295	121	723	2056	1222	1060	334
EPHA7	-1.18748	3.16275	-3.43225	0.000905893	0.0145297	-0.858916				ARHGDIA	13862	9004	10336	10137	13628	13861	11836	11722	7386	16652	26697	20199	16338	15690	12211	26332	20473	12802	19966	41932	22859	17953	12334	17952	17298	22287	8549	19916	29672	14031	6274	15654	22458	12725	17470	11467	18681	9789	18584
INADL	-0.458042	3.85066	-3.43165	0.000907637	0.0145438	-0.923431				ARHGDIB	2520	5351	1887	3968	564	6942	9871	1117	2413	8215	4683	2550	9436	1706	8074	14869	2190	16018	6387	5474	15746	7158	7384	21384	7450	2733	5040	8016	4018	9654	2480	5162	4279	2391	7456	10645	5191	12036	4280
CLPP	0.324557	5.45205	3.43045	0.000911197	0.0145869	-1.08115				ARHGDIG	187	2483	2952	4002	12	167	3895	6311	106	2106	3260	2754	2287	4425	2853	595	5654	96	6298	12370	1671	1803	373	4314	297	8066	4117	7199	519	4098	2997	1840	6452	1471	192	2910	2298	3543	1275
RGS7	-0.780111	4.9608	-3.42961	0.000913697	0.0146131	-1.0659				ARHGEF1	4113	5807	2639	3558	2001	18064	13868	3550	3266	10364	25038	7668	13035	9978	9792	32406	15739	22489	16199	6240	9805	9388	9898	22563	15641	14006	12320	20745	13163	17979	8190	10956	9128	11946	6188	17235	10846	11611	16357
TRNAU1AP	-0.418441	4.70182	-3.42912	0.000915164	0.0146226	-1.03648				ARHGEF10	1022	850	494	463	467	2141	4230	2223	441	1258	3399	5027	2163	3606	2717	2403	7463	2891	2607	1032	2086	3299	3980	3589	1314	3251	3066	2122	2552	2193	2628	2315	2748	1437	1547	2140	2597	2003	1148
MFAP3L	-0.725186	2.93381	-3.42839	0.000917329	0.0146372	-0.832577				ARHGEF10L	3017	7632	3831	5949	2447	7906	13613	4248	3380	20767	11922	8243	13995	4979	3030	13616	4974	6978	10089	4605	10077	3746	2108	9398	14726	8037	15939	16081	9904	17379	12341	4491	13205	18093	4039	11568	10450	9018	18492
CCNF	0.56801	4.98636	3.42818	0.000917967	0.0146372	-1.03476				ARHGEF11	2718	4373	4048	7411	2479	8897	16161	5164	2749	13387	15050	8799	10490	8076	6068	19194	8923	10697	12701	10109	8756	7361	5014	14324	14021	12433	11671	12332	13074	10423	9253	10918	14335	17068	4589	10854	14396	10497	19327
STRIP2	0.855251	3.18137	3.42784	0.000918981	0.0146372	-0.805983				ARHGEF12	5920	6080	9561	3676	2783	5487	12649	21183	1783	8858	17108	13274	19500	11942	5836	11717	11687	7210	7342	3492	6292	14426	14128	8895	5936	13023	12270	12002	8689	3228	10190	5438	12343	13455	4884	14570	8373	11588	7890
UBE2L3	0.199024	6.73844	3.42765	0.000919551	0.0146372	-1.13031				ARHGEF15	248	679	282	240	45	277	2175	123	105	871	862	3820	1393	646	1968	936	139	2879	221	895	986	2208	3820	2245	1037	472	1835	1227	579	755	534	408	554	629	979	1999	421	2178	817
GAB2	-0.685376	7.27828	-3.42664	0.00092258	0.0146716	-1.11538				ARHGEF16	11	36	2	34	3	72	193	24	4	15	60	244	220	31	70	98	1	35	58	34	29	74	24	131	42	46	101	22	9	66	373	58	58	27	128	106	53	38	33
CAB39L	-0.523571	3.65585	-3.42634	0.000923487	0.0146721	-0.914732				ARHGEF17	3452	6816	1865	4634	1026	6490	9551	16958	1589	7313	15913	7263	17446	16967	11535	9296	15198	11861	7304	17572	5982	14307	19279	16865	9420	13856	17524	15260	5541	13140	6441	7044	10729	11831	3395	10787	31206	10814	8836
ISX	-1.51832	-4.33964	-3.4254	0.000926308	0.0147031	-1.05021				ARHGEF18	1081	2148	1489	1194	1342	3413	1564	1263	1243	1508	2948	1115	1590	1831	1415	4360	2144	2301	2192	1700	1980	1767	1108	3521	1595	2816	1631	2366	1927	2620	1521	2162	1813	1455	1479	2070	1016	2079	2244
DGKQ	-0.55208	4.36526	-3.42394	0.000930729	0.0147593	-1.01582				ARHGEF19	358	603	252	141	346	1930	1143	460	183	878	1086	578	427	427	502	753	710	644	1054	353	1466	622	910	803	1331	559	484	1200	1218	856	819	513	713	560	636	562	1101	546	742
ARSD	-0.654187	5.43548	-3.42287	0.000933971	0.014788	-1.11807				ARHGEF2	2912	2744	1642	1935	2161	3910	9693	10481	2399	3690	14298	7434	5723	8007	4927	8633	6820	6892	4457	5760	5018	8224	7292	6955	3466	5955	7997	9170	2612	5535	3626	4030	4252	3654	5463	4105	2722	6542	4696
KIAA0430	-0.277243	6.51231	-3.42276	0.000934292	0.014788	-1.14373				ARHGEF25	746	2434	1301	628	1108	1317	3240	2893	1793	1821	3667	1512	2254	2879	2218	2388	2168	2011	1689	1383	1146	2339	2155	2346	2223	4354	2278	2399	1167	2044	2950	1300	2522	2635	1152	2983	892	1610	4001
TK2	-0.334636	3.94688	-3.42223	0.000935898	0.0147995	-0.958325				ARHGEF26	200	89	21	11	27	206	1357	213	12	67	44	2356	251	55	221	127	56	154	62	60	61	342	322	1686	66	28	398	624	33	44	303	49	37	158	67	540	74	118	35
TMEM220	-0.585952	2.40581	-3.42115	0.000939191	0.0148343	-0.806734				ARHGEF28	2977	2105	1895	1931	5589	7992	2734	155	1350	1430	1082	3161	5526	186	7775	4128	4329	6884	4022	1819	3832	2398	678	6120	2843	16476	1580	494	2921	2568	2403	2587	5824	1485	1219	3576	1382	2410	1356
FABP7	-1.93014	-1.53024	-3.42093	0.000939864	0.0148343	-0.821002				ARHGEF3	1032	3373	1803	941	502	2113	1153	113	1151	2795	798	1754	2060	216	1028	2650	665	2946	1283	2228	2652	1444	2025	2743	2196	1875	2698	1929	1878	1704	934	922	725	3125	756	7149	3137	3864	1984
SACM1L	-0.342706	5.61976	-3.42006	0.000942528	0.0148506	-1.13425				ARHGEF33	140	428	421	435	89	1024	581	154	324	686	1612	374	386	186	163	446	113	695	690	536	368	208	185	328	692	521	264	731	791	204	486	403	445	441	629	381	396	299	631
UBN1	0.324586	5.78625	3.42002	0.000942659	0.0148506	-1.1337				ARHGEF35	10	23	118	6	21	71	122	15	32	26	6	151	32	5	47	53	3	37	321	118	5	67	25	96	21	12	36	31	308	11	89	10	18	37	36	62	25	26	14
MAP3K2	-0.304366	6.16119	-3.41876	0.000946517	0.0148965	-1.15361				ARHGEF37	133	466	1337	368	122	516	2367	713	275	494	660	952	339	328	218	707	547	380	433	1662	318	331	279	1120	274	383	1327	930	800	866	608	168	1062	750	168	882	210	515	381
TTLL3	-0.626783	4.9474	-3.41849	0.000947338	0.0148965	-1.09672				ARHGEF38	7	22	13	9	6	19	9	24	11	11	23	30	13	20	13	22	50	25	21	5	24	22	17	22	18	22	16	29	14	24	47	27	14	23	15	10	35	23	23
ABCB11	-1.82045	-4.04282	-3.41558	0.000956343	0.015024	-1.03451				ARHGEF39	316	234	61	29	129	987	322	443	133	304	1005	726	1066	656	553	456	495	1022	399	96	854	587	291	477	331	528	250	555	254	471	1703	797	403	342	185	381	573	276	571
ABCB4	-0.877508	1.61341	-3.41469	0.000959117	0.0150398	-0.793898				ARHGEF4	117	907	3177	2143	223	1664	4522	4110	1069	3306	5525	2289	967	6096	2868	2961	8932	1874	2738	3237	1777	1886	784	1600	2329	3443	2340	1318	2457	5611	3118	1878	1655	3510	724	1827	3149	1245	3438
PKN1	0.244417	7.42583	3.41469	0.00095913	0.0150398	-1.1585				ARHGEF40	1833	3974	1990	1399	1351	5237	9256	1360	1448	5027	4266	12944	6977	4433	4362	6397	1211	4357	3600	3971	5290	5799	8275	8049	7338	4822	5358	8031	5169	4084	3866	3358	6819	3935	4125	5078	5565	5212	4649
UBE2C	1.295	5.41489	3.4133	0.000963447	0.0150688	-1.08558				ARHGEF5	25	102	230	18	42	393	388	39	99	95	37	523	127	44	191	407	27	167	1443	537	122	199	399	442	46	151	170	91	1692	51	228	44	246	162	141	320	98	127	161
ZNF362	-0.402047	6.13589	-3.41288	0.000964762	0.0150688	-1.17063				ARHGEF6	420	867	385	304	99	1103	4334	590	136	848	1011	2021	1760	450	1161	3112	586	2652	1377	1241	1506	1663	3556	5022	1253	745	1634	1422	616	1455	498	773	768	727	482	2886	893	2389	503
VRK1	0.574473	3.97276	3.41285	0.000964876	0.0150688	-0.943727				ARHGEF7	3450	6342	5827	5769	7651	7519	13853	14123	3050	9986	16072	14844	26508	13884	7762	18029	16179	13859	13117	9412	10099	10856	12206	12021	7608	12698	14382	14641	9096	11671	12972	10792	18633	12942	6710	14956	10199	17866	10482
PPID	0.265724	5.04226	3.41281	0.000965001	0.0150688	-1.0992				ARHGEF9	1308	2450	3195	3499	1908	3762	3646	5452	1110	5696	5708	3470	2779	5342	1612	8399	7627	3459	5354	7404	3068	3715	1665	5762	4290	6120	7647	8942	7706	3214	2517	3911	6132	7285	1504	4385	4015	2957	5268
A3GALT2	-1.15577	-2.0709	-3.41266	0.000965456	0.0150688	-0.891444				ARID1A	7537	8329	4699	5177	6450	15081	14799	5409	4694	13587	32499	10576	12295	10064	5862	28377	12010	15982	24426	5251	17677	11319	7661	16280	15887	12273	15452	24406	11265	15537	16616	18291	18097	22098	9323	16765	23797	12191	19644
TP53AIP1	-0.730484	-0.214807	-3.41011	0.000973475	0.0151799	-0.810557				ARID1B	3824	7576	6872	4293	2672	8100	9460	10455	4036	10929	12834	6255	8775	11157	5103	15231	10766	9200	11698	3766	6205	8579	5954	9457	8342	6677	12021	11825	5865	7023	14405	8432	12280	14812	3826	11060	6071	9903	12706
MPPE1	-0.376144	3.71983	-3.40959	0.000975135	0.0151917	-0.967993				ARID2	1532	2756	1382	1081	1820	2827	3028	2982	1509	3295	7183	2780	4558	3933	1719	6010	4925	3575	4811	1100	2764	3556	1963	2712	4596	2664	4203	4996	2450	2962	4349	3051	3129	5681	2209	3821	3348	2588	3973
NT5M	-0.519273	4.06664	-3.40784	0.000980669	0.0152638	-1.02392				ARID3A	473	650	460	312	836	531	991	368	348	661	1729	552	1272	1107	1205	1693	603	1296	496	436	1356	1875	429	1276	767	1704	1616	1081	1026	671	1119	1365	1333	1200	830	1411	1115	1726	817
MCPH1	0.303125	4.12357	3.40703	0.000983253	0.0152899	-0.998908				ARID3B	2840	2002	398	979	4285	1340	1524	1245	773	2234	4135	3363	3951	1394	1102	7236	934	6171	9896	898	7264	2841	1259	2302	2769	5742	1895	3591	1695	4526	5356	7825	2339	4432	2952	3966	3402	2907	4881
TNFRSF19	-0.683382	4.58582	-3.40556	0.000987943	0.0153487	-1.0996				ARID3C	3	22	2	20	16	50	104	5	1	23	104	33	19	45	11	69	30	7	24	10	57	51	5	49	81	9	41	58	21	43	11	60	17	19	2	15	42	23	26
PNMAL2	-0.512596	4.72421	-3.40474	0.000990562	0.0153681	-1.11352				ARID4A	1056	1741	1601	1470	1032	2538	2684	3608	718	2368	4424	3708	3554	2703	1562	5804	2674	3143	4629	1562	3603	2202	2273	3204	6269	3073	3632	4542	2513	2909	3378	3194	2638	3344	2115	2926	4752	2495	2024
MTHFD1	0.390832	5.23201	3.4046	0.00099102	0.0153681	-1.13691				ARID4B	1794	3242	2691	1851	1579	2177	5467	3899	1217	5579	6688	6147	6065	4060	2358	7301	5229	4729	5568	2210	5642	3446	4885	4909	4323	3817	4471	6627	4091	3825	6013	3687	4086	6776	4067	5902	4856	4570	4825
TERT	2.89232	-1.38674	3.40394	0.000993159	0.015374	-0.979313				ARID5A	557	406	314	464	148	1378	1663	540	327	704	862	11277	5944	492	1124	2508	634	1884	997	4726	2351	3622	3811	2639	883	640	911	894	1035	1285	394	776	758	272	5811	1526	782	1775	587
DDX28	0.425359	3.17928	3.40392	0.000993226	0.015374	-0.888062				ARID5B	497	552	1748	480	86	623	2086	732	216	1059	602	9764	5695	823	1678	2408	352	1518	1119	1824	2181	3457	7416	2335	727	392	1776	1125	935	948	750	626	1742	867	4684	3212	556	1457	601
TRIM58	-1.51267	-1.35843	-3.40246	0.00099791	0.0154323	-0.867107				ARIH1	2781	4009	2732	1737	3314	2618	4176	5877	2034	4115	3751	9128	7669	4511	2666	7414	4031	5730	8158	3323	5827	5067	4651	4702	4601	5812	6058	6649	5653	5126	5843	5470	4310	7338	6080	6653	3660	4732	5132
PDIA6	0.335479	6.13186	3.40207	0.000999176	0.0154377	-1.20064				ARIH2	1147	4531	1281	1024	2138	4141	6042	5157	2386	4790	5197	7726	5865	6429	3942	5247	4940	4542	3404	3464	8848	6555	4337	4827	5362	7353	4890	4601	4097	4272	7061	3622	7926	5578	4492	5524	6464	7180	5355
MST1	-0.763953	4.37568	-3.40121	0.00100198	0.0154655	-1.0903				ARIH2OS	57	315	103	79	58	135	221	330	80	319	142	292	230	264	117	77	123	125	87	114	262	154	285	153	148	260	94	84	87	132	180	86	136	123	253	104	141	83	110
SLC31A1	-0.532447	5.79729	-3.40095	0.00100281	0.0154655	-1.1986				ARL1	1870	3475	4485	1791	1879	2634	3460	2242	1625	3164	3121	3167	2674	2094	2455	2905	3179	3376	2254	5914	2480	2877	4103	3827	3510	4443	3110	2552	5344	1924	2730	2476	3829	2891	3233	4035	2302	2649	3603
SRSF11	-0.461714	8.24758	-3.40002	0.00100585	0.0154892	-1.16878				ARL10	2123	3854	2895	5530	3492	4747	7177	11841	3686	4540	8790	3995	4168	9556	4120	9056	12377	4917	4143	1733	10193	5147	1745	4341	4036	7566	7662	10566	5035	6352	5513	6823	10109	7292	1211	6890	10468	4535	4781
GINS1	0.828274	4.24236	3.39963	0.0010071	0.0154892	-1.00522				ARL11	18	128	20	76	17	103	120	24	41	150	84	20	47	34	147	178	26	230	123	87	137	85	88	263	152	34	83	139	52	267	22	129	109	34	115	146	65	284	25
SGSM2	-0.423771	7.53223	-3.39963	0.00100711	0.0154892	-1.19276				ARL13A	5	3	4	1	4	40	15	18	0	11	18	11	19	18	4	21	23	20	19	18	15	9	3	23	10	42	11	67	20	17	4	14	9	12	5	23	34	5	11
GABRG1	-2.15039	-0.660307	-3.39922	0.00100845	0.0154957	-0.840688				ARL13B	367	456	272	134	459	775	691	672	210	648	1257	896	614	865	639	1194	445	978	1284	303	775	757	798	709	608	795	557	1010	482	335	1146	817	497	849	508	752	606	765	637
IFT20	-0.388624	5.37208	-3.39798	0.0010125	0.0155437	-1.18715				ARL14	1	1	0	0	0	1	0	0	0	0	1	0	0	0	0	1	0	2	0	6	0	0	1	1	1	1	0	0	1	0	15	0	1	1	2	0	1	0	0
MLK4	-1.09992	3.04223	-3.39719	0.00101509	0.0155652	-0.945717				ARL14EP	1045	2557	1550	1316	2077	1604	1997	2807	1203	1644	2277	1902	1112	1957	1340	3782	3657	2158	2639	2154	3114	1747	1257	2746	1497	1567	2052	2667	1566	1687	1285	2058	1693	1698	1040	2172	2072	1495	1377
ST8SIA2	-0.890439	6.03673	-3.39699	0.00101574	0.0155652	-1.2137				ARL14EPL	1	0	0	0	0	0	1	1	0	0	0	3	1	0	0	1	0	1	0	0	0	0	2	1	0	4	0	0	0	1	0	0	2	0	3	1	0	2	0
NDN	-1.16695	5.10406	-3.39645	0.00101754	0.0155785	-1.17649				ARL15	491	1292	1501	1121	950	961	2591	3076	735	1581	1061	1073	1178	2146	1031	1879	1909	1284	1293	1248	1112	1256	3063	2015	1548	1747	2526	1950	1477	1725	1336	989	2246	1325	915	2623	1050	2073	1293
SERP1	0.311395	6.21271	3.39566	0.00102012	0.0156038	-1.22197				ARL16	3470	3938	2708	2261	3423	4982	3064	7249	2874	4503	7850	3685	2174	4493	2980	3488	5336	4335	3338	2388	5296	2969	2011	2780	3796	5071	2234	4599	5077	3936	3249	3260	5367	2676	3235	3113	4653	2317	3614
MICU2	-0.330503	5.87252	-3.39476	0.00102311	0.0156354	-1.21938				ARL17A	646	413	408	369	423	2760	1652	3273	233	2471	2046	2164	1755	2044	1653	2675	5047	2733	5103	605	2058	2374	477	853	1490	4293	1358	3442	4780	2150	1266	2530	1759	1425	448	1687	4123	1306	1088
VAV2	-0.422571	6.58137	-3.39354	0.00102715	0.0156804	-1.22984				ARL17B	399	338	222	330	291	1491	1064	2106	118	1555	1122	1375	1068	1646	788	1101	2128	1798	2284	361	1768	1860	259	774	1348	2111	1041	2717	2128	2271	1074	1219	1086	575	392	1239	1804	836	1233
NEK1	-0.36586	5.12342	-3.39331	0.00102792	0.0156804	-1.18236				ARL2	504	1581	1394	1443	1522	1732	1292	2237	1411	1364	1375	1643	1273	1827	1833	1391	2077	1470	910	6905	1975	1971	1787	3561	1454	1689	1033	1001	4451	1655	654	1574	1266	738	1329	1346	1021	746	1128
TRPV2	-0.936094	3.86051	-3.39224	0.00103146	0.0157201	-1.05615				ARL2BP	1811	3477	2755	2207	1760	4025	2857	2715	2495	2957	3473	3057	2760	2310	2325	3948	3252	3417	3493	2894	2536	2604	3155	3458	2795	2225	2498	3488	3971	2503	3539	2886	3426	2727	2802	3649	1941	2739	3140
TRMT12	0.338404	3.29093	3.3915	0.00103394	0.0157412	-0.939097				ARL3	2381	5064	7194	2220	4388	5899	3600	3638	3922	5039	5183	2558	2840	3672	2506	6407	2268	4985	5201	4503	4241	3376	2704	3281	3904	4468	3480	4669	4984	3734	5037	5475	6327	5827	2493	3201	2598	3631	5222
G3BP1	0.293333	6.94892	3.39127	0.00103471	0.0157412	-1.23782				ARL4A	855	786	1138	819	517	1069	2596	457	631	1641	769	3969	2633	586	720	1397	1257	675	760	740	1749	1086	2972	633	778	608	1047	958	512	829	1152	591	1348	1070	2905	2951	99	1221	1129
CACNA2D3	-1.32808	6.14057	-3.3897	0.00103998	0.0158003	-1.23129				ARL4C	5243	2665	7760	5103	6013	4097	15338	16833	3538	7795	5099	11104	11803	4753	4654	11309	10350	9895	7542	7396	12366	6991	12142	7894	5073	7896	6513	7424	7182	5499	9381	8032	8359	8850	13030	7298	4315	7051	6931
BMPER	-0.990764	0.8621	-3.38955	0.00104047	0.0158003	-0.85238				ARL4D	1320	588	398	1085	1815	1161	840	513	434	1260	2485	3135	1440	371	581	1462	632	1232	880	2206	1656	747	638	1414	2698	968	347	1866	3141	748	592	1367	1006	778	2205	964	1492	678	563
PAM	-0.67441	6.39363	-3.3892	0.00104165	0.015804	-1.24121				ARL5A	1627	2810	1507	1348	1874	1982	2091	2468	755	2538	2607	3500	2965	1679	1458	3049	3840	2807	2400	1539	2307	2325	2777	2576	1925	2402	2371	2610	1743	1565	2577	1968	1582	2724	2065	2647	1700	2057	1967
SAE1	0.344427	6.86092	3.38869	0.00104338	0.015816	-1.24646				ARL5B	1830	5071	2160	1458	3414	3419	2016	5443	1576	2133	3916	7101	6278	3553	2123	6733	4005	4760	4989	2207	4377	7511	3558	2184	3253	4832	4394	4706	2371	1989	4776	4261	2703	4750	2946	2905	2366	3448	2805
TSEN54	0.562585	5.92185	3.38745	0.00104756	0.0158522	-1.23257				ARL5C	2	0	2	2	0	16	14	58	1	3	159	44	16	7	14	40	3	37	42	5	24	173	11	28	36	6	10	12	6	86	0	60	4	4	15	16	49	4	2
CDH6	-1.06094	4.53893	-3.38742	0.00104765	0.0158522	-1.15344				ARL6	130	602	526	390	555	389	415	478	374	443	568	256	271	411	305	675	204	429	458	679	462	307	205	394	429	516	391	285	504	308	557	285	528	615	167	443	517	419	351
YIF1B	0.296502	5.1502	3.38677	0.00104986	0.0158714	-1.18679				ARL6IP1	16504	21806	17519	18209	16707	18559	8005	13966	14195	12948	19353	10583	20112	21037	7485	26251	21255	21233	19422	24452	12563	20022	6564	18129	13018	17659	15186	20577	16452	14229	24557	21119	16491	13817	11935	14911	14031	14785	14966
NUDCD1	0.388773	4.62401	3.38526	0.00105499	0.0159346	-1.12529				ARL6IP4	64	116	15	39	13	147	142	98	72	137	238	134	386	192	162	215	135	265	98	58	125	195	69	136	175	292	167	82	285	173	282	137	239	181	130	148	138	149	299
KHDC3L	-1.19882	-2.74191	-3.38486	0.00105636	0.0159411	-1.00994				ARL6IP5	4995	11981	6525	8528	5176	3805	6148	5848	4937	9640	5736	9513	5934	5989	4252	11522	3689	8672	8835	14319	7349	6115	5499	11235	6240	7125	6943	8467	8557	5909	7298	7437	7385	6297	5806	8878	5651	8865	6411
SHC2	-0.47407	7.85373	-3.38369	0.00106036	0.0159871	-1.2299				ARL6IP6	2218	2138	1133	929	2198	2186	1233	1950	1176	3358	2508	1139	2256	2320	1446	4171	2833	2434	3447	905	2502	2308	1356	2307	1487	2086	1514	2749	1553	1475	4031	2439	1516	2650	1112	2249	1370	1557	3064
ZCCHC18	-0.486673	3.93234	-3.38203	0.00106605	0.0160456	-1.08106				ARL8A	2916	7140	7441	6857	2755	4825	8108	5278	4286	14121	4846	6034	6993	5753	4146	9350	6099	4844	5999	11611	6354	4512	3395	9434	4800	6248	6443	8311	7746	7764	4713	5140	14787	9538	6645	6538	4026	5947	10682
CCDC17	-0.68329	1.92646	-3.38175	0.00106701	0.0160456	-0.895774				ARL8B	1308	6126	5645	2774	1720	2665	5372	5160	2035	6062	2628	8067	6697	4605	3109	4548	2543	3467	2613	13426	4668	4494	3994	5176	4231	5540	4977	4004	7255	3517	5012	2962	8615	5344	8678	5877	4083	6771	4511
TBC1D5	-0.35948	6.00901	-3.38172	0.00106712	0.0160456	-1.26154				ARL9	70	704	187	152	4	131	63	17	109	605	333	127	56	427	252	455	1514	108	353	88	89	36	60	193	76	228	512	250	106	309	32	173	136	408	78	39	65	304	337
ANKRD18B	2.19995	-0.899356	3.38145	0.00106805	0.0160456	-0.974141				ARMC1	1607	3297	1571	1593	1701	2323	3024	3425	1212	2569	2644	1602	2186	2374	1569	3615	4237	3821	2573	2902	2452	2561	1969	3090	2355	3243	2728	3022	3016	3126	3704	2491	3325	3014	1329	2509	2303	2250	2462
CAMK2B	-0.707687	7.09993	-3.37978	0.00107383	0.0161086	-1.25926				ARMC10	940	2942	1890	1075	1827	2150	2925	4010	1517	2627	2289	1500	1382	2922	1241	1967	2658	2014	1267	3064	2770	1527	2118	3237	1567	1790	2050	1917	2117	1399	1898	1392	2345	2316	1137	2064	1923	1747	1692
PAPSS2	-0.754076	3.79102	-3.37968	0.00107416	0.0161086	-1.07768				ARMC12	148	262	85	95	172	648	362	331	227	284	751	481	331	398	645	910	441	594	935	304	912	429	81	522	372	526	305	784	532	1310	405	440	184	739	113	261	364	283	1154
CER1	-1.51854	-3.44173	-3.37874	0.00107741	0.0161429	-1.07361				ARMC2	108	118	310	123	169	386	1092	440	129	649	418	659	315	363	258	481	393	448	505	264	394	254	237	437	308	301	673	593	510	297	540	245	604	1045	176	693	395	454	369
SYT9	-1.67266	2.01582	-3.37785	0.00108052	0.0161642	-0.928865				ARMC3	0	2	30	1	11	21	7	6	5	7	0	144	3	20	2	9	6	25	8	6	3	13	0	5	13	13	0	3	10	10	7	6	28	8	9	9	12	7	1
CMPK1	-0.401292	5.80914	-3.37779	0.00108075	0.0161642	-1.26799				ARMC4	2	2	8	18	1	99	19	5	0	18	6	4	7	3	3	24	0	1	47	3	3	8	4	8	0	1	29	14	4	6	1	0	12	5	0	24	6	1	6
RRP1	0.363263	5.42811	3.37678	0.00108426	0.0162023	-1.23783				ARMC5	852	2195	1408	1352	1390	2307	2008	1870	1196	2195	2568	1566	1271	2273	1861	2471	2649	1914	1842	1357	1652	2588	2974	2166	2519	3911	2059	2422	1773	1733	1479	2213	1952	1801	2684	2525	1189	1785	2522
DNTTIP1	0.275864	4.62877	3.37638	0.00108564	0.0162055	-1.15917				ARMC6	1507	3815	1611	1796	1664	2953	2246	6012	2367	3208	4593	1491	1451	6177	2761	4058	7801	2696	3051	3295	2785	4581	2857	3172	2438	3910	3352	2600	2466	2261	1527	2754	3068	2471	1887	1954	3057	2243	3097
GPR3	0.894201	0.685759	3.37601	0.00108695	0.0162055	-0.894572				ARMC7	1132	1201	747	733	924	1898	1214	733	968	1032	2450	1026	625	876	898	2039	1343	1844	2130	1496	1941	915	758	2438	1585	1792	664	1795	2523	1608	889	1554	1771	773	922	1008	1692	955	1241
PTH2R	2.38237	-0.262369	3.37587	0.00108744	0.0162055	-0.953				ARMC8	2015	3195	1280	1556	2038	3800	2906	3439	1529	2874	4942	3853	4764	3795	2278	5568	2822	4208	4323	2647	4663	2858	2073	3980	3424	3947	3301	4645	4199	2531	4264	3807	3479	3695	2986	3072	3889	3370	3422
PPP1R3B	-0.690698	3.72559	-3.37562	0.00108832	0.0162055	-1.07912				ARMC9	448	1890	1443	774	1658	579	1887	1143	579	2119	1838	1255	2200	1531	1338	1647	1326	1741	1937	1284	1400	830	926	1175	1096	853	1593	1259	3149	1127	1443	1009	1468	2317	1009	1367	1234	1030	1307
TMEM8B	-0.378943	5.35339	-3.37427	0.00109307	0.0162505	-1.25612				ARMCX1	1597	5796	3883	4691	2208	3222	3307	4762	1461	4608	3724	2929	5198	3975	2118	5215	6459	2225	4092	6799	3131	2586	2242	5296	3286	3761	5709	4800	6178	2445	3080	3181	5454	5323	1145	4061	2304	3161	3784
LAP3	0.468088	5.59646	3.3739	0.00109437	0.0162505	-1.25583				ARMCX2	1057	4426	3414	3313	4065	4008	3802	2829	1849	5428	4350	1787	2696	4391	3430	6653	6305	3614	4631	7086	3384	2707	3107	5322	3494	5250	5900	6542	6479	3146	3380	4190	5900	4978	1404	4641	3392	3524	4457
TSSC4	0.425098	5.47589	3.37371	0.00109503	0.0162505	-1.24894				ARMCX3	2566	6297	4290	5424	5421	5178	4046	4915	2235	4818	5626	3283	6763	5431	3758	9616	9243	4940	7199	9868	4526	4973	4964	7278	4626	12151	6401	11062	11458	3513	5305	5619	8149	7247	2113	7444	4672	6138	4675
PAH	-1.78168	0.309972	-3.37366	0.00109521	0.0162505	-0.895535				ARMCX4	997	1485	1092	1408	1391	4037	3465	3139	492	2951	5645	6320	6416	5358	2392	4979	5307	2144	4156	2775	3073	3245	1120	4556	3303	5445	3970	5637	6494	1982	2777	3308	4672	4765	1276	3318	2784	2626	3030
INCA1	-0.468843	2.09257	-3.37289	0.00109792	0.0162764	-0.924681				ARMCX5	323	733	432	473	460	662	831	1098	135	748	1006	904	643	941	414	719	2014	983	765	661	593	764	548	757	498	1365	876	812	1128	520	362	562	881	783	563	781	750	535	610
PPAT	0.471974	4.64908	3.37262	0.00109888	0.0162764	-1.1613				ARMCX6	695	2717	1610	2330	1429	1815	1826	1544	1216	3028	1698	1381	3278	2495	1869	3516	3109	1643	2038	2695	2079	2014	2088	2825	1786	3008	2228	3099	3034	2062	2050	1817	3099	2248	1427	2652	1358	2132	2503
SFXN4	0.508181	4.0271	3.37108	0.00110434	0.0163429	-1.07906				ARMS2	0	4	0	1	0	1	4	2	0	0	4	1	1	3	0	3	0	2	4	0	3	2	3	3	3	0	5	3	1	0	2	2	3	1	2	2	3	4	3
YARS2	0.270294	3.58248	3.37055	0.00110621	0.0163468	-1.03389				ARNT	1370	2679	1718	1750	1422	3373	6414	2838	1695	5431	4238	3419	5757	3460	2897	5716	3700	3721	3783	2250	3307	3543	3443	5947	3251	4715	5784	5247	5442	3594	4548	4141	5787	6495	1727	6268	4949	4408	5731
TMOD2	-0.502841	7.39832	-3.37046	0.00110655	0.0163468	-1.28219				ARNT2	1362	4614	3455	3711	2482	2390	4523	4206	1576	5329	4264	4986	1993	8741	1897	13201	4039	4831	11325	3217	4260	5318	1768	6061	3520	7961	5319	12010	5376	5801	4365	4812	4465	9106	1691	6755	4146	4307	4850
GABARAP	-0.330527	3.75978	-3.36958	0.0011097	0.0163767	-1.08768				ARNTL	244	611	482	583	564	542	1192	222	175	488	548	5036	1386	440	459	955	270	1439	881	1625	2042	633	1211	1434	1074	806	821	937	689	1963	468	700	681	878	1228	1067	662	789	488
CDCA2	1.17119	2.73713	3.36935	0.00111052	0.0163767	-0.936366				ARNTL2	251	59	48	110	159	332	197	433	93	267	792	643	158	312	225	987	844	303	518	328	1863	716	473	340	394	356	345	578	127	263	82	525	465	186	595	529	968	352	144
U2AF1	0.365707	7.09782	3.36731	0.00111781	0.0164558	-1.30732				ARPC1A	4474	7325	4068	4433	6075	10310	7608	5779	8417	11241	14280	5185	3388	7833	5114	14344	7823	10572	8019	15468	11579	9091	5184	14928	4364	6881	6948	10224	6341	8360	8565	6566	9424	10001	6200	6546	10078	6972	8671
NALCN	-0.76258	4.52931	-3.36731	0.00111783	0.0164558	-1.20697				ARPC1B	1046	1994	1697	1334	1680	2944	3779	767	2009	3238	2450	4426	2266	865	4588	4525	672	5507	2070	3410	5362	3392	5372	6824	1756	1493	2315	2460	2710	3541	1482	1886	2983	1431	7369	3330	1953	5234	1605
POLR2L	0.470624	5.19461	3.36678	0.00111973	0.0164654	-1.24323				ARPC2	7863	19752	8814	7918	16664	13243	13163	9775	8168	23569	14548	20537	25051	10386	12545	22431	11595	25795	20858	10876	23832	17496	19358	16290	11545	10982	14978	14226	16203	13839	17837	14098	13280	17284	27537	17225	11287	19390	21117
CCNA2	0.842721	4.699	3.36658	0.00112044	0.0164654	-1.16368				ARPC3	7105	13348	9103	4375	10445	7855	7132	7203	10882	11709	10478	5212	8770	5509	7608	10118	7481	14268	7150	7007	11198	10301	7765	8137	9119	10882	6997	6579	10506	7493	7831	7200	10599	7837	10692	9082	6807	9809	10900
SPIN1	-0.315543	7.57286	-3.3658	0.00112326	0.0164924	-1.29346				ARPC4	1434	10926	2886	2808	2253	3082	3827	3599	3147	6185	2541	2853	4558	4964	5286	4477	2695	4915	2108	5492	4281	6226	4438	4890	3104	5024	3467	2601	3196	4767	4578	2705	4869	3737	5454	4561	3387	5490	5807
GSTM2	-0.433849	6.22491	-3.36435	0.0011285	0.0165346	-1.31598				ARPC4-TTLL3	0	2	0	1	1	0	2	2	1	0	1	2	1	1	1	2	3	2	0	0	4	0	1	0	5	1	1	2	1	2	1	1	0	0	0	3	2	0	3
AHCY	0.50523	6.54925	3.36435	0.00112851	0.0165346	-1.31856				ARPC5	3934	9645	10236	7489	5688	6779	7829	4606	9186	10571	6045	5372	7141	4996	7109	13024	5375	9546	6743	7037	9356	8826	8424	10479	5660	6989	8181	7326	8178	7054	8453	6771	14344	8997	6988	10469	7639	12585	9595
NCAM2	-0.806525	4.71626	-3.3642	0.00112908	0.0165346	-1.23681				ARPC5L	1610	3740	1986	1790	2316	3575	2710	2033	1927	3567	3575	7396	4036	2397	2613	4038	3963	4586	2451	4343	5206	3152	3782	3159	2665	2584	1939	2985	3871	3566	2248	5020	2593	1984	6527	2155	2139	2933	2399
ZWINT	0.93482	5.44287	3.36338	0.00113204	0.0165555	-1.25579				ARPP19	11160	17637	13575	9740	11063	10449	8343	14412	6884	10601	16583	21736	15725	12852	7459	20495	8959	11970	20907	20732	15199	14146	8761	14346	12863	15373	10328	19670	21072	12614	13631	12718	14660	15503	9444	14785	10043	11608	12046
TMEM194B	-0.320016	3.30322	-3.363	0.00113344	0.0165555	-1.04812				ARPP21	87	257	558	796	57	595	1107	496	137	2033	1399	1326	672	935	125	993	798	72	655	2650	574	93	84	902	613	1235	962	49	237	1127	390	2006	2293	1039	463	226	274	1084	1457
VAMP1	-0.583531	4.51198	-3.36299	0.00113345	0.0165555	-1.21595				ARR3	7	4	0	3	15	21	32	9	0	23	22	8	18	16	21	54	35	56	48	14	33	26	23	44	19	48	32	19	31	7	21	33	14	30	17	30	19	40	20
CHEK1	0.800632	4.07761	3.36006	0.00114418	0.0166977	-1.099				ARRB1	675	1633	772	1119	323	1430	2593	3712	411	3468	2620	1410	1390	1769	1138	2661	3050	2286	1502	2698	1683	2024	1298	2521	984	2200	3745	2076	1111	2188	1271	1197	2356	2752	1016	3870	3438	2264	1689
KAT2B	-0.453113	4.4885	-3.35958	0.00114596	0.0167092	-1.21927				ARRB2	3547	7403	2874	3336	2331	6471	7524	9062	3464	9811	10452	4980	6349	8406	6628	10548	10054	10225	5807	5831	6763	9222	3003	9122	7738	9475	5804	6832	3805	8011	9676	8511	9134	8202	8704	7801	7301	9196	14999
KXD1	0.259282	4.788	3.3591	0.00114774	0.0167206	-1.23018				ARRDC1	900	1716	775	847	1224	3120	3750	1038	617	3070	5062	1856	2733	2581	2470	5077	3300	3576	2972	2105	3604	2522	1689	4058	2804	2698	2621	4054	3112	4378	2832	3974	2145	2722	1453	2767	2475	2983	3623
CHRNA5	-0.704439	3.74101	-3.35782	0.00115247	0.0167689	-1.13282				ARRDC2	1048	524	574	455	106	1382	1798	390	287	1361	765	2045	3900	733	1232	3735	661	2099	2074	1833	1237	1262	2321	3850	850	869	1183	1189	838	2585	663	850	619	519	2939	2886	737	2860	666
ITGA9	-0.713318	3.60506	-3.35766	0.00115304	0.0167689	-1.11484				ARRDC3	6112	15392	3110	3990	10633	5061	13133	14595	3993	9527	6292	27256	30528	10794	5974	8743	9549	13552	9500	5016	18834	8843	11419	8645	7366	8847	6646	7605	9067	13458	13408	10778	6757	10451	8291	11208	10983	6853	4313
C17orf85	-0.412334	5.87857	-3.35642	0.00115766	0.0168175	-1.33333				ARRDC4	609	1743	1578	524	1136	1738	3898	1341	756	1376	1261	8787	2044	700	1484	3110	1093	1957	1138	1668	2429	1226	1570	2448	2978	1545	3694	1512	5291	1895	1233	865	1011	2525	2730	2556	1170	2736	1240
B3GALT1	-0.769956	4.87289	-3.35622	0.00115838	0.0168175	-1.27607				ARRDC5	5	3	0	12	0	71	15	2	2	14	19	3	5	9	5	86	22	46	39	21	27	22	1	87	22	8	18	38	5	66	11	17	4	5	21	26	22	32	3
NPM1	0.552588	8.98696	3.35545	0.00116124	0.0168445	-1.28819				ARSA	1055	1018	1167	853	1293	2669	5861	2343	615	3114	2612	2548	2619	2187	2876	4052	2452	5133	2149	3457	3315	2220	3457	5288	1919	6044	1858	2581	3933	2489	2545	1851	3270	2012	2261	3587	2549	2931	2706
ST6GALNAC5	-1.22507	3.66844	-3.35475	0.00116388	0.0168682	-1.14666				ARSB	557	1227	720	516	852	932	1656	743	472	1317	1022	1816	1292	1457	854	1333	898	1025	841	649	1584	1760	1943	1096	1171	1565	1712	1240	1202	1088	1160	1129	2227	1454	2256	1521	974	1480	1238
KSR1	-0.502265	5.78521	-3.35349	0.00116859	0.016922	-1.33911				ARSD	1739	4819	1767	2307	1962	4207	3327	2586	2313	12332	4412	1461	5041	2945	2707	6473	5208	3127	4180	1704	1547	2287	1112	3931	4529	2301	4456	5348	3054	3158	4101	329	3038	4167	636	9036	120	1962	4604
SNRPA	0.381909	6.12817	3.35252	0.00117222	0.0169483	-1.3472				ARSE	110	473	68	111	47	248	423	446	144	971	257	379	422	87	76	304	812	490	395	244	49	99	233	671	289	261	455	613	169	236	110	170	133	325	76	288	6	89	313
ASIP	0.657829	-1.37108	3.35247	0.00117242	0.0169483	-1.04032				ARSF	197	1339	388	441	100	446	1061	1291	668	2553	183	215	1081	18	77	561	865	185	433	650	182	104	8	1000	1111	1955	1107	1587	662	779	1652	457	227	973	85	1571	1	244	1645
GDF10	-1.2806	-0.301622	-3.35133	0.00117671	0.0169957	-0.96549				ARSG	25	65	55	54	12	68	211	796	27	60	69	218	99	324	405	225	665	121	127	178	190	186	220	445	63	166	100	125	104	181	70	66	78	34	164	195	53	229	43
RIBC2	1.02461	0.970286	3.35067	0.00117919	0.0170158	-0.959567				ARSH	2	0	0	1	1	5	4	2	0	0	1	3	3	2	0	4	0	2	1	1	10	0	9	18	1	3	5	4	0	0	4	2	0	2	3	1	0	0	4
NDC80	0.99113	4.53281	3.35035	0.00118043	0.0170158	-1.17944				ARSI	24	10	1	7	1	42	129	91	5	40	15	649	66	22	282	64	2	39	27	50	115	131	1134	178	9	10	135	22	13	41	55	10	52	103	639	67	25	87	11
ACADSB	-0.437481	4.74609	-3.35016	0.00118113	0.0170158	-1.27566				ARSJ	39	20	21	12	0	26	117	108	8	38	56	1253	340	150	97	72	11	79	35	32	166	215	884	91	78	55	150	38	111	24	65	67	44	49	373	117	29	138	31
DAZAP1	0.304077	7.04178	3.34866	0.00118684	0.0170834	-1.36301				ARSK	194	426	373	155	242	176	449	356	180	265	240	364	351	350	303	360	339	267	240	358	325	256	415	458	290	431	443	230	418	190	486	342	463	283	177	487	361	374	265
MLF1IP	0.919538	5.10909	3.34775	0.00119029	0.0171184	-1.26637				ART1	1	1	0	1	0	3	6	2	0	2	6	3	1	7	0	3	4	0	10	0	17	0	3	7	0	3	2	5	4	0	1	3	3	1	0	3	5	7	2
MTMR14	-0.268557	5.28731	-3.34739	0.00119166	0.0171235	-1.32926				ART3	0	2	6	4	1	63	606	1	0	7	8	226	20	5	15	4	4	28	3	1	24	14	14	122	2	8	11	10	7	2	7	6	4	1	8	36	15	13	1
KCNG3	1.46453	-2.73292	3.34627	0.00119596	0.0171575	-1.18187				ART4	234	80	8	63	8	187	606	73	19	47	261	21	211	83	31	369	14	40	434	118	41	55	8	911	183	120	302	235	18	211	330	243	45	84	1	958	208	33	175
NDFIP1	-0.404785	7.80821	-3.34624	0.00119607	0.0171575	-1.34293				ART5	8	3	0	22	4	24	8	19	3	11	3	7	4	64	11	0	44	9	14	11	26	22	37	25	3	21	1	5	6	2	7	3	0	0	25	13	11	18	2
ASF1B	1.10687	3.85672	3.34575	0.00119793	0.0171696	-1.09782				ARTN	115	150	56	82	73	991	325	149	167	371	869	444	831	1014	508	767	117	628	1107	189	773	155	77	681	555	276	421	1154	529	545	527	915	441	717	231	367	408	624	762
SNRK	-0.338734	6.14547	-3.34476	0.00120175	0.0172085	-1.37332				ARV1	476	2210	1765	811	827	837	985	2474	713	1870	805	585	759	1260	1096	1547	2175	1123	1059	1894	1890	1105	730	1406	728	1189	1439	1372	1634	1041	1294	790	1796	1543	454	1633	688	1077	1984
RACGAP1	0.693463	6.03299	3.34452	0.00120269	0.0172085	-1.36133				ARVCF	9409	12901	9222	6650	7874	28874	19020	17318	5118	21562	29188	7561	14251	10153	6580	22961	16262	19498	17068	12556	17080	7843	2266	19505	22600	37053	16169	24938	25754	11128	12496	24302	15048	13271	3729	28390	15484	19362	17633
ARHGAP28	-0.610976	3.3448	-3.34329	0.00120744	0.0172499	-1.12091				ARX	5	112	2	10	1	6	346	0	1	14	95	3	8	21	10	86	1082	12	0	955	2	985	10	1018	66	570	798	4	3	96	2	20	3	3	15	8	98	0	6
MAZ	0.396756	4.9201	3.34324	0.00120762	0.0172499	-1.28656				AS3MT	0	4	0	1	0	9	4	1	1	2	4	2	4	5	3	4	4	2	5	1	5	4	3	7	7	3	1	5	9	4	6	5	2	3	0	1	1	4	2
RAPGEF6	-0.489925	6.20124	-3.34243	0.00121076	0.01728	-1.38031				ASAH1	5847	10334	6115	12584	5645	6887	11442	5818	4415	18011	7600	8276	11802	8285	6849	13454	7759	12260	9021	16569	9955	9275	8839	15259	4895	7659	9358	26014	17252	10658	7759	7164	13772	8956	14027	12566	6061	18311	7165
ACTL8	1.70602	-2.96922	3.34173	0.00121348	0.0172914	-1.2236				ASAH2	69	288	304	64	168	147	138	273	78	172	228	51	143	210	67	398	220	105	284	150	97	79	93	85	121	223	243	356	197	128	148	137	225	284	55	147	73	107	173
TKTL2	1.65577	-2.7142	3.34169	0.00121361	0.0172914	-1.19625				ASAH2B	298	1042	851	216	478	591	612	930	303	592	891	375	377	870	261	874	546	449	771	510	581	447	282	432	354	828	982	1363	465	305	500	459	855	1098	240	567	278	559	879
PDZK1	-0.981714	0.840644	-3.34127	0.00121527	0.0172927	-0.984467				ASAH2C	7	13	24	2	12	13	17	18	3	14	21	4	10	15	8	33	24	18	23	23	18	14	12	8	9	18	32	32	13	5	4	10	21	21	8	11	5	15	11
RPL3L	1.25314	-3.40778	3.34114	0.00121576	0.0172927	-1.24929				ASAP1	3900	5170	1365	4537	3503	6849	12734	10284	1498	10386	8547	11767	7729	13229	4935	17341	17327	11098	11443	7863	10357	8112	10451	10403	9556	11002	8724	14587	8829	9854	5373	14682	7113	10473	11734	7706	11963	4455	6572
FAM8A1	-0.3098	6.23173	-3.34075	0.00121729	0.0172998	-1.38624				ASAP2	613	377	637	432	601	524	4337	3953	159	1978	3304	3398	2259	2245	1249	2343	2798	1517	1778	1024	2307	2222	3090	2011	1179	2172	2353	2356	1061	742	1400	1080	1314	2128	898	1398	1280	1394	710
ZNF574	0.332496	4.31222	3.34032	0.00121897	0.0173047	-1.21923				ASAP3	1016	1070	243	389	1069	1415	4302	239	272	1645	1692	1671	1104	325	1264	1770	574	1938	1787	1445	2299	1642	4231	1750	1376	928	1538	1699	1396	1685	1464	909	1695	1302	938	1162	1299	1186	1220
METTL20	-0.342868	2.43493	-3.34013	0.00121968	0.0173047	-1.03362				ASB1	1263	3323	3758	3231	3171	2215	4308	2132	1389	3785	3047	4395	2074	3510	2428	5825	5902	3990	5568	7889	2993	3167	1224	5741	2858	3387	3468	5106	7795	3830	3979	4123	5959	4501	2570	4215	2987	3245	4558
SERAC1	-0.37109	3.9216	-3.33942	0.00122249	0.0173299	-1.19924				ASB10	9	2	0	2	8	40	4	7	0	0	4	1	0	5	1	8	131	7	78	3	56	0	0	3	38	2	1	4	0	30	0	9	5	0	15	0	8	0	2
XRCC6	0.27394	8.19889	3.33773	0.00122912	0.0174092	-1.36393				ASB11	0	1	1	0	3	0	4	0	2	3	1	3	4	0	5	5	0	1	4	1	5	5	8	3	7	0	3	1	5	2	0	1	2	0	4	11	0	2	0
ZNF365	-0.817473	2.49783	-3.33558	0.00123757	0.0175142	-1.06339				ASB12	2	13	1	6	7	6	10	2	0	22	1	1	6	30	6	10	50	36	2	11	8	6	11	2	9	97	18	0	10	12	17	7	30	13	6	14	2	24	29
GNAQ	-0.359763	7.07667	-3.33187	0.00125236	0.0177087	-1.40592				ASB13	339	4460	1796	1049	1521	389	2071	1970	774	1407	1754	923	491	2853	948	1698	2834	1090	969	2026	841	2440	1032	1593	879	1894	3140	1836	1042	1494	892	1384	517	617	634	2027	700	870	1243
CTDSPL	-0.432584	4.66458	-3.3313	0.00125464	0.0177261	-1.32099				ASB14	59	183	72	58	29	124	207	170	111	131	107	149	196	136	90	198	90	96	94	99	189	112	59	111	143	194	146	127	129	119	176	82	192	177	98	172	176	140	155
CCDC137	0.46269	5.47114	3.33004	0.00125969	0.017775	-1.37643				ASB15	2	0	0	0	4	2	14	0	7	8	9	8	1	1	0	2	1	6	3	2	9	0	7	11	0	1	1	2	6	4	6	0	14	5	22	6	1	8	14
CNKSR3	-0.903507	3.54297	-3.32991	0.00126022	0.017775	-1.19389				ASB16	89	55	60	36	37	424	413	204	30	236	912	332	187	406	225	546	362	433	425	183	332	403	44	434	424	628	180	732	839	238	404	456	439	451	105	388	447	232	461
UBR2	-0.315927	5.97268	-3.32816	0.00126726	0.017852	-1.41895				ASB17	0	0	0	0	0	0	1	0	0	0	0	0	1	1	1	1	2	0	0	0	0	0	0	1	3	0	2	0	1	0	0	1	0	0	0	0	0	1	0
DSCC1	0.905758	3.55568	3.32803	0.0012678	0.017852	-1.12363				ASB18	3	6	0	2	1	0	5	4	4	0	17	4	1	5	5	3	19	26	10	0	13	12	2	2	50	1	2	1	1	1	1	5	0	1	3	0	13	3	1
RICTOR	-0.37029	5.60931	-3.32642	0.00127433	0.0179148	-1.41162				ASB2	80	63	22	72	13	323	126	20	28	140	231	114	83	24	39	591	31	495	321	83	217	114	76	445	381	116	115	307	110	296	81	140	99	81	136	360	567	188	57
PRPS1	0.322519	5.65409	3.32641	0.00127439	0.0179148	-1.40352				ASB3	1	4	2	3	3	7	15	10	1	15	22	8	7	13	1	10	12	10	14	4	5	11	4	8	5	12	16	18	8	6	12	10	16	14	4	10	5	13	8
CDCA4	0.671461	3.83291	3.326	0.00127605	0.0179232	-1.17322				ASB4	23	1967	1	1	2	7	9	0	0	1	0	13	2	0	2	3	0	1	2	37	2	1	4	69	2	0	0	1	70	2	4	0	0	0	1	0	2	1	0
ARHGAP23	-0.530367	7.09759	-3.32546	0.00127824	0.0179391	-1.42206				ASB5	1	1	0	1	1	1	1	3	0	0	10	2	3	1	2	1	0	0	3	3	10	3	0	1	1	12	1	0	8	0	0	2	0	3	1	3	1	1	0
CAMKK1	-0.421685	5.19354	-3.3249	0.00128054	0.0179436	-1.39083				ASB6	1164	2665	1605	805	1311	2226	3357	1607	738	3611	2765	1684	1546	2583	1113	2914	4959	1610	1950	2017	2989	1482	1301	2711	1590	1251	2272	2753	2120	2695	1968	2578	2851	1613	2583	1458	1431	1826	1741
RBM38	0.49832	4.25949	3.3246	0.00128176	0.0179436	-1.24752				ASB7	598	1018	936	370	718	758	1050	1114	395	788	929	1118	1073	1074	806	1806	866	1722	1295	601	1273	1005	884	1096	972	1572	1171	1251	1288	937	1299	1249	899	1363	1205	1511	846	1216	914
SPC25	0.869054	3.07277	3.3246	0.00128176	0.0179436	-1.09004				ASB8	1503	2979	1703	1408	2102	2831	3005	2393	1930	3958	4708	1753	1873	2588	1303	3343	3408	2422	2296	2265	2683	1818	1446	3306	3028	1638	3071	3374	3588	2752	2700	2181	4358	3375	1735	3308	2203	2409	3406
C1orf51	0.783716	2.64022	3.32384	0.00128488	0.0179723	-1.0671				ASB9	23	80	28	31	9	24	88	20	10	87	27	36	152	39	133	45	6	121	21	60	90	105	161	112	91	22	62	43	50	36	56	24	36	50	42	100	22	143	35
SCGB1C1	-1.06955	-1.92978	-3.3223	0.00129121	0.0180458	-1.11172				ASCC1	557	1526	2604	809	1255	1644	1548	2013	769	1857	1736	793	1123	1975	942	2599	1132	1444	1838	1777	1406	1670	1203	1565	976	1592	1674	1769	2494	987	1365	1345	3228	1879	1204	1459	1276	1714	1311
RPS6KC1	-0.312932	5.45677	-3.32172	0.00129358	0.018064	-1.41673				ASCC2	3554	5516	1952	1816	3670	4632	5169	4643	2292	4663	9063	4286	4859	5167	3503	6177	6322	4973	3974	2620	7211	4752	3929	5847	6146	4883	4077	4624	4761	3359	3928	4058	3766	3581	4312	5035	3906	4217	4826
SGIP1	-0.558146	6.53584	-3.32118	0.00129581	0.0180705	-1.44278				ASCC3	1275	2192	1822	1241	1178	2235	2558	2510	1254	2561	2926	2464	2649	2550	1586	4873	2419	3207	3648	1703	3093	3034	2731	2301	1695	5655	2488	3067	2223	1725	3506	2923	3682	4343	2488	3029	1802	3005	2820
KCNJ14	0.758099	1.30319	3.32109	0.00129619	0.0180705	-1.03835				ASCL1	2322	1487	567	60	448	265	173	17	1836	30	567	84	1529	2036	1972	59	516	2637	72	169	888	2635	106	546	3118	3602	87	129	797	190	2922	817	926	858	226	1470	2319	653	165
TMEM72	-1.25579	-3.33516	-3.31848	0.00130703	0.0181934	-1.21546				ASCL2	9	8	10	31	2	36	138	32	16	44	10	11	7	22	61	46	52	273	15	14	236	24	31	108	22	20	12	24	33	44	23	18	28	7	79	33	72	79	10
CEBPG	0.307895	5.99817	3.31844	0.00130717	0.0181934	-1.44419				ASCL3	0	1	1	0	0	4	1	3	0	1	9	1	2	6	0	6	3	3	17	1	8	0	0	3	0	4	6	5	0	0	1	4	3	1	0	0	11	0	1
MAML3	-0.570939	6.08645	-3.31773	0.00131012	0.0182195	-1.45096				ASCL4	1	0	0	2	0	6	6	5	0	2	0	0	0	1	1	4	3	0	7	9	6	3	0	10	0	3	0	1	1	7	0	0	1	0	1	3	4	0	0
MRPL51	0.357037	6.01215	3.31601	0.00131734	0.0183048	-1.45103				ASCL5	3	3	6	11	3	21	5	51	1	4	90	28	9	24	13	25	33	20	31	19	43	38	10	13	24	72	6	7	56	14	7	30	7	1	20	7	90	2	2
RNF168	0.332382	4.78483	3.31345	0.00132811	0.0184364	-1.35931				ASF1A	595	1642	1973	643	605	1504	1062	1233	853	1660	1674	566	651	1299	769	2319	1337	1582	1390	1148	1071	1483	822	1620	1733	737	1717	1526	1225	1027	2103	1453	1592	1960	766	1893	1098	1818	1564
PROKR2	-1.58968	-2.86224	-3.31324	0.001329	0.0184364	-1.18496				ASF1B	2482	1026	154	52	666	3125	168	557	1686	318	4548	535	629	1573	1321	2770	1092	4625	1955	20	2941	1678	383	1216	860	1378	398	2681	77	1009	1881	2565	795	660	979	610	1487	862	1336
LAMA4	-0.82791	6.50885	-3.31263	0.00133158	0.0184569	-1.46486				ASGR1	504	712	1049	1091	274	554	319	1734	241	1989	827	883	1474	733	586	2867	733	982	921	71	1329	506	274	1337	1146	1060	429	2003	190	2529	1484	515	1617	1703	968	1375	1127	1713	2016
ELANE	-1.32482	-3.31574	-3.31221	0.00133336	0.0184663	-1.22739				ASGR2	10	10	1	18	2	22	52	5	4	44	36	22	20	14	53	68	11	144	12	26	131	68	58	84	27	40	14	27	9	112	425	13	20	13	68	27	28	74	15
DOHH	0.354269	3.69199	3.31111	0.00133806	0.0185111	-1.21678				ASH1L	2160	2779	3013	2946	1647	5471	7892	5771	1789	4836	10498	6277	5158	6155	2658	9488	7755	5382	9382	3976	6156	4682	4210	6586	5599	6559	5703	9564	8861	4116	5226	5738	6145	8586	3992	6686	8040	4593	5369
IER5	0.680348	4.44448	3.31094	0.00133879	0.0185111	-1.30288				ASH2L	1756	3719	2031	2195	1618	3218	3679	3018	1459	5013	3998	1716	2408	3703	1645	4865	4341	3914	3363	3940	4093	3530	2895	4126	2601	3383	4628	4826	3893	3980	3633	2944	6232	3920	1790	3600	3479	3303	3396
NOL11	0.313704	6.56416	3.31025	0.00134171	0.0185211	-1.47844				ASIC1	2401	1802	986	2003	1461	2370	8131	33485	1226	3726	6547	1641	1160	4604	1556	5744	5624	5694	4117	1727	2685	2623	644	1876	9124	3315	2247	10105	3993	3658	1394	3644	6246	3929	1276	2897	4009	3159	4837
ACAD10	-0.391766	5.83301	-3.31013	0.00134222	0.0185211	-1.46803				ASIC2	737	427	226	2004	339	660	560	95	163	3996	1416	1786	3274	30	108	1449	9	1339	983	1627	1895	420	82	1036	2186	675	1007	621	1555	438	259	1828	411	6813	208	1487	1752	623	5378
ANKRD35	-1.16049	0.727613	-3.3099	0.0013432	0.0185211	-1.06913				ASIC3	1036	399	544	453	615	2925	5498	2049	627	2147	2402	1453	2218	4010	3005	4359	3649	1118	4837	2915	4615	521	206	3400	4335	4551	1286	9520	2715	11816	5818	6056	4663	3638	752	1011	4360	3221	7305
SULT4A1	-0.502808	6.60442	-3.30974	0.00134391	0.0185211	-1.47629				ASIC4	1591	5347	707	3616	1958	4280	1649	37657	4048	4155	2565	632	2256	12301	2391	4283	23519	4569	2182	156	4450	1310	35	8696	5917	360	7379	10936	1792	13143	3057	8763	3665	3165	2172	2863	3263	3015	5795
CBX1	0.474509	8.41082	3.30809	0.00135095	0.0186029	-1.44613				ASIC5	0	0	1	0	0	0	0	0	0	0	0	0	0	0	0	0	0	0	0	0	0	0	1	0	0	6	0	0	0	0	0	0	0	1	0	1	0	0	0
TMEM167B	-0.321238	5.50944	-3.30733	0.00135422	0.0186327	-1.4619				ASIP	7	7	2	2	14	58	23	28	20	16	37	37	14	48	20	39	110	27	37	7	35	41	25	21	32	28	25	40	10	28	22	64	12	16	38	13	34	14	19
KIF18B	1.34511	5.47751	3.30693	0.00135596	0.0186414	-1.40228				ASL	299	416	726	178	260	1011	1596	209	312	1773	1406	1226	853	1209	827	962	440	552	880	2532	1043	865	694	1013	416	1800	834	874	1859	717	1294	547	1306	1039	743	988	554	1390	875
SNRPD3	0.252817	5.96049	3.30559	0.00136175	0.0187057	-1.48106				ASMT	3	6	0	2	0	2	12	14	0	27	8	24	31	4	16	7	7	12	6	2	6	5	14	25	4	5	12	12	6	8	26	4	7	9	9	31	5	8	5
H2AFY	0.276573	7.73677	3.30239	0.00137566	0.018872	-1.48199				ASMTL	881	971	1181	1397	1279	1704	4363	2473	186	3150	1695	1425	1309	1138	933	3221	1889	2414	1101	3084	801	1166	2191	1893	881	2624	2588	1790	1195	829	222	1609	1105	1875	1197	1177	647	980	2540
NEIL3	1.23156	2.02585	3.30229	0.00137609	0.018872	-1.09665				ASNA1	1724	4113	3152	1291	2571	3586	2866	3349	2890	3636	3536	2706	2297	2438	2177	4296	3042	4116	2997	3735	4284	2960	3394	3945	3030	3542	2593	3751	4212	2827	1861	2805	3718	2541	3993	2466	1673	2487	3256
MOB3B	-0.660211	2.34242	-3.30199	0.0013774	0.0188746	-1.14182				ASNS	4923	5376	2000	3846	3844	7658	3422	12053	5114	8490	18812	4439	4168	9866	3570	11471	16014	8244	6241	17484	13417	7567	3667	10404	4864	8747	8624	11844	7067	9259	9195	5443	6704	9341	3583	4968	8143	9087	9248
CTDP1	0.335254	4.73528	3.3016	0.00137914	0.018883	-1.38854				ASNSD1	1590	4903	2864	2029	2716	3427	2811	4700	1882	4972	3114	2610	2776	3619	2416	4361	5951	3582	5448	3174	3282	3332	2770	3200	2660	4433	4995	3238	3610	2928	5397	3596	2924	4703	3070	3894	2293	3254	4226
ZNF423	-0.644773	5.45259	-3.30109	0.00138137	0.0188837	-1.47886				ASPA	99	31	10	44	7	351	1105	169	2	111	65	1425	191	15	505	169	23	415	92	80	202	470	424	1639	154	34	358	108	69	130	22	95	52	244	42	662	90	238	15
EIF3B	0.311869	7.86001	3.30107	0.00138143	0.0188837	-1.48244				ASPDH	24	641	319	66	34	612	371	670	363	84	164	686	95	824	732	163	805	60	258	289	190	386	103	301	626	173	58	88	1242	154	437	248	328	86	96	108	495	43	179
LRRC37B	-0.389736	5.03519	-3.2997	0.00138746	0.0189397	-1.45045				ASPG	7	41	2	2	5	178	26	10	10	7	196	8	137	5	14	163	15	529	64	157	2	44	0	54	8	27	13	11	103	8	11	13	40	2	1	39	30	9	2
MAMLD1	-0.805054	3.16136	-3.29963	0.00138778	0.0189397	-1.23279				ASPH	1124	4286	1122	1457	668	1803	5560	3223	526	2399	2393	6143	3448	2718	3526	2797	4433	3525	1885	5183	2725	3330	7425	4805	2536	2130	3169	2495	3588	1577	1997	2098	2552	1957	5700	2635	1687	2822	1388
SKA3	1.14772	3.70515	3.29805	0.00139477	0.0190197	-1.21436				ASPHD1	1365	5260	5318	2686	3847	3073	2919	5550	2547	3570	5373	1894	2384	5517	2458	3365	5346	2475	2228	5152	2761	3496	1269	3129	2799	6643	2881	2511	5361	2557	3397	2856	4932	3312	1168	2865	2074	3079	3443
KIAA0101	1.06613	3.01368	3.29738	0.00139772	0.0190446	-1.15661				ASPHD2	497	785	470	561	1050	631	738	746	456	1396	1219	558	745	598	382	1234	1189	860	794	977	1327	610	308	907	833	940	576	894	1017	640	481	862	668	792	433	1096	775	740	568
INPP4B	-0.740731	3.06432	-3.29687	0.00139999	0.019058	-1.22477				ASPM	1561	1621	142	83	639	3374	250	1430	1404	650	4190	749	2267	4167	2612	4390	4944	5251	3964	12	2816	3328	1331	1354	1514	2814	1744	2851	66	2088	5770	5172	1824	3013	1127	1462	5379	1879	3249
GIPC1	0.289098	5.51363	3.29665	0.00140097	0.019058	-1.48195				ASPN	267	927	258	874	41	350	3120	2041	228	2646	150	3740	7047	405	898	1268	142	234	166	474	444	2203	47601	1750	540	426	2750	416	956	99	5283	445	1709	1084	670	2247	312	1894	542
FCGR1A	1.14337	1.29003	3.29572	0.00140512	0.0190599	-1.10609				ASPRV1	103	343	262	283	163	407	310	133	369	247	1054	206	488	242	299	667	171	176	262	258	182	110	89	625	1448	1346	257	465	397	298	285	723	421	431	164	556	226	729	624
CDH18	-1.76685	0.406232	-3.29567	0.00140531	0.0190599	-1.10657				ASPSCR1	3030	2439	1716	1722	2774	6068	4723	5274	2620	3241	11475	4127	3537	6934	6041	7473	8044	4120	6523	5520	9864	6212	2304	5782	8813	9289	2917	5906	6985	7341	3330	6699	6028	3295	4019	3372	7363	3693	6840
C16orf59	0.745752	4.46981	3.29557	0.00140578	0.0190599	-1.34574				ASRGL1	1097	792	394	709	1338	2457	880	1464	915	1000	3300	1761	1103	1764	822	4635	1254	2494	4128	1317	5405	1869	452	2246	2259	2805	939	3013	1274	2102	1260	4423	1393	1599	1235	1237	3829	782	1698
LSM1	0.297185	3.27444	3.29553	0.00140596	0.0190599	-1.21294				ASS1	500	1001	125	549	377	845	757	1063	562	442	394	2346	183	550	1982	400	128	2340	126	5958	3335	1803	2115	1051	85	269	586	200	1534	231	691	100	211	103	1051	724	67	756	75
SWT1	-0.32139	3.59382	-3.29535	0.00140677	0.0190599	-1.27851				ASTE1	196	572	153	166	341	731	493	443	187	562	646	562	376	491	370	931	453	633	749	338	717	411	357	636	673	666	500	976	755	470	809	649	513	741	412	671	567	581	545
KCNJ6	2.07211	-0.567562	3.29467	0.00140981	0.0190857	-1.16903				ASTL	2	0	0	4	1	17	19	13	0	2	13	97	8	5	1	18	4	12	9	16	30	14	24	21	20	6	3	15	3	13	2	12	0	1	96	10	68	3	0
FRMPD1	-0.976286	1.74975	-3.29441	0.00141096	0.019086	-1.13588				ASTN1	1380	5323	10402	4375	1326	2729	19687	4125	2888	10090	7616	3241	7654	5307	3141	7008	3128	445	6632	9823	3954	2715	690	5689	5385	3894	11077	4304	7115	3626	6709	3659	24879	10629	918	6620	3899	3123	7655
TRMT112	0.456511	6.61925	3.29254	0.00141934	0.0191838	-1.53006				ASTN2	999	3417	3177	1625	712	995	5995	534	1642	10611	637	3275	2794	693	945	1988	966	1219	641	2431	2133	1334	390	2644	1906	1738	5680	1058	1467	771	2508	1233	4140	4453	232	1781	402	2135	5066
AC027763.2	-0.525408	1.9404	-3.29185	0.00142246	0.0192106	-1.14441				ASUN	656	1475	857	433	882	727	1050	2330	971	1094	1473	1121	1338	1634	1072	1759	2785	1264	1031	692	1435	1393	1096	1254	912	1332	2109	1026	1025	774	1420	918	1410	1225	1276	1705	1230	1513	1277
SORL1	-0.579894	6.18338	-3.29137	0.0014246	0.0192242	-1.52913				ASXL1	3927	8267	3116	3220	4438	12541	18284	12534	3399	14103	18996	15251	19413	20432	9895	18818	22746	12467	13717	4202	14671	15339	13376	14292	9245	17053	16298	14941	9338	13381	18202	15793	11359	15339	14210	15358	15556	13854	11451
MGAT4B	-0.327873	6.75705	-3.29081	0.00142717	0.0192434	-1.53173				ASXL2	597	1437	1116	521	1984	2479	2706	1083	704	1439	5596	1418	1059	1698	1469	3836	2868	3087	5260	1367	3381	1772	1855	2575	2312	2893	2029	3622	2548	1634	2652	2567	1532	2894	1538	2518	2781	2188	1395
TSPAN19	1.19129	-0.9216	3.29039	0.00142908	0.019244	-1.18004				ASXL3	987	1176	640	1321	1086	2535	1195	2439	570	1420	3706	2508	831	1956	406	4056	3404	1698	4410	299	1679	2731	703	1745	2201	3320	2377	6458	1402	3109	2214	2204	2394	3265	1203	1941	3226	1476	2440
MYBL2	1.30949	6.24302	3.29029	0.0014295	0.019244	-1.51264				ASZ1	0	0	6	0	0	0	14	0	0	0	0	0	0	0	1	0	2	0	0	0	3	0	0	0	0	0	0	0	0	0	0	2	1	0	1	0	0	0	0
TMEM52	-1.06622	-0.210802	-3.28936	0.00143373	0.0192812	-1.128				ATAD1	3995	6520	9186	3413	6549	5129	3717	7694	2365	4474	7080	3523	4784	7010	2608	9459	4664	4738	8628	5966	4924	4495	2439	4438	6279	6911	4916	9614	8296	3440	4806	6604	4448	6406	2187	3983	4331	4604	3914
MTX1	0.301459	4.5701	3.28918	0.00143455	0.0192812	-1.40415				ATAD2	3015	2236	409	291	1340	5256	922	1878	1422	1114	7669	1864	2565	4483	2825	6625	4886	8848	4325	427	6251	5106	2264	2252	2489	4204	2303	5735	364	3235	8130	7290	2510	3297	3528	1845	7544	2365	2873
DTYMK	0.503004	5.39888	3.28837	0.00143825	0.0193133	-1.48986				ATAD2B	758	1119	477	517	866	1478	1205	1672	558	1223	3461	1479	1957	1529	931	3054	2040	2251	3122	469	2879	1473	1741	1605	1947	3108	1887	2161	1253	1158	2202	1575	727	2638	1224	1967	1923	1810	1300
MRPL17	0.339393	4.91822	3.28815	0.00143924	0.0193133	-1.44856				ATAD3A	972	2198	1591	971	2085	3746	2608	1562	1341	2351	4871	1896	1669	1689	1966	3960	2681	2008	2532	2284	4669	2139	1886	2908	2316	2414	1698	2645	2385	3368	2750	1660	3430	2624	4000	2590	4463	2021	4184
MYCL	-0.929526	2.60142	-3.28761	0.00144168	0.0193242	-1.20996				ATAD3B	485	2204	464	680	987	3715	4552	4058	550	2435	4984	3913	2883	2111	3009	4859	3886	2783	2230	1483	5745	2671	2530	4786	3055	3433	2515	3083	3115	4866	4639	1798	4012	2907	5645	3541	4131	2401	4708
VSTM2A	-0.97931	7.02222	-3.28747	0.00144234	0.0193242	-1.52823				ATAD3C	32	66	31	63	16	161	185	121	17	151	363	221	935	184	1021	115	534	283	79	114	242	475	495	220	148	101	127	80	143	138	46	60	161	86	655	221	59	1088	175
RIMBP2	-0.628944	8.26964	-3.28673	0.00144572	0.019354	-1.49864				ATAD5	1415	592	231	237	433	2381	1280	2876	383	1451	3720	976	2726	2334	1874	2458	3595	4275	2338	202	2036	1676	606	1969	1219	2250	1178	2692	666	1313	3318	3314	1761	2736	1153	1629	2197	1466	2190
GALNT12	0.759345	0.234195	3.28618	0.00144823	0.0193722	-1.13987				ATAT1	5863	12016	10443	11513	11021	9422	10086	11199	8331	23913	12613	7725	9605	15939	5715	21572	13302	7706	9709	5667	8656	11057	4237	17882	5928	17876	10528	24053	7356	20599	16816	9178	24749	25978	3713	15902	4657	14305	32646
PITPNA	-0.359841	6.30591	-3.28514	0.00145302	0.0194052	-1.54933				ATCAY	8845	17566	15629	14824	9639	10776	12147	18042	9014	23801	23184	9378	14758	20475	6813	18905	20778	3733	7456	10238	11330	13908	3058	17688	11545	19312	21728	26116	12376	13839	9144	12993	19256	19271	4774	11047	10608	11518	16233
POC1A	0.743301	3.19054	3.28507	0.00145332	0.0194052	-1.2157				ATE1	1557	3316	5186	1334	1737	3261	3132	1372	1439	2252	3398	1351	2249	2987	1334	4349	1668	4291	4865	2768	2477	2263	1708	2592	2770	3025	3288	3729	4576	1827	3830	3357	2970	3718	1277	2855	2514	2241	2360
SLBP	0.340582	5.5771	3.28489	0.00145415	0.0194052	-1.51886				ATF1	729	1437	677	496	617	1082	1062	911	848	1224	1516	851	732	834	614	1816	944	1276	1328	600	1238	1071	1097	1140	1388	577	1004	1188	924	745	1365	1123	793	1166	1019	1287	908	884	1272
PUM1	-0.284826	6.88809	-3.28448	0.00145604	0.019415	-1.54878				ATF2	3755	6392	6136	5004	4826	5989	5197	6539	2763	8384	7988	5181	7729	6189	2939	10128	8090	6554	8132	5893	6643	4799	4832	6976	6468	8159	6314	9135	8679	5839	8376	6808	5587	10301	3266	7737	6614	4770	7395
TMOD1	-0.677144	7.91802	-3.2833	0.00146148	0.0194722	-1.51969				ATF3	3415	1426	1924	3078	662	790	17473	6366	1365	1838	1141	15994	29566	796	1865	1237	3092	4604	734	46928	10319	19068	27693	9300	4738	2894	1900	859	5431	1109	1964	2749	3293	705	10638	1603	589	4168	1158
TONSL	0.713422	5.58338	3.28257	0.0014649	0.0194929	-1.51429				ATF4	25126	28552	18975	26811	10855	15668	26265	35611	19900	25740	22617	43644	38642	26467	16636	26374	42444	24273	15254	38307	23653	25504	33599	25578	23027	23063	21746	18042	17671	20273	23665	26446	20660	14034	62826	22330	12207	25851	18501
NUP98	0.322425	6.16349	3.28247	0.00146536	0.0194929	-1.55392				ATF5	558	1414	725	1837	267	1242	864	3408	977	925	2308	1919	1365	1650	1002	1563	1917	2188	1101	8044	2943	1447	2314	5939	3141	2634	1254	4734	1027	1273	544	2192	1395	671	4504	1454	855	2069	1264
APOB	-2.37969	-2.50447	-3.28097	0.0014723	0.0195698	-1.22382				ATF6	1619	3561	2225	1542	2276	2689	4018	4281	1204	3158	2688	3646	2842	2724	2181	4336	4688	3066	3653	3420	3371	2633	2497	3966	2259	2681	3638	3672	4927	2210	2355	2774	3970	3511	2737	3335	2344	2984	3010
H2AFX	0.701053	5.61359	3.28046	0.00147468	0.0195861	-1.52246				ATF6B	3665	4875	5075	2741	5017	8963	11948	8931	3481	9108	9088	4445	6895	8307	5098	8365	4632	8790	6240	4872	6322	6897	5708	8944	5667	9524	6992	6045	9613	6219	10111	6793	11380	9572	3675	8929	4923	8723	10044
ZBTB38	-0.371845	6.19328	-3.27801	0.00148618	0.0197108	-1.56904				ATF7	1213	1503	1494	892	1430	1738	3426	1304	1130	2708	2918	1638	2928	1742	1503	2994	2297	2126	2257	1687	1932	1983	2632	2832	2489	1488	3121	3030	2594	1683	1968	1770	3392	3252	957	3718	1542	2332	3603
RNF19A	-0.341554	5.9543	-3.27755	0.00148833	0.0197108	-1.56621				ATF7IP	1141	1442	953	509	2183	2021	2641	4701	907	2217	5453	2217	2312	3210	1529	6027	4566	3637	4965	1044	3309	3326	3388	3005	2819	4973	4213	4617	1678	1501	2315	3044	1872	4598	1493	2813	2297	2530	1909
FAM19A3	-1.20572	-1.02752	-3.27739	0.00148909	0.0197108	-1.17952				ATF7IP2	344	410	93	309	8	1276	613	134	111	1059	873	620	920	2150	569	1587	169	1994	766	841	728	285	498	1154	1218	1979	284	249	293	422	159	986	147	658	768	706	183	502	329
CTBS	-0.457172	3.36078	-3.27734	0.00148934	0.0197108	-1.30572				ATG10	352	656	340	188	513	696	610	536	356	642	1034	494	509	318	295	528	399	525	538	478	781	379	491	492	301	652	369	514	632	604	752	424	537	933	300	804	432	459	738
MYO18A	-0.459915	6.04427	-3.27721	0.00148992	0.0197108	-1.56884				ATG12	2785	7088	4115	4381	3569	5834	5737	5482	3684	5371	6692	4757	4744	5220	3123	8221	6040	4923	5606	4356	5664	3727	3343	5711	5165	6675	6552	8140	7871	5040	6285	5512	7824	6738	2855	7460	4634	5248	5363
CHST1	-0.929623	6.19808	-3.27686	0.00149156	0.019717	-1.56845				ATG13	2835	7026	4888	4603	6755	6824	9250	4875	4126	7408	8655	6157	8529	5471	3358	9697	6260	6923	7112	10054	12226	5957	4877	11384	5623	6752	7803	7832	10332	7274	4973	5718	5956	6909	7435	7504	7335	4972	7367
ABCG2	-0.85727	1.39388	-3.2761	0.00149518	0.0197493	-1.17098				ATG14	759	1766	1110	956	1351	3773	5019	2765	492	3710	4528	3531	5574	2990	1298	3830	4866	3093	3540	1713	2986	1726	2850	4729	6399	3284	4034	4525	2817	3563	2648	2098	2902	3020	3236	3600	2339	2798	3454
FYN	-0.36311	7.70481	-3.27523	0.00149929	0.0197881	-1.55403				ATG16L1	1448	3272	1475	1581	2313	2017	3183	2596	1227	4815	2574	3284	2936	2565	1964	5833	4148	5145	5632	3859	4287	2540	2223	5318	2789	2616	3528	5395	5454	4119	4472	3784	3417	5197	3138	4526	3475	3347	5269
PPRC1	0.404149	5.77711	3.27269	0.00151135	0.019922	-1.56542				ATG16L2	607	1044	744	475	61	2359	2795	1878	321	1787	5676	1715	3078	6255	5371	4286	1964	5717	2964	2094	2140	4975	3549	6228	2040	3739	3012	3839	1438	4094	4817	2325	5185	2074	1109	4772	7397	4550	3225
NUDT1	0.608707	4.82481	3.2726	0.00151181	0.019922	-1.468				ATG2A	853	1450	1235	1175	1177	5192	3695	2120	803	2770	4864	4380	6024	2717	2151	4890	2239	3352	3537	4053	5537	2496	2258	6364	5238	5202	2663	3755	4356	3929	1789	2904	2656	2550	4521	3399	5173	1989	2926
RPH3A	-1.26062	3.95447	-3.27206	0.00151438	0.0199338	-1.42302				ATG2B	1135	3046	1390	820	1039	6384	5083	5604	890	3907	6253	6090	8408	7620	3690	7063	7100	3509	6025	4936	4475	4105	3113	6293	7336	5987	6173	5904	4810	3707	4740	5025	4393	4475	2947	5432	5917	3701	3924
REEP5	-0.457255	6.91067	-3.27171	0.00151606	0.0199338	-1.58351				ATG3	1384	3326	1532	1228	1762	2556	2604	2619	1761	2044	2176	2914	3472	1403	1581	3123	1268	3891	2052	2217	4058	2121	2730	2817	2318	2484	2049	2495	3542	1611	2247	2442	2401	1827	2659	2396	1760	2610	2226
C1orf233	-1.09114	1.86797	-3.27154	0.00151684	0.0199338	-1.20575				ATG4A	387	943	362	468	590	956	903	712	396	1032	867	755	1129	559	659	1381	1332	1362	1118	1239	1207	912	1002	1171	839	1093	958	1361	1738	790	871	916	970	1144	821	1176	852	1203	1255
AIG1	-0.326669	5.08235	-3.27142	0.00151744	0.0199338	-1.53497				ATG4B	2887	5097	3493	2993	3462	5839	6180	6727	3135	8834	8557	5371	7593	12894	9443	11502	12228	12195	10808	6150	8299	9594	4984	10146	7431	8337	6848	10293	12379	11394	13836	11071	7788	9628	5104	8504	7159	8285	12772
RTCA	-0.29197	5.18434	-3.27043	0.00152219	0.0199677	-1.54591				ATG4C	330	647	448	436	364	932	586	437	471	723	916	429	400	715	890	1335	584	1158	921	686	957	726	785	1182	892	665	633	1013	875	798	953	1069	1028	774	387	1076	906	997	682
SCO1	-0.300863	3.87918	-3.27039	0.00152238	0.0199677	-1.38935				ATG4D	616	1224	432	425	595	1812	983	1160	631	1282	1901	1032	1572	1416	840	1825	2686	1099	1052	741	1855	1241	943	1451	1138	1368	983	1108	942	1206	943	1301	1078	832	1378	798	776	882	1261
ROBO2	-1.11725	4.62306	-3.26869	0.00153056	0.0200592	-1.50855				ATG5	883	2181	1830	995	830	1431	1887	1937	1359	2104	1444	1739	1542	1340	1062	2100	1617	2005	1766	1871	1534	1929	1779	1960	1238	2367	1579	1846	1592	1635	2665	1612	1962	1912	2215	2324	915	2189	2212
INTS5	0.33448	4.35099	3.26621	0.00154258	0.0201908	-1.43797				ATG7	299	1184	591	562	573	549	1280	908	523	1836	719	858	1142	1260	890	1530	877	1362	790	1831	1347	1193	1030	1260	851	1261	1358	973	1056	1004	904	751	1265	1176	851	1203	1092	1668	928
DBH	-1.86572	9.01859	-3.26613	0.00154299	0.0201908	-1.51064				ATG9A	1527	4073	2445	3494	1560	4839	5117	3854	1998	6523	6524	3528	6608	3863	3591	6373	7168	7062	7753	6986	3894	4151	3604	6991	4318	4491	4667	4962	8411	5608	4457	4166	5491	6032	3375	6195	3733	3931	6859
GNG7	-0.910037	2.22181	-3.26553	0.0015459	0.0202131	-1.23988				ATG9B	142	309	412	343	300	880	1649	779	231	839	3017	2532	709	1607	499	941	1256	547	1273	2623	962	363	269	1230	1342	1056	390	469	3392	661	447	574	1173	973	514	483	1340	485	329
HAUS8	0.490744	3.61339	3.26506	0.0015482	0.0202275	-1.32975				ATHL1	592	430	88	392	23	11813	3777	584	143	667	1889	6442	2908	1213	2956	7608	4233	5283	5069	4399	1955	3883	5180	10213	2254	1128	3510	3190	651	5900	1771	2114	1005	661	1571	7477	1599	2012	1067
BSDC1	-0.3617	6.92592	-3.26352	0.00155573	0.0203016	-1.60806				ATIC	2499	9194	3319	1629	7062	2294	2754	8387	2947	5300	4568	1343	2400	5135	3928	5017	10986	3615	5839	3159	4314	5371	5847	3296	2577	2187	4758	2831	2942	3464	4124	4136	2143	4942	2533	3386	2522	2809	5867
KLF7	-0.483294	7.06811	-3.26341	0.00155628	0.0203016	-1.60401				ATL1	729	1825	1602	1405	1126	1178	1555	2383	489	2694	2241	1380	1037	1256	554	2851	1955	1415	2399	5253	1519	1284	879	2419	2494	2671	3233	3276	1953	1561	941	1672	2906	2198	717	2272	1860	1083	1761
NUP85	0.422939	6.57023	3.262	0.00156319	0.0203694	-1.61854				ATL2	1223	2722	1783	977	1533	2632	5105	3115	1093	4377	6293	4180	4851	3242	1993	4192	4971	5172	4214	2127	3755	2806	2201	2875	3936	4248	4521	3900	4094	2540	5835	3707	2915	5773	2487	4015	2796	3157	4826
PWP2	0.30403	4.99114	3.26186	0.0015639	0.0203694	-1.53469				ATL3	822	2311	3707	1123	310	3010	3284	888	1061	1564	2461	3984	3173	727	2368	3016	1053	1652	1078	5851	2227	2133	2880	4514	2949	1845	2602	2484	6651	1296	1239	1763	2592	1637	3015	3895	2404	2618	1702
KLHDC7B	1.14332	-0.616814	3.26114	0.00156743	0.0203996	-1.23747				ATM	1391	4566	2321	729	1360	4836	4709	13987	523	3423	5855	2245	5293	8133	4315	9849	11013	5485	5928	2407	3121	4991	3248	5750	2794	8826	7469	5519	3023	2712	4435	3378	3601	6357	956	7949	3909	5679	3123
PROS1	-0.600974	4.38675	-3.26072	0.00156949	0.0204107	-1.49699				ATMIN	2825	5932	5903	4734	6787	8361	4571	4215	2231	4864	8199	4862	4279	5017	2533	8830	6348	5083	6140	6873	4633	4386	3623	6689	5167	5124	6112	9178	9421	3508	3645	5716	6144	5939	5333	6582	3423	4475	3758
CYB5B	0.302079	5.76746	3.26043	0.00157093	0.0204136	-1.60235				ATN1	29347	11338	11220	8742	10774	14785	29957	15356	13360	23208	63588	24829	22683	29236	15547	35413	21927	18617	21298	15164	19620	21715	17655	23357	30195	27275	19426	28919	24612	26697	21598	19161	25904	30128	15157	19103	22228	14236	44605
FNDC9	-1.17912	2.60272	-3.25983	0.00157391	0.0204366	-1.29523				ATOH1	1	0	0	0	0	0	1	0	0	1	0	2	0	0	0	0	0	0	0	0	2	1	1	1	0	0	0	1	3	1	2	31	1	0	1	0	0	0	1
CCDC132	-0.503659	5.41706	-3.25866	0.00157973	0.0204713	-1.59931				ATOH7	23	57	34	67	15	238	51	123	22	96	87	34	60	52	48	101	51	99	101	33	49	32	33	61	74	73	32	103	140	80	27	59	67	70	52	49	29	61	57
EXOSC9	0.297967	5.29251	3.25845	0.00158077	0.0204713	-1.57446				ATOH8	121	92	17	48	9	164	229	172	20	128	82	507	147	501	433	185	43	389	100	165	137	614	257	323	239	20	352	75	20	130	44	197	45	15	229	893	221	79	48
FAM163B	-1.08716	3.15159	-3.25839	0.00158105	0.0204713	-1.35647				ATOX1	761	3058	1563	1925	2041	2471	1838	2356	3841	3381	2245	2026	2305	2061	2758	3789	2080	4854	1788	3331	4152	2685	2551	3141	2385	3517	1760	2748	2949	3601	1898	2686	3536	1640	3757	2555	3158	4628	2902
SQLE	0.415282	5.92461	3.25831	0.00158144	0.0204713	-1.61418				ATP10A	188	340	90	77	11	331	675	223	53	349	179	1009	1015	262	579	979	142	576	360	163	525	622	3682	1506	188	188	719	279	172	214	563	140	420	185	1236	559	240	624	103
TMEM151B	-0.552032	6.45923	-3.25781	0.00158395	0.020488	-1.62746				ATP10B	2	3	7	0	1	40	27	55	1	17	5	957	17	2	4	12	2	5	7	6	5	17	104	634	9	6	40	7	10	5	13	3	17	24	0	26	4	35	1
NCDN	-0.504277	6.24982	-3.25655	0.00159024	0.0205259	-1.63098				ATP10D	510	1201	4507	240	419	1358	2261	827	560	1070	624	938	1921	4694	2338	1180	5055	1747	1496	1566	944	1864	3511	2352	1097	1451	1171	1049	1608	1005	1531	803	4146	950	575	1493	595	1856	1074
HM13	0.258121	6.72989	3.25651	0.00159045	0.0205259	-1.63464				ATP11A	2465	4870	5201	2909	4410	2327	12647	5592	658	7394	5279	5423	10329	20379	8529	6124	13261	6823	6538	2973	4397	6800	4805	4208	2250	5441	14355	13555	9796	3951	11951	3452	10891	9962	2392	12474	513	11762	6677
UBE2D4	-0.433046	4.69449	-3.25649	0.00159054	0.0205259	-1.5411				ATP11B	1176	1299	578	801	1436	2091	2451	1498	542	1550	2457	3704	4565	2122	1330	4569	1964	3050	3597	1609	2494	1599	2733	2902	2246	2531	2054	3141	2750	1271	1817	2489	1773	2026	2590	2338	2668	2393	1097
ERBB3	-1.68195	1.93117	-3.25581	0.00159396	0.0205543	-1.26531				ATP11C	1366	3173	629	1190	2348	2261	1604	4003	602	2055	5884	2536	2717	10848	2494	6282	11838	3485	4584	1177	3352	6145	2912	2920	2640	4754	3666	4356	1142	1634	1923	4302	2112	3901	1939	2752	2001	2402	3233
PPP1CC	0.250542	7.355	3.25424	0.00160188	0.0206406	-1.63193				ATP12A	0	0	0	11	2	2	3	2	0	0	0	2	0	1	0	51	77	0	15	2	82	1	3	3	9	2	1	2	11	3	0	2	0	0	5	1	8	0	0
LONP1	0.310312	6.69764	3.25391	0.0016035	0.0206457	-1.64227				ATP13A1	2399	7690	3594	2484	4624	9827	7327	8975	2758	6012	12968	5176	6758	10994	7420	12871	12425	8869	7737	3689	9933	7895	4434	9813	8418	14020	6657	9324	8673	8613	5372	8354	6410	6376	5413	6084	8994	7571	8554
PLEKHG5	-0.79353	5.58277	-3.25333	0.00160644	0.0206677	-1.62302				ATP13A2	1547	4981	5191	7842	3327	6561	10056	5980	5163	12630	10904	5182	5149	3232	3071	15632	3742	9044	8301	19542	12214	3865	3809	13392	9864	5799	6797	12642	8246	13018	3666	4818	13720	9885	4988	6693	8370	7504	13945
ADM5	0.779894	1.1309	3.25305	0.00160785	0.0206701	-1.21956				ATP13A3	2546	4854	2406	1783	2401	4283	4595	6833	1881	3633	8775	29246	13616	7187	3388	9361	5856	5953	6948	4304	6860	6133	4498	6032	4024	6040	5579	7307	6248	2302	5200	5289	4249	6212	16323	4159	5300	5517	3878
STX8	-0.396194	4.62273	-3.25243	0.00161101	0.0206949	-1.54381				ATP13A4	22	75	20	18	19	101	169	84	28	85	122	76	84	110	37	164	131	77	191	59	68	23	9	106	61	203	84	226	139	57	219	115	62	187	25	45	131	190	154
TOP2A	1.26576	7.43405	3.25199	0.00161324	0.0207078	-1.64136				ATP13A5	0	0	4	4	7	1	10	13	1	1	0	4	1	0	1	2	22	0	5	24	6	0	3	15	0	1	1	20	6	4	2	4	14	4	1	4	7	4	1
FXYD2	-0.734046	-0.446639	-3.25157	0.00161534	0.020719	-1.23321				ATP1A1	17731	16938	14619	22502	17674	28396	27060	24134	17840	29489	29663	31309	20387	17937	9784	34032	26859	16505	31421	57534	25873	19244	13714	37897	22417	22311	19189	34033	27482	14135	10198	27477	31157	23301	19020	27316	21156	17348	22133
CASD1	-0.482314	6.82184	-3.25085	0.00161905	0.0207507	-1.64502				ATP1A2	351	217	150	53	14	513	3777	311	1	403	18	3828	1006	42	217	149	16	516	33	232	15	493	192	4827	69	117	227	78	32	40	78	9	128	341	20	1020	15	349	49
CRTC1	-0.407275	6.24999	-3.25031	0.00162178	0.0207699	-1.64952				ATP1A3	21363	25193	54908	34486	16972	39310	42484	32130	16589	36584	118997	24364	23632	41062	14010	59643	65199	21434	45454	87809	35469	28293	4559	52523	50689	43512	32620	62149	56105	42141	16597	42381	89841	48140	10528	26507	63741	27823	44771
TRAPPC9	0.410431	5.02931	3.24982	0.00162426	0.0207812	-1.5686				ATP1A4	3	4	0	3	2	19	14	7	1	17	65	33	7	3	2	54	1	50	42	7	71	5	11	67	15	19	4	117	19	48	7	28	7	8	4	56	20	20	17
CDRT4	-0.969139	0.728243	-3.24946	0.0016261	0.0207812	-1.23062				ATP1B1	8682	13405	31769	17440	6097	12543	17603	24995	4986	6735	7557	12721	11632	5724	2779	10756	26116	6211	16956	54441	10334	3595	1990	21525	14700	21538	11604	21899	23622	10227	4852	8628	32435	12827	5277	16068	8914	7020	10720
WDR53	0.312345	2.97261	3.24941	0.00162637	0.0207812	-1.31073				ATP1B2	547	313	144	1620	519	173	1192	275	40	579	1037	2027	1884	318	302	1858	215	172	695	732	675	547	1064	2651	2323	1741	596	2056	381	1509	134	588	127	200	453	1097	1444	424	480
EIF2S2	0.266968	6.2495	3.24847	0.00163121	0.0208273	-1.65458				ATP1B3	2128	4559	3424	4472	3112	2760	3227	6882	4038	3707	6340	11828	6523	7400	6250	6960	4376	5457	4362	12160	6846	7680	4935	6490	3543	8525	3347	5700	6558	3249	4118	6191	5636	4242	11903	4194	5335	6926	3772
SPG20	0.451271	5.28404	3.24748	0.00163625	0.0208759	-1.59976				ATP1B4	0	0	0	1	0	7	3	1	0	1	2	2	1	0	0	0	0	0	3	1	4	2	0	2	5	0	0	1	6	0	0	1	1	2	2	2	1	1	0
TEKT3	-0.762974	1.42226	-3.2469	0.00163923	0.020898	-1.25048				ATP2A1	162	99	52	58	392	616	95	220	65	89	934	482	415	535	540	931	647	393	846	110	793	562	105	609	356	913	178	1079	359	577	420	701	478	315	613	211	436	349	391
MCM8	0.768104	4.32256	3.24546	0.00164668	0.0209771	-1.46783				ATP2A2	14911	14836	12132	10918	11935	15841	21506	25506	7927	23910	48373	43961	24979	24856	12884	36380	32759	30560	26941	17925	22951	35245	16252	21508	27470	41018	19744	31965	32629	18922	15656	23861	30103	29327	23865	21682	30800	16310	25801
RRM2	1.17242	5.60527	3.24485	0.00164983	0.0210014	-1.60315				ATP2A3	911	850	615	781	77	6153	4062	306	186	5592	3383	1032	2177	893	728	9402	1646	5640	9409	2995	4117	2923	1219	7278	4606	1201	1507	3058	1467	6732	996	2249	1079	4135	2165	5776	3132	2253	1465
MC4R	-1.40662	1.11372	-3.24421	0.00165314	0.0210205	-1.25492				ATP2B1	1915	4602	4560	1761	3380	1817	5037	2159	2316	2236	14468	5617	5113	5177	2889	6790	6473	3371	4848	2552	4887	8483	2932	4811	4433	8503	5150	3817	3774	3262	3608	5140	8647	3561	7651	4898	4066	4350	3168
ZNF367	0.838129	4.03162	3.24391	0.00165471	0.0210205	-1.4268				ATP2B2	376	1390	1535	721	106	1711	3890	2480	410	2390	1660	1650	1879	4907	836	1376	3701	1068	1902	4930	1581	1693	172	1512	2487	2072	2224	1962	1639	2516	2283	990	2435	2696	278	637	2741	190	4276
MELK	1.05418	3.9806	3.24384	0.00165508	0.0210205	-1.40471				ATP2B3	1083	566	1541	1727	179	672	2469	1923	1013	2041	3790	1257	193	3283	1533	1118	8022	2582	339	2740	764	1872	316	1810	985	93	2232	1290	1157	2547	281	1592	4920	375	497	33	2128	568	409
EXO1	1.33452	3.85909	3.24257	0.00166168	0.0210884	-1.37864				ATP2B4	3317	3841	6341	12401	1540	6094	15958	4423	1673	30674	5936	17496	13684	2242	4823	8514	1018	11218	6159	38749	4207	6666	9325	34983	8553	8540	13216	15607	36523	5211	3622	3550	27335	24938	5562	16224	5968	11126	14520
NOL10	0.325702	4.52965	3.242	0.00166466	0.0211029	-1.53097				ATP2C1	3924	9826	4591	5932	5261	8340	6603	8632	4254	9523	10080	6550	9231	7606	4383	11723	6315	10895	10318	12848	6780	7215	4719	8926	8765	11832	12438	12257	16937	4886	10722	10912	8520	11651	4886	8548	5869	9123	7818
ALDH3B1	0.669427	2.61411	3.24187	0.00166533	0.0211029	-1.29519				ATP2C2	5	44	15	51	84	75	83	53	18	51	74	57	134	82	54	192	91	84	167	157	109	45	18	149	84	190	70	83	52	143	147	196	61	88	59	69	88	89	82
ZFAND2B	-0.37711	5.56423	-3.24141	0.00166778	0.021118	-1.65624				ATP4A	2	54	0	1	1	17	6	13	1	19	24	9	8	16	4	48	31	7	18	1	23	5	6	19	2	11	8	14	3	61	3	15	4	8	8	55	1	2	19
DAB2IP	-0.337948	6.78043	-3.24066	0.00167168	0.0211515	-1.67642				ATP4B	0	2	0	2	1	1	13	6	0	3	0	2	8	2	1	3	10	2	1	1	3	4	4	3	0	2	2	4	0	3	2	2	1	2	1	1	0	4	1
DENND6B	-0.533234	5.90257	-3.23887	0.00168108	0.0212468	-1.67628				ATP5A1	27529	50972	28253	22123	32420	33199	31056	36893	26163	33972	41503	27080	30542	36146	18903	41606	47803	39658	51028	27793	30113	32460	25521	30492	24463	27513	35229	45423	35879	44718	31437	36971	41853	38567	20086	29644	25467	24531	34675
ASCL5	1.09773	-2.28325	3.23875	0.00168173	0.0212468	-1.38607				ATP5B	37084	46189	29281	17267	39499	33502	33062	42814	43676	51100	61117	34796	37332	40698	22887	51287	61483	43405	38725	34121	44250	43773	39459	32886	40346	22115	37512	35337	32388	37867	38201	37566	54283	43106	39379	33603	33299	28803	60219
SEMA4D	-0.386079	6.57562	-3.2384	0.00168359	0.0212544	-1.68436				ATP5C1	4136	19050	12761	4815	6404	8738	7120	12012	7263	10747	6606	6728	10207	12236	6481	11089	7003	11330	8336	8526	9287	13760	9493	6266	6318	9056	11938	8441	9195	5135	11481	8576	9996	10178	7053	7403	5683	8842	9407
KIAA1841	-0.318885	5.97094	-3.23811	0.0016851	0.0212575	-1.68047				ATP5D	2724	8171	4440	3170	2526	5379	3005	5081	5320	5102	4880	3458	5012	6940	5527	4904	6426	3576	1761	5308	5375	5047	4820	4853	3622	5522	3387	3611	4526	4468	2635	4308	3901	3151	3925	2738	4267	3171	4585
STX12	-0.443712	6.38837	-3.23704	0.00169076	0.021313	-1.68823				ATP5E	9618	46264	22036	12886	16263	14454	11267	13534	25631	30931	10527	10413	20098	14609	18009	16047	15821	17689	11174	14978	18076	17209	18929	14565	11738	20944	14171	10838	14522	15540	21663	17122	17302	21950	20101	18087	16714	24107	20137
SMYD2	-0.342986	5.48307	-3.23593	0.00169667	0.0213615	-1.66726				ATP5EP2	17	75	35	11	19	39	22	33	30	47	19	23	34	27	81	58	48	40	17	41	31	66	57	39	31	53	23	37	25	51	31	23	19	37	72	33	45	37	27
TIMELESS	0.660929	6.08359	3.23584	0.00169715	0.0213615	-1.68044				ATP5F1	5413	13967	7755	5065	4788	7739	5175	5619	7233	11058	6604	5512	8170	9650	6060	9737	12851	10229	8584	9132	9438	8477	7991	7450	5557	6694	8580	7012	9371	7158	7979	7590	10203	8060	6912	8301	6776	6510	9739
C19orf10	0.333478	5.42922	3.23263	0.00171432	0.0215616	-1.65913				ATP5G1	4481	3990	2856	3111	2492	9286	3252	8001	6605	5210	8756	4925	2748	7499	6703	5502	12163	7383	6286	5877	5974	6506	3232	6663	5340	6528	2101	5340	7498	5683	2834	6161	5797	2961	4273	3231	6775	2795	6607
GPBP1L1	-0.396658	6.36244	-3.23191	0.00171817	0.0215831	-1.70318				ATP5G2	15393	29860	11610	9625	14934	16543	16067	16045	25465	24866	23155	8886	23707	28104	19167	14352	35049	18764	11798	10171	14495	23612	20091	13907	18012	10619	13924	11229	11859	11768	21287	17941	18719	16267	15240	13309	12761	13714	24866
TMEM189	0.347213	4.62326	3.23183	0.0017186	0.0215831	-1.57375				ATP5G3	5850	10336	9274	6927	6588	10359	5361	8862	7215	13046	9104	6730	7568	10239	7263	10950	11912	11083	8337	10562	10276	8084	8577	7996	7281	9102	7593	8259	9455	8035	8994	8434	9479	9597	7446	7995	7393	6819	12318
POP1	0.426725	3.40861	3.2292	0.00173282	0.0217439	-1.4081				ATP5H	5717	5408	5131	4646	4644	7157	4627	7692	5768	5906	9324	5324	5259	7002	5219	7325	7437	8230	6898	9511	8503	5630	4572	8475	6929	7966	3342	6232	12651	4948	5395	6019	6834	4202	5198	4710	7689	4042	6306
ZFYVE1	-0.324532	4.81919	-3.22893	0.0017343	0.0217439	-1.63183				ATP5I	181	1592	444	253	398	897	408	766	662	647	730	374	930	1227	1677	693	1024	761	482	560	634	1071	883	751	630	1216	360	511	627	812	1247	683	568	344	852	515	715	629	887
SIX3	2.06561	3.86261	3.22875	0.00173527	0.0217439	-1.38048				ATP5J	2057	9534	3997	2985	4287	3223	2980	4335	4001	3732	3112	2453	3746	4298	3235	3570	4616	2714	2250	3138	4252	4301	3709	2187	2646	3827	3461	2670	2972	3070	3170	3294	3155	2841	3901	2667	1985	3149	3961
TPI1	0.391196	8.7559	3.22779	0.00174047	0.0217928	-1.66499				ATP5J2	1312	3174	1440	1545	1700	3606	2009	2246	3336	3394	4107	1515	1629	2440	2742	3770	2824	4240	2284	3030	3798	2782	1615	3566	2002	2834	1806	2602	2180	3291	2992	2061	2882	2393	2152	1674	3236	2238	3433
PCDH20	-1.31726	2.77203	-3.22473	0.00175723	0.0219529	-1.41538				ATP5J2-PTCD1	3	7	2	3	3	31	4	1	4	2	6	3	0	2	0	23	3	7	14	1	6	2	2	11	5	1	3	11	8	6	6	4	7	6	4	3	6	4	4
HES7	-0.904555	0.800962	-3.22473	0.00175724	0.0219529	-1.29683				ATP5L	4485	9593	4912	2352	2691	3227	3052	7614	4208	4831	4621	2383	5515	6309	4036	3618	5365	4478	2496	2940	3806	5399	5486	3097	2581	5231	3874	2289	2859	2238	4290	3102	3533	4299	3715	4455	3096	3189	5404
CCDC34	0.507512	4.09299	3.22437	0.0017592	0.0219529	-1.50799				ATP5L2	2	0	1	0	0	2	5	2	1	1	4	4	8	5	4	8	6	3	8	1	2	6	8	3	4	1	3	0	0	0	1	1	4	5	2	4	4	2	2
GOLM1	-0.417784	7.52494	-3.22432	0.00175948	0.0219529	-1.70529				ATP5O	1511	3814	1690	1758	1597	2213	1643	3158	3050	2238	1855	1291	2498	3205	2308	2385	4187	1705	1929	1714	2641	2432	1962	1431	1495	2155	2389	1985	2094	2226	2517	2224	1790	1957	2004	1661	1380	1945	2975
PSMB3	0.374678	6.46803	3.22388	0.00176188	0.0219529	-1.72764				ATP5S	317	542	457	187	415	666	600	941	172	613	811	649	570	760	384	708	838	643	596	529	654	643	330	494	892	926	643	825	434	396	301	533	618	440	380	609	728	377	373
METTL1	0.452911	3.00766	3.22387	0.00176195	0.0219529	-1.37921				ATP5SL	2424	4640	2615	1309	2965	3461	2594	1658	1957	3971	5773	1440	2476	3476	2312	3261	3987	3378	3210	3141	2941	2892	2553	3706	2142	2875	3069	3057	3178	2142	2278	3226	3392	2925	2129	2929	2020	2928	4220
THOC3	0.403406	4.86697	3.22372	0.00176278	0.0219529	-1.62508				ATP6AP1	8140	13640	11408	15608	8118	13353	12032	9861	7666	21021	17703	14014	16707	12400	8213	20727	16622	11925	16790	26527	16471	10400	9051	21767	15150	18508	11906	19206	26594	16462	8274	14533	22081	14419	11663	12132	13853	13979	18301
PROM2	-0.614553	3.04858	-3.22339	0.00176457	0.0219529	-1.42559				ATP6AP1L	288	559	414	92	387	1008	1550	1378	637	692	1904	611	1511	1373	1140	972	450	545	1214	621	1506	647	1132	870	837	1805	676	1526	1494	1422	2418	1136	989	1801	288	1406	970	1600	2014
FTH1	0.636078	6.23571	3.22332	0.00176499	0.0219529	-1.72272				ATP6AP2	5177	10355	7025	9337	6518	6664	7255	6452	4901	8598	7058	10465	11014	4976	4379	9909	7554	8065	5658	12900	7632	5980	7504	10399	11622	9299	6437	7903	13100	5567	4901	6721	10140	6864	8581	7956	5749	9558	5561
ATP8A1	-0.631447	7.26707	-3.22264	0.00176875	0.021976	-1.71441				ATP6V0A1	8794	9403	13126	14983	10201	23926	21834	18385	7030	24670	47249	27608	20692	25023	16899	35899	28955	15061	32649	64956	24006	10496	3248	32648	31586	26816	14135	48768	78894	22433	15932	28942	45357	26000	10897	20753	33460	19180	29537
KLHDC2	-0.284298	6.11746	-3.22232	0.00177049	0.021976	-1.72872				ATP6V0A2	1025	1334	719	420	1103	2274	2381	2680	778	1208	4323	2381	1628	2688	1572	3782	4639	2891	2009	1033	2999	3537	1439	2519	2276	3882	2086	2857	2208	1641	1328	2240	2246	1923	2480	2019	2779	1827	1531
SLC41A3	-0.294835	6.02148	-3.22227	0.00177077	0.021976	-1.72705				ATP6V0A4	11	8	3	17	8	11	97	37	30	23	23	12	25	37	13	37	50	5	41	3	25	23	66	75	6	85	24	46	3	146	67	5	60	83	6	17	7	38	24
PDP1	-0.283962	5.07604	-3.22194	0.0017726	0.0219826	-1.67605				ATP6V0B	4908	12764	11088	12228	6117	9847	10759	4101	10639	18965	10759	9080	11082	8074	7248	14629	5259	11201	9621	29060	15617	5199	4744	15056	9347	12227	7248	9936	18399	14436	8825	11066	20494	10568	17633	9061	10084	11639	14143
MAGEL2	-1.30327	2.15061	-3.22164	0.00177426	0.0219869	-1.36728				ATP6V0C	5	1	4	7	5	54	89	42	5	7	55	98	126	28	38	92	60	79	47	60	62	52	71	97	60	60	37	58	53	40	40	33	47	25	164	31	24	54	43
PSMC5	0.381246	7.46609	3.22128	0.00177628	0.0219959	-1.72504				ATP6V0D1	4070	8564	6573	6632	9174	15216	6908	5039	5664	11055	9733	6555	5613	4330	4727	11419	5330	7904	6508	19826	8322	5800	4097	12337	8299	9311	5622	10747	13851	7135	6441	7952	11175	7523	10852	9438	6181	7813	10423
NUP50	0.301863	6.24564	3.2206	0.00178007	0.0220266	-1.73425				ATP6V0D2	1	61	3	18	13	3	3	0	52	66	40	2	38	5	34	59	17	19	15	10	25	122	86	2	66	23	16	20	46	20	15	143	61	4	80	18	19	189	24
TMCC1	-0.349704	5.42844	-3.21918	0.00178799	0.0220988	-1.71202				ATP6V0E1	1822	6118	4327	3672	3009	3062	4437	2644	3532	5412	2998	4149	3669	2235	4682	5106	1443	5657	2304	10322	5152	4166	4851	6476	3599	4005	3238	3513	7729	3421	2978	3282	5388	2557	7431	5312	2919	6471	3902
SMN1	0.360241	5.27044	3.21872	0.00179054	0.0220988	-1.68401				ATP6V0E2	5559	4552	5482	6731	3563	8822	6336	5342	5219	14430	14200	7027	2911	5586	1857	15254	8133	7572	11882	22711	13051	5596	1220	14868	7028	7759	4285	9001	11237	10287	5154	6157	10629	10782	3655	5319	9497	5159	10662
NDUFAB1	0.328463	5.73621	3.21871	0.00179057	0.0220988	-1.72007				ATP6V1A	3348	10327	7822	8363	5331	7471	6090	6000	3849	7717	8843	5508	5644	6670	2981	13552	4103	6465	8840	21562	8425	5001	2785	11853	6867	9470	6130	15083	17002	6545	5992	7328	10434	8925	3754	6437	8108	8704	5589
ZNF787	0.364249	4.69394	3.21861	0.00179115	0.0220988	-1.61859				ATP6V1B1	7	15	4	9	48	39	331	612	5	27	89	60	186	832	273	55	1008	501	19	61	55	135	290	517	36	36	51	51	57	89	18	44	34	30	43	39	9	70	16
GADD45GIP1	0.369296	5.17856	3.21802	0.00179447	0.0221201	-1.67702				ATP6V1B2	7390	17075	14393	16199	8776	17597	18201	8369	6117	27128	17660	11757	14986	7949	8497	25838	16436	20251	19339	36944	12775	10876	7964	19486	6551	27135	16519	19993	33190	24991	19944	19271	26962	18933	12140	15406	11434	19528	16581
MYO6	-0.433078	5.46523	-3.2177	0.00179625	0.0221201	-1.7191				ATP6V1C1	1460	4202	4340	4166	2727	5013	5722	3036	1625	5701	5946	3098	2933	2742	2507	7058	4163	4850	5157	11830	4826	2932	2525	7361	4020	6143	4983	7549	8917	5577	4452	5088	9637	5640	2058	4787	5261	5896	3994
KIF1B	-0.522142	7.95982	-3.2176	0.00179682	0.0221201	-1.70962				ATP6V1C2	55	69	25	27	28	179	146	284	52	90	197	279	402	124	203	297	202	449	145	69	264	162	85	131	147	273	142	140	147	145	253	122	91	134	100	147	91	133	259
AC074091.13	1.13085	-1.35583	3.21699	0.00180022	0.0221409	-1.38198				ATP6V1D	2214	6501	4871	3793	5347	3576	2834	4015	2523	3152	3305	2462	2537	2347	2139	4650	2208	4040	2721	9575	3108	3007	2736	4849	3807	4303	3129	3241	4232	2692	2665	3204	5065	2244	2660	2915	3384	2747	2783
FOXO1	-0.820367	3.5483	-3.21683	0.00180114	0.0221409	-1.51532				ATP6V1E1	5753	11470	11634	6952	8992	7131	8808	5235	5325	14181	8940	5846	6432	4831	3970	7962	7191	6453	5669	22174	7809	5784	5213	10024	7158	7674	6327	7728	14996	4554	5576	6286	10103	6162	6198	8385	5715	8446	6912
ZDHHC15	-0.352458	4.01726	-3.21565	0.0018078	0.0221918	-1.5661				ATP6V1E2	181	354	382	273	274	317	421	652	512	567	557	240	193	282	275	475	889	330	733	316	384	252	320	353	229	1008	321	804	792	451	431	179	454	550	174	350	153	253	312
ZNF208	-1.2737	1.05594	-3.21563	0.00180792	0.0221918	-1.32831				ATP6V1F	2841	6068	2370	3687	3165	4318	2883	3663	4360	6586	5293	3630	3528	3968	2687	4806	4717	5436	3687	10370	6132	4082	4198	6069	3471	4357	2134	3560	3617	4195	3358	3326	4794	3407	8370	2692	4968	4016	4994
EIF4G1	0.218583	7.99522	3.21424	0.00181574	0.0222493	-1.72751				ATP6V1G1	6642	12838	10087	7785	7120	8714	7307	9692	4513	14359	8131	9984	9538	7174	4270	11634	10024	9489	8129	10887	11037	6691	7005	7228	9976	5232	7247	9506	10543	9107	8482	11601	7974	7257	9956	6527	5988	7042	8086
KIAA1033	-0.332249	5.66224	-3.21424	0.00181576	0.0222493	-1.73845				ATP6V1G2	2062	8660	2488	4017	2295	4368	4444	5239	2072	7186	2527	3487	3093	2108	1023	4806	1548	2385	4041	9615	2807	1383	580	4967	4531	4074	4142	5780	6425	3574	4740	4162	7720	4961	517	4410	2296	3298	6507
MAK16	0.372246	4.2044	3.21378	0.00181837	0.0222493	-1.56342				ATP6V1G3	0	0	0	0	0	0	0	0	0	0	0	1	0	0	4	4	1	1	0	0	1	2	0	0	1	1	0	1	1	1	0	0	0	0	2	1	0	0	0
NBPF24	-0.449971	4.17982	-3.21354	0.00181974	0.0222493	-1.59978				ATP6V1H	1427	5000	3569	3723	2963	2851	3956	4268	2129	6918	2939	2145	2666	3276	1788	4941	4374	3000	3163	7837	3615	2481	2432	3427	2632	2837	4444	3957	4143	4500	2696	2793	5774	4326	3638	2745	2547	3301	3556
GSG2	1.02903	1.55314	3.21349	0.00181999	0.0222493	-1.32755				ATP7A	708	2592	1439	1175	1438	1342	1394	924	583	1211	1549	834	2796	2087	813	2244	2165	1141	1735	1426	1388	1329	661	1734	936	3080	3778	2836	1766	653	1346	1057	1753	2205	405	1820	1293	1570	1141
FAM219B	-0.331724	6.45411	-3.21327	0.00182126	0.0222493	-1.75708				ATP7B	296	508	447	475	739	465	1162	1280	182	689	1309	625	1085	1580	725	2161	2370	818	1111	831	916	1540	892	1194	787	1982	1603	1246	1277	665	765	1167	1452	815	302	1439	1169	1061	983
PTPRM	-0.697324	6.01856	-3.21317	0.00182185	0.0222493	-1.75159				ATP8A1	3408	10021	6839	6230	6158	10400	4937	15118	2623	11839	9624	5128	13962	9856	3851	14538	16276	21671	16874	3284	5879	7422	1415	12490	15120	31579	24850	43819	11617	6856	9340	16055	6145	21933	2613	14510	10711	10652	13734
NCSTN	-0.244125	6.46575	-3.21232	0.00182668	0.0222921	-1.76028				ATP8A2	268	150	6670	3308	403	4268	4430	2025	307	2437	361	2127	295	564	119	5049	2305	858	5987	7982	2420	88	278	4176	1270	3173	902	5403	7235	4154	552	2127	5571	2289	466	1858	2333	322	1614
PHF21B	0.83012	5.09808	3.21109	0.00183371	0.0223543	-1.66406				ATP8B1	208	467	279	144	86	257	1160	467	69	489	328	928	2138	526	542	461	313	571	257	464	469	968	2016	846	581	424	943	530	460	265	455	331	362	582	499	1077	292	997	240
SCAPER	-0.367999	5.2709	-3.21096	0.00183443	0.0223543	-1.72466				ATP8B2	2639	3982	2231	2995	2654	6001	11029	5883	1599	6866	12862	6741	6203	7768	4536	12300	10505	4893	6793	3465	7949	6060	6533	10651	6052	10797	7419	10191	8840	6216	6172	4991	9381	8358	5086	8117	6737	8991	6701
KIF24	0.847631	2.46452	3.21027	0.00183841	0.0223866	-1.36872				ATP8B3	38	112	12	38	51	110	150	69	17	95	83	352	159	162	242	185	141	175	74	387	218	714	271	274	205	64	132	150	89	127	147	167	61	82	265	113	105	141	75
PRSS35	-1.01478	2.17312	-3.20963	0.00184204	0.0223961	-1.39314				ATP8B4	32	220	29	183	17	111	357	102	48	278	304	339	75	116	461	568	209	594	310	210	500	429	101	753	142	176	286	404	184	372	141	252	196	210	251	556	176	372	150
ATP7A	-0.449739	4.54525	-3.20962	0.00184213	0.0223961	-1.6583				ATP9A	8604	11508	15416	18764	8257	16659	22654	17873	5870	31023	31774	15819	14576	20858	6976	38085	28448	14078	25154	37798	15657	14230	4306	37256	18065	29325	26971	48344	29662	24277	12236	24112	23258	35514	5128	24663	25545	14487	20443
WWP1	-0.303842	4.88081	-3.20943	0.00184318	0.0223961	-1.69317				ATP9B	800	1113	814	520	923	1850	2244	1530	373	1565	2323	1931	1666	1508	922	1847	1675	1630	2202	1218	1790	1231	1219	1832	1714	2465	1527	2400	2428	1313	1092	1280	1662	1498	929	1598	924	1309	1179
VTN	-1.16728	2.1503	-3.20906	0.00184531	0.0224058	-1.39721				ATPAF1	2260	4567	4014	2878	2400	4608	4434	1863	2739	4444	5126	3036	2762	4014	2626	5241	2635	5126	4794	8278	5181	2641	2016	5328	3486	5490	3316	5109	5266	4367	3999	4980	5445	4385	1854	4352	4441	2845	5916
PYROXD1	-0.397084	2.56781	-3.20748	0.00185445	0.0225006	-1.41339				ATPAF2	553	1150	842	519	484	1491	1561	1269	576	1873	1600	922	1355	1378	975	1299	1884	1264	999	622	947	1051	895	1283	1103	1491	1080	1218	808	1059	1537	1200	2097	1223	1203	1581	1238	1179	1903
MUT	-0.280616	5.24995	-3.20708	0.00185674	0.0225113	-1.73255				ATPIF1	3812	6703	5653	4533	3239	8650	4659	3524	5448	7546	7956	5673	5389	3179	3861	9609	3880	8627	6254	8409	8705	3938	3592	7596	6132	7897	6396	7350	10626	6922	7231	8617	9874	6684	4242	6506	10874	5848	10167
NT5C1A	-1.2433	-0.241794	-3.20665	0.00185926	0.0225113	-1.34256				ATR	599	1611	486	483	2363	2154	2155	3695	584	1771	3279	1902	2368	2941	1837	3533	2520	3364	3013	1546	2973	2586	1396	2968	2111	2409	2671	2371	2286	1455	2502	2254	1668	2607	1009	2167	2370	2526	1796
NBPF11	-0.421003	4.76797	-3.20663	0.00185936	0.0225113	-1.69219				ATRAID	1637	5031	2031	1741	2582	3579	3596	2725	3539	4733	4885	4008	3760	3553	2641	3023	3475	3127	3279	2864	4502	3020	3427	3643	3167	3341	2604	2569	3468	2574	4518	2636	2432	2926	3465	3563	2093	2813	3872
NUSAP1	0.923095	5.87328	3.20639	0.00186072	0.0225113	-1.74598				ATRIP	177	818	213	162	260	652	942	1092	437	755	819	580	690	1148	801	1012	769	631	658	456	1672	641	588	655	740	1503	674	771	405	760	1077	639	918	931	439	827	1159	801	1038
LNPEP	-0.377427	5.33366	-3.20617	0.00186201	0.0225113	-1.74296				ATRN	2262	4436	3768	4119	4142	4953	8567	4721	2061	6980	9221	4406	3721	5485	2647	9752	7692	4372	7271	6140	5593	4069	4238	8322	5367	7514	6085	8971	7763	5477	3897	7644	5728	7899	3454	6436	8250	4720	4374
LSM14A	0.250778	6.73771	3.20584	0.00186392	0.0225139	-1.77998				ATRNL1	1103	1578	1108	726	707	1503	428	1500	733	2154	3405	549	1157	1539	640	4087	962	1817	1727	2241	1341	1756	309	1096	1513	1832	924	2054	886	711	1622	1388	1420	2965	321	745	1218	1097	2710
EVI5	-0.334447	3.98867	-3.20548	0.00186601	0.0225139	-1.59038				ATRX	3666	6651	3780	5329	7067	9341	5781	11910	2202	6111	11776	4457	7453	10214	3623	13941	18570	9695	10624	4120	7333	6653	6157	7229	7111	10598	10066	11398	2469	4285	5356	6624	5833	10457	2577	7305	1505	4855	6025
SLC16A1	0.569501	5.05153	3.20544	0.00186625	0.0225139	-1.68982				ATXN1	969	2429	2600	1963	1439	2813	5672	1886	1289	5974	4330	4234	5648	3259	1623	5929	1458	4708	4757	2821	3231	3100	3070	4589	4770	4165	6040	5306	4701	3038	5786	2991	5177	9400	3290	7314	2510	4636	7691
ITGB5	-0.761188	5.41169	-3.20501	0.00186877	0.0225217	-1.75359				ATXN10	12042	20344	13439	10214	14982	12363	12143	13040	11004	21295	12565	8105	10534	13243	6006	18327	17579	11739	14994	14398	14291	11146	7826	11762	12059	11799	15778	14824	12939	9663	15518	11983	15988	14695	5951	14224	10047	13769	15893
FANCB	0.841397	0.329566	3.20468	0.00187069	0.0225217	-1.34941				ATXN1L	1619	1963	2005	1190	2390	3749	4096	1780	728	2757	5104	9637	6494	2468	1774	4588	3355	3190	3719	3035	3752	2928	3641	4082	2768	2697	3413	5335	5453	1786	3095	2900	2967	3363	7514	4140	1977	2908	2132
PSD2	-0.628299	5.65602	-3.20464	0.00187091	0.0225217	-1.76604				ATXN2	2188	3058	2940	1749	2957	3921	6320	5438	1945	4403	11232	2898	4624	6408	3348	7881	6934	6493	5434	5473	7055	6864	3565	5778	6743	11812	6680	6463	8047	4294	4190	5492	7062	6916	3167	5866	5995	4087	5967
SCO2	0.39392	3.33218	3.20429	0.00187298	0.0225302	-1.47085				ATXN2L	8184	4047	4712	4373	8102	13743	11114	19194	3677	8027	30132	13635	14681	19753	12130	25779	19032	15659	16744	10616	19094	18146	12369	17767	16023	23298	12569	21650	15330	14196	12901	19342	11484	11049	12279	13081	13192	13445	12892
VGLL4	-0.526198	5.11578	-3.20406	0.00187429	0.0225302	-1.73461				ATXN3	477	812	476	203	572	978	1072	1355	247	1014	1071	1447	1669	1122	556	1488	1365	918	1208	971	1125	1229	1217	1455	1426	1089	1545	1288	766	728	735	1209	837	825	992	1206	1184	1012	640
LRRC40	-0.342839	4.9135	-3.20383	0.00187562	0.0225302	-1.71288				ATXN3L	0	0	0	0	0	0	0	0	0	0	0	0	0	2	0	0	0	21	0	0	0	0	0	0	0	0	0	0	0	0	0	0	0	0	0	0	37	0	0
ZYG11B	-0.368342	6.0021	-3.20345	0.00187787	0.022531	-1.78034				ATXN7	544	939	491	530	259	1153	1991	2005	341	1222	2462	4325	3425	2204	1314	3598	1621	2621	2043	1552	2593	2144	2548	2979	1953	2611	2244	2196	1923	1331	1663	2088	1361	2373	1567	2304	1781	2045	1363
NOC4L	0.340357	4.97555	3.20336	0.00187837	0.022531	-1.69866				ATXN7L1	465	346	344	282	379	1091	1333	1349	129	1668	3199	978	572	904	404	2460	1146	1059	2343	787	1489	646	683	1431	1186	647	961	646	927	1058	852	829	1028	1690	663	1101	1350	928	1249
G0S2	0.903073	2.79159	3.20287	0.00188128	0.0225499	-1.40724				ATXN7L2	572	1021	392	506	176	1687	1874	1587	348	1245	3630	1387	2220	4286	1834	1958	2792	1450	831	437	1481	3301	1648	1682	1313	2913	2475	1509	1296	2402	1841	1383	1890	1920	1713	1554	1272	2240	2264
MXD4	-0.370011	7.19112	-3.20223	0.00188502	0.0225787	-1.77808				ATXN7L3	7173	5529	6977	4556	7300	7791	8567	5879	3534	11265	19280	8916	5970	9679	5672	16227	9962	11554	13105	15391	11388	9431	5397	10543	10909	13144	5389	17667	18926	11373	5548	10132	13556	10704	6968	7940	10909	7213	12552
EPB41L1	-0.488104	8.08939	-3.19927	0.00190247	0.022759	-1.75795				ATXN7L3B	8055	12815	9106	9360	12753	7841	8748	14138	8570	14701	25465	7681	7431	16446	5891	19369	20203	8654	14354	11266	9564	12748	6799	12397	13909	22321	12581	16372	11773	11720	10221	12775	19269	16373	5277	11967	6560	9345	16539
RHEBL1	0.532464	1.91031	3.19922	0.00190277	0.022759	-1.37878				AUH	440	1850	1464	688	591	1801	1898	1081	511	2174	1152	955	1901	1253	697	1440	1397	1688	1384	3008	1554	744	689	1705	1355	831	2032	1405	1674	1464	1877	1032	1697	1629	478	1300	880	1226	1258
FBXO27	-1.237	1.51685	-3.19846	0.00190727	0.0227966	-1.3897				AUNIP	180	185	41	61	176	360	208	139	217	131	304	117	115	153	101	366	197	466	251	35	470	192	133	158	223	132	146	337	111	269	318	564	266	185	255	134	501	187	239
ZHX2	-0.603341	4.38044	-3.1974	0.00191358	0.0228557	-1.67677				AUP1	3160	8844	3943	3996	4256	9625	9914	10263	4409	9479	13723	7452	10663	9410	9276	10753	11355	10708	5898	7196	11926	9055	6871	11503	10942	10953	6549	8047	11766	9713	17087	10939	8691	9469	11772	9339	9721	10623	13875
NAA50	0.251829	6.25585	3.19575	0.0019234	0.0229568	-1.80569				AURKA	710	646	139	77	809	1348	251	651	796	255	1443	353	665	1577	1026	2217	1644	2652	1362	143	1746	1904	1021	1217	962	1282	510	1433	193	1077	1972	3636	773	738	1207	797	2915	714	795
RRP7A	0.332577	5.62425	3.19447	0.00193109	0.0230322	-1.78187				AURKAIP1	1459	8253	3491	2850	3791	4956	3776	3016	2903	5983	4970	3240	3557	2681	3671	4297	3848	3582	2988	5068	7381	4220	3434	4597	3830	3298	2482	3258	4463	4795	3301	2506	4434	2946	5704	3272	5081	2991	5697
NDE1	0.541422	3.89854	3.19336	0.00193773	0.023086	-1.56586				AURKB	1804	1430	107	73	717	2904	157	1140	2262	593	3926	506	1099	4173	2887	3046	3802	4032	2264	16	3320	5618	1482	1739	978	1644	750	1853	43	1818	8878	3330	2067	2248	1487	1394	3342	1663	3891
NPAS4	1.96787	1.3162	3.19326	0.00193834	0.023086	-1.37535				AURKC	51	360	70	61	911	808	493	67	115	172	475	444	487	210	318	455	127	1058	433	200	600	178	184	206	705	1829	348	77	993	141	277	1844	1099	140	415	186	310	921	221
SC5D	-0.408856	4.44923	-3.19275	0.00194142	0.0231063	-1.69185				AUTS2	11686	6511	4411	7035	5687	17125	18910	15557	5113	20637	37267	14366	11367	20969	7910	33445	32241	22927	20581	4167	16625	19801	5685	9850	15283	19458	12957	21013	8893	13315	16406	12091	13886	25746	10176	13330	11569	12578	20756
ABTB1	-0.420358	5.62989	-3.19119	0.00195085	0.0231885	-1.80312				AVEN	279	1394	638	385	513	320	462	691	495	482	661	561	879	520	625	832	490	532	579	1767	768	922	775	558	338	647	1259	632	587	516	437	575	674	601	842	676	281	534	642
SPC24	1.21643	4.08474	3.19102	0.0019519	0.0231885	-1.5567				AVIL	665	359	532	400	520	3861	1645	1306	393	1041	2547	1062	678	922	976	1150	2779	1537	1582	721	1158	642	465	1547	1776	1948	1220	3276	1136	1067	648	1186	7494	1096	601	1013	697	1488	931
LLPH	0.370358	3.04143	3.19092	0.00195246	0.0231885	-1.47617				AVL9	2055	2667	3346	2651	3771	7194	5426	7275	1874	5480	14676	4041	2825	5260	2263	10810	10231	4737	7806	8178	6820	3689	2276	6082	3860	5470	4910	10711	5943	5491	4344	4333	6531	7592	2861	5204	4501	4829	4183
PSME3	0.303043	6.66434	3.18974	0.00195964	0.023254	-1.82602				AVP	0	0	0	3	1	1	2	2	0	3	25	9	1	3	1	9	2	5	3	2	13	13	2	7	22	3	0	2	1	10	2	8	1	1	12	2	7	1	1
CAPN7	-0.326523	5.0455	-3.18941	0.00196164	0.023254	-1.76631				AVPI1	248	855	565	272	467	345	319	464	248	475	374	603	433	521	271	280	457	854	199	866	392	514	598	768	241	384	272	205	1141	256	183	421	326	245	728	328	140	391	250
CPNE3	-0.345554	6.48345	-3.18934	0.00196211	0.023254	-1.82521				AVPR1A	16	22	3	2	3	7	50	3	1	70	80	43	112	36	347	72	20	345	32	108	98	275	1033	19	80	24	149	41	37	24	0	54	16	11	87	67	34	131	31
ACAD8	-0.377457	5.26299	-3.18799	0.00197034	0.0233351	-1.78958				AVPR1B	0	0	0	0	0	3	3	0	0	0	1	5	1	1	0	4	0	2	1	3	1	1	1	3	0	1	4	5	0	1	3	2	1	3	1	3	1	1	0
KIAA1191	-0.285966	6.5611	-3.18547	0.00198583	0.023502	-1.83636				AVPR2	47	14	6	7	32	267	323	73	8	29	150	57	44	30	150	166	175	322	99	51	126	137	175	138	81	112	55	111	92	114	21	112	31	32	69	168	31	18	31
CNTNAP4	-1.19674	4.05746	-3.18521	0.00198742	0.0235043	-1.68043				AWAT1	0	0	0	0	1	3	0	1	0	0	2	0	1	4	0	1	0	1	8	0	1	0	1	1	0	3	1	1	1	0	0	0	2	1	0	3	0	0	0
MIEF2	-0.42868	4.19654	-3.18479	0.00198996	0.0235178	-1.68187				AWAT2	1	0	0	0	0	0	0	0	0	0	0	0	3	1	3	2	0	1	1	1	3	5	0	2	0	0	1	1	2	2	1	0	0	0	4	4	0	2	0
SCFD2	0.356206	4.07772	3.1843	0.00199301	0.0235201	-1.62785				AXDND1	1	2	6	0	15	2	607	23	2	18	7	13	7	4	2	1	6	8	15	5	20	7	4	13	4	13	3	13	13	6	5	5	16	10	21	3	23	10	2
SGK2	-0.908113	1.83422	-3.18412	0.00199411	0.0235201	-1.43936				AXIN1	1048	2276	1684	1345	2268	2313	2852	2898	1128	1959	4537	1993	1930	3266	2183	4150	4202	4015	3576	1233	3062	2320	2141	3539	2643	2602	3432	3633	3585	3056	2241	3024	2638	2409	3077	3537	2067	2280	2800
PARVA	-0.771072	6.46885	-3.18405	0.00199458	0.0235201	-1.83642				AXIN2	646	418	630	378	622	1324	1281	2866	257	702	2923	2218	1397	1059	865	2122	1647	1449	2192	464	1408	1288	974	2009	2735	1569	448	1480	1116	1263	1010	1851	816	893	1270	862	3599	792	809
FAM83D	1.08212	3.36413	3.18386	0.00199573	0.0235201	-1.50014				AXL	552	1196	403	964	147	743	3863	933	431	2169	417	15386	5072	623	1654	1288	183	1896	543	1329	1435	2742	8336	4943	738	578	2347	1398	962	797	855	721	1453	995	3214	2301	674	3824	506
ATF7	-0.317099	5.00806	-3.18292	0.00200159	0.0235724	-1.78082				AZGP1	33	3	3	1	57	7	54	25	0	4	6	256	7	14	32	33	0	347	14	0	11	177	21	56	10	9	3	7	12	7	140	0	1	5	5	13	6	6	3
TRIP13	0.810927	4.34276	3.18255	0.00200386	0.0235724	-1.64381				AZI1	7651	1958	1426	1511	3122	9416	4310	3650	3885	3577	18433	4396	4373	5885	4487	8304	4118	10942	6741	1986	10733	4680	2058	5293	8738	10162	2412	5604	5694	6230	7135	8313	3871	5381	6358	4156	10723	3038	7819
KIAA1549L	-0.654261	6.10361	-3.18247	0.00200437	0.0235724	-1.84058				AZI2	517	1496	718	399	720	664	1164	1617	827	1262	833	1459	1552	1054	756	1275	957	1193	1014	2070	1570	1032	1541	939	914	1361	1282	952	907	667	1287	863	1156	1320	821	1098	1124	1184	780
RECQL4	0.784541	6.11341	3.18132	0.00201153	0.0236401	-1.83461				AZIN1	9028	17027	6661	8047	6968	11909	11958	17333	4288	16074	15278	17291	12489	14626	5188	20071	19072	12480	12673	10688	12715	10896	10246	10651	10998	14106	13526	19534	11992	12550	7720	12172	15755	13198	9543	9255	11001	9373	8514
SIVA1	0.422885	5.55466	3.18104	0.00201325	0.0236438	-1.81263				AZU1	39	90	7	51	8	4	110	92	66	116	245	209	2688	237	238	266	27	44	45	4	176	295	148	98	66	344	260	80	37	152	59	188	241	89	450	66	91	81	151
COL21A1	-1.12964	1.61779	-3.18033	0.00201771	0.0236796	-1.44131				B2M	36455	59959	39294	60327	5336	53234	101180	31167	30426	98805	34531	130685	144363	25150	54718	104182	16426	209612	59125	96927	233395	71175	124285	164196	71803	33717	49716	88460	93341	61889	32203	42814	44769	28383	130541	121520	78358	255442	33440
POLD1	0.637793	5.59996	3.17978	0.00202115	0.0237035	-1.81188				B3GALNT1	1527	3697	2915	5803	1740	2041	2572	4303	2047	4890	3531	2030	2198	6113	1473	5706	4154	2411	3874	5789	2443	2306	1518	3168	1819	3292	3845	6044	3319	2414	2351	2373	5256	5192	1180	2720	2238	3037	3379
FAM135A	-0.356082	4.41332	-3.17936	0.00202379	0.023718	-1.72433				B3GALNT2	151	172	195	48	227	157	881	883	64	261	628	1062	849	727	445	476	1098	365	400	419	436	456	804	569	239	795	676	541	473	174	351	318	666	483	330	455	455	453	199
AKAP11	-0.379843	6.412	-3.17899	0.00202611	0.0237286	-1.85432				B3GALT1	311	1545	418	2702	884	631	388	815	244	6619	3319	2721	2295	3501	293	3245	1885	1409	927	1158	2663	1757	593	3329	2740	2710	1647	4600	2364	2928	935	4718	888	6786	1198	2505	3469	2199	8371
ALG3	0.386435	4.66697	3.17807	0.00203191	0.0237799	-1.72868				B3GALT2	56	98	45	231	2	68	589	3262	61	378	102	176	122	219	144	781	914	62	293	197	224	1407	267	393	436	112	316	126	219	185	170	642	528	464	78	218	1132	226	118
PINK1	-0.549231	4.02093	-3.17782	0.00203344	0.0237813	-1.68198				B3GALT4	145	333	454	243	255	399	541	203	171	708	498	349	297	168	189	513	127	461	466	620	419	262	381	663	310	363	300	381	839	401	243	347	489	370	205	543	235	385	463
FBXO44	-0.50173	5.76559	-3.17745	0.00203576	0.023792	-1.84744				B3GALT5	187	344	887	86	24	385	3091	700	59	331	146	123	438	130	245	193	1079	223	134	282	42	13	15	133	134	600	646	63	981	102	733	28	853	979	21	263	296	350	962
AL353791.1	-1.05137	-1.42729	-3.1764	0.00204238	0.0238528	-1.44889				B3GALT6	335	2606	1462	1747	1042	2036	1850	1030	878	4635	3774	1178	1613	1896	1432	3031	1415	975	2326	1844	2454	1707	1342	2329	1889	959	2238	2554	1724	3361	1911	961	2163	2471	1348	2440	2905	1441	5142
XRCC4	0.350549	2.74834	3.17604	0.00204468	0.0238631	-1.49127				B3GALTL	627	598	197	333	207	1330	800	136	248	256	698	857	963	1988	521	922	672	567	970	397	788	612	1141	546	1048	489	436	774	869	321	702	671	1162	320	692	838	1197	844	228
TTC9C	0.310145	4.33348	3.17499	0.00205138	0.0239247	-1.69421				B3GAT1	3154	4181	2628	1382	1785	2775	5501	4881	1020	5985	12348	1849	1926	2053	1747	3579	4278	5499	3815	1752	3342	3602	515	1842	6422	6819	3487	4583	2521	2295	1981	3506	3840	6635	508	6130	3282	1817	5770
ROBO1	-0.766526	5.42589	-3.17445	0.00205479	0.0239356	-1.84103				B3GAT2	59	48	25	76	14	123	202	417	37	136	299	105	206	155	132	185	216	202	143	84	121	335	264	128	208	244	71	128	109	154	109	182	180	157	33	151	140	110	107
ZNF763	-0.563854	2.29877	-3.17439	0.00205515	0.0239356	-1.4861				B3GAT3	1886	5524	3606	3608	4414	8093	3831	5241	3447	4280	5464	4221	4292	4533	4665	6087	4324	4817	4368	13072	8157	4126	2971	7891	5396	6366	3329	3522	7979	4953	2699	6692	5914	3230	3621	4521	5025	3315	4538
C18orf21	0.278612	4.33956	3.17409	0.00205706	0.0239357	-1.70011				B3GNT1	1399	5279	12680	10513	3651	4907	5258	7889	3624	6498	4287	9497	3776	4983	2053	6789	2868	2818	5041	35926	5819	2556	1318	11801	12932	6261	4270	4143	23572	7008	1759	2864	9902	5281	1599	4719	7962	2374	4020
PCBP3	-0.649766	5.93073	-3.17394	0.00205801	0.0239357	-1.86165				B3GNT2	785	2027	3378	1017	1496	1441	3481	724	634	2615	1897	3972	5086	685	1011	2029	944	2307	1693	3670	2308	1714	5030	2434	1697	1470	1418	1679	2256	1198	1246	1220	1778	1951	5022	2917	992	2376	1446
PTBP1	0.336982	7.40196	3.17356	0.00206042	0.0239358	-1.86197				B3GNT3	3	1	1	0	0	7	4	4	2	7	2	3	2	1	23	14	4	7	9	3	5	44	5	3	1	1	5	9	1	20	84	3	3	0	14	11	4	1	2
PPM1D	0.471708	5.50695	3.1735	0.00206085	0.0239358	-1.82914				B3GNT4	131	458	595	726	413	532	381	154	399	758	3032	469	628	702	622	1065	301	291	1219	471	830	1649	163	380	2150	2279	779	485	1452	359	161	1572	1644	770	500	802	818	572	577
PCP4	-1.84158	1.8427	-3.17278	0.0020654	0.0239721	-1.48844				B3GNT5	126	240	74	278	79	83	498	1062	58	182	282	1493	1269	768	323	472	739	506	192	386	486	1214	1065	296	402	167	449	95	230	70	165	150	113	210	1329	248	147	302	116
BPHL	-0.40572	4.66807	-3.1725	0.00206722	0.0239766	-1.77712				B3GNT6	0	0	1	3	0	4	2	1	0	4	7	1	3	2	0	0	2	4	0	4	1	2	9	4	2	3	1	0	1	5	0	2	10	2	11	6	3	0	2
OLFM2	-1.21229	4.34441	-3.17164	0.00207274	0.0240241	-1.75443				B3GNT7	134	1756	733	307	281	221	336	89	82	1444	202	1113	1961	137	665	231	126	609	217	924	442	572	266	794	403	2078	850	390	8207	258	276	465	501	769	368	1501	136	527	932
ARHGEF37	-0.569368	2.95006	-3.1711	0.0020762	0.0240476	-1.55608				B3GNT8	102	133	118	73	82	204	126	37	54	510	645	63	110	48	85	199	80	169	417	148	81	91	222	213	215	26	65	352	292	177	74	261	187	194	145	104	28	190	423
NEK2	1.23412	3.64794	3.17034	0.00208105	0.0240831	-1.56075				B3GNT9	248	196	713	42	193	1157	1178	259	17	209	619	552	435	307	515	250	514	671	110	135	369	605	1749	637	231	350	397	418	456	237	159	296	420	106	474	434	220	306	103
DMRT3	1.90431	-4.1363	3.17018	0.00208212	0.0240831	-1.72162				B3GNTL1	709	561	330	499	640	776	2327	4208	391	1688	3215	1019	908	3234	1609	2263	3329	1049	2528	1114	1682	1647	539	1860	2129	3815	1590	2216	1776	1760	814	1960	1305	1607	598	1438	529	941	2147
ATP1A2	-1.66001	0.818067	-3.16891	0.00209032	0.0241372	-1.4488				B4GALNT1	2792	1703	2073	1993	1366	3650	3575	5228	2292	7325	17373	3816	2816	6114	2497	7307	5568	5545	6933	5914	3857	4084	1382	4704	3375	12947	3586	8582	3634	4367	4797	4858	8458	6942	1316	4655	4784	3277	7702
ARMC9	-0.345049	4.3509	-3.16879	0.00209105	0.0241372	-1.74426				B4GALNT2	0	1	0	0	1	0	0	0	0	0	1	0	83	0	0	0	0	1	0	0	2	1	0	1	1	25	0	0	0	1	1	0	0	0	1	0	1	0	0
SDC3	-0.554144	7.44494	-3.16879	0.0020911	0.0241372	-1.86366				B4GALNT3	101	256	279	225	202	229	1625	771	210	290	4165	945	396	1434	874	546	3434	171	323	206	323	1248	787	692	356	870	644	379	324	564	137	211	56	523	208	173	806	623	275
2020-09-09	0.307953	8.65283	3.16775	0.00209779	0.0241914	-1.83808				B4GALNT4	4618	12525	1961	7677	4134	517	10930	20954	5747	15205	24917	10146	16192	43139	19464	19052	21028	6398	18480	4846	11745	11346	1538	11995	12078	25331	13677	9928	2167	24162	11535	13276	6914	16141	2897	11008	78	9429	22797
BRIP1	1.14819	4.694	3.16743	0.00209986	0.0241914	-1.71254				B4GALT1	1130	1552	478	925	538	1350	4484	827	503	1641	1450	16217	6733	1038	3954	4111	1167	3560	1782	3209	4965	3570	10769	3601	2332	1180	2120	2023	2458	1728	1287	1971	1745	1094	16888	3435	1352	3599	972
KIAA1244	-1.77104	3.72739	-3.16717	0.00210156	0.0241914	-1.69591				B4GALT2	2752	8357	4020	4986	3279	5629	7474	3233	6652	12191	8381	4777	3784	10606	5115	10174	6833	6530	8112	9764	6892	4536	4541	7240	4108	8372	6836	7366	8415	7896	5348	6479	10576	8250	4433	5522	4098	4456	10802
YPEL3	-0.352537	6.81463	-3.16662	0.00210513	0.0241914	-1.88678				B4GALT3	1747	2533	1305	1872	1992	3516	4001	4085	1743	4189	4000	2833	3973	4225	3348	4317	6195	4091	2497	2264	4137	3977	4461	4538	2822	3777	3190	3127	3107	4365	2862	3197	3980	3283	3137	2931	3890	2650	4249
METTL6	-0.358768	4.468	-3.1663	0.0021072	0.0241914	-1.76795				B4GALT4	584	890	599	474	1222	1794	1133	1035	549	1010	1718	1634	1487	1013	1064	1763	989	1593	1294	844	1288	1145	1227	1485	961	2005	1240	1602	2045	824	1502	1086	1382	1185	1858	1324	995	1272	1008
CLP1	0.423297	3.61664	3.16615	0.00210817	0.0241914	-1.60968				B4GALT5	3543	5790	4290	5813	5387	3856	8115	7609	2824	9619	7911	11965	6771	6571	3684	8370	10726	4792	5794	4630	6686	6770	4671	7299	5642	9223	8013	9313	6979	5485	4856	6875	7547	7999	9835	5712	6402	5467	6301
DKK1	-1.57729	-0.100355	-3.16591	0.00210976	0.0241914	-1.4458				B4GALT6	541	657	1393	861	475	954	1176	809	255	566	2285	1257	592	744	456	1550	1411	949	1791	1648	944	732	389	1209	973	1300	753	2760	1518	866	711	674	1368	1091	257	964	726	540	584
DOPEY1	-0.534417	6.02084	-3.16585	0.00211013	0.0241914	-1.88678				B4GALT7	514	1800	775	880	975	1609	2138	2286	1123	1581	1957	1996	1445	1840	1763	2009	1769	1464	703	1585	2587	1971	1801	2169	1433	2673	1343	1526	1499	1650	1354	1422	2292	1119	1651	1748	1811	1513	1571
GPC3	-1.08366	2.83627	-3.16581	0.00211044	0.0241914	-1.57584				B9D1	164	405	840	248	480	1607	1524	854	281	970	1424	1052	183	741	615	742	605	829	1031	911	707	320	208	745	799	796	326	488	665	486	906	704	1946	976	432	864	923	455	718
EXOC4	-0.774437	7.5536	-3.16573	0.00211096	0.0241914	-1.86586				B9D2	50	252	239	102	93	249	231	133	143	239	277	309	214	299	285	221	255	250	145	163	202	272	415	252	179	161	152	132	142	178	163	172	193	121	442	165	149	219	180
PSMD12	0.314017	6.30065	3.16563	0.00211159	0.0241914	-1.89145				BAALC	372	551	337	1504	124	1723	252	1115	146	1295	582	1068	738	768	562	1378	1237	448	632	2042	418	352	335	916	763	688	301	1182	639	694	62	190	3416	488	166	498	845	424	541
SPATA6	-0.51111	3.23115	-3.16532	0.00211359	0.0241978	-1.60426				BAAT	3	20	9	4	8	132	20	33	2	34	109	41	11	124	40	68	94	24	50	29	90	47	21	38	10	43	35	124	138	20	108	75	55	49	33	23	72	43	14
CCRN4L	0.601603	2.26286	3.16486	0.00211659	0.0242157	-1.48507				BABAM1	902	4378	1484	1294	1255	2640	1449	1659	2151	1848	2571	1534	2714	2791	2466	2403	2224	2321	1762	2572	2209	2194	1130	2737	1700	3037	1684	2135	2453	1933	1873	1911	2127	1495	1742	1498	2313	2103	2286
JAZF1	-0.478807	5.75616	-3.1637	0.00212422	0.0242592	-1.886				BACE1	4441	7256	3836	2431	1941	4813	8507	10843	1421	10275	14749	4698	7004	7761	3681	7443	9429	4173	5778	3533	4621	4750	5248	5174	3434	5511	9931	6936	4027	2827	4660	4088	6656	11467	2276	8937	3527	4120	8097
LDB2	-0.614595	4.14105	-3.16363	0.00212465	0.0242592	-1.73935				BACE2	670	522	143	254	103	775	2428	596	161	861	1243	4185	3132	1277	2000	2500	92	1259	1357	487	1354	1458	4213	2356	1301	418	1878	1151	475	1321	452	876	675	763	2773	4021	585	2242	569
AHCYL2	-0.418522	5.18423	-3.16343	0.00212597	0.0242592	-1.85369				BACH1	1146	2391	777	820	2799	1699	2721	2406	621	1566	3388	13967	7713	2281	1215	3524	3319	1610	2928	1159	4122	3563	5622	2227	1815	3010	2885	3126	2434	1359	1653	2863	1061	2611	4132	1924	1421	2488	1343
TXNIP	-0.554502	8.00007	-3.1634	0.00212615	0.0242592	-1.86143				BACH2	650	1241	669	655	475	1694	2192	2304	779	1957	2722	1936	1502	3835	757	4207	2124	2021	1791	966	1179	2534	1235	2333	883	1105	3475	2209	1415	1617	3571	1252	2857	2688	1236	2217	767	2050	2216
GMNN	0.555624	4.94517	3.16303	0.00212865	0.0242688	-1.7966				BAD	485	1190	561	671	872	1350	636	514	919	881	787	832	750	698	561	1103	523	1236	699	1095	2019	684	660	1156	1324	1106	496	588	1421	1200	508	1037	699	569	731	690	1122	319	875
SLC25A21-AS1	-1.19344	-2.99987	-3.16281	0.00213007	0.0242688	-1.55878				BAG1	2963	9111	3927	3353	2957	5048	4882	6683	3561	8421	6003	5995	5629	4904	3022	5808	6925	4837	4736	8774	6896	5532	3601	5249	4153	3496	5703	4402	4340	5025	5210	4426	5091	4609	3310	3507	2367	3092	6813
MRM1	0.495554	2.9125	3.16262	0.00213132	0.0242688	-1.53831				BAG2	358	724	829	261	201	522	708	473	416	472	571	654	399	549	674	968	566	726	652	934	751	968	1323	736	495	642	691	596	741	456	907	909	829	598	934	957	509	881	650
CENPB	0.265358	6.29647	3.16226	0.00213369	0.0242794	-1.90116				BAG3	569	592	588	707	231	504	2765	733	264	813	474	16892	4367	418	1903	1012	248	1379	480	5487	2147	2497	15994	1966	1215	794	874	525	7126	361	361	1039	637	374	14934	1080	398	1931	371
TACC3	0.786949	5.87829	3.16188	0.00213618	0.0242913	-1.87665				BAG4	1026	3030	2329	1321	1793	2289	1621	1569	1038	1840	1967	1266	1938	1377	905	2904	2145	1857	1879	2180	1897	1617	1032	2294	1624	1688	1442	2573	2718	2585	2511	1998	2871	1844	1237	1531	2373	1541	1574
CMSS1	0.401228	5.05849	3.16149	0.00213878	0.0242963	-1.82253				BAG5	1847	2241	1507	898	2671	2973	2641	4623	1023	1974	4049	5450	2095	2923	1981	4374	4438	1993	2610	2045	3658	3391	2833	3599	3045	2808	2963	4361	2006	2838	1808	3204	2682	2056	3954	2592	2996	2087	1959
CHAF1B	0.537494	4.14421	3.16138	0.0021395	0.0242963	-1.69065				BAG6	16739	25400	16196	11480	24008	22100	23764	22488	15938	33423	31330	14102	19680	26003	13361	35268	20161	20759	22750	13752	24989	23899	14768	23597	17012	28629	21304	26602	22986	24785	28498	22461	30096	30797	13246	22398	14584	23175	32993
C2CD4D	-1.14856	-1.73757	-3.16045	0.00214565	0.0243309	-1.49826				BAHD1	2182	1887	1574	1555	1577	3656	2599	1584	1361	2497	10136	3108	1519	2949	1915	6700	2522	5636	5059	3617	3603	3507	1452	4023	3473	4001	2404	5282	5274	3634	1976	4062	2672	3513	3222	2413	2576	2361	2052
PIANP	-0.387817	6.9924	-3.16029	0.00214668	0.0243309	-1.90121				BAI1	583	885	1334	638	279	2461	4061	855	408	1786	5066	1429	688	4979	2368	2163	3328	2781	2013	820	2725	6840	704	963	3159	4539	1090	1354	1652	2358	448	3827	57	1252	1147	202	3627	79	1197
YDJC	0.402033	4.20092	3.16007	0.00214818	0.0243309	-1.71092				BAI2	4408	8679	5428	6826	5064	18020	8817	1720	8313	28956	17286	6272	6670	6881	4748	27203	6768	14181	18750	8087	15036	5466	1516	11008	25107	11394	13362	21140	15714	14648	14350	18590	17683	20703	5941	14996	20554	8275	35454
SLC39A11	0.459495	3.56725	3.16004	0.00214834	0.0243309	-1.61852				BAI3	1462	4824	1872	2486	648	2580	4375	2204	1675	11693	5745	3565	7107	5795	2084	5231	3989	1928	2612	1182	935	1611	868	3576	3913	10663	6752	7026	4048	4932	3969	1468	5338	10204	833	2497	969	3995	5795
GPR22	-1.62634	3.21326	-3.15869	0.00215729	0.024416	-1.65466				BAIAP2	2112	1994	2432	2033	1333	2552	3890	3598	1042	1231	11615	5537	1690	872	1914	5401	2738	2252	1124	6542	3261	2239	1752	2449	3492	1691	1607	1443	7873	1896	2198	3409	3780	1625	3792	2126	2775	1507	902
SLC19A2	0.450098	4.00171	3.15729	0.00216663	0.0245052	-1.68607				BAIAP2L1	56	292	4	156	180	165	134	71	11	59	55	361	115	191	117	367	454	223	625	186	834	247	249	869	183	34	73	463	98	847	200	406	39	52	263	123	925	75	40
EIF2S1	0.24532	5.8815	3.15495	0.00218234	0.0246664	-1.90983				BAIAP2L2	62	126	54	106	133	605	1080	395	107	311	893	364	613	438	579	376	701	510	748	199	539	364	178	694	378	1057	336	1056	412	574	291	623	495	372	150	360	545	421	532
FANCI	0.83025	5.25627	3.15453	0.00218518	0.0246818	-1.84194				BAIAP3	332	391	5727	3728	740	3828	9381	337	766	1443	12142	8315	1067	130	501	2608	434	3442	1315	4021	2693	263	264	1609	20641	1752	249	115	14324	5305	5077	5736	7159	3836	2520	2283	8331	1736	1083
NLRP1	-0.611011	7.36535	-3.15327	0.00219369	0.0247481	-1.90879				BAK1	539	1406	361	393	715	921	1163	564	546	1131	1131	1474	1114	695	1017	1611	776	1969	825	513	2806	1057	1530	1396	916	1457	794	1028	957	1094	861	918	1079	854	2308	1090	799	1446	984
SKA2	0.548121	6.615	3.15311	0.00219474	0.0247481	-1.92895				BAMBI	321	608	49	141	139	186	269	232	98	206	222	2282	2966	1862	195	447	115	135	89	179	381	1378	1564	309	402	198	572	79	88	114	542	198	508	195	1730	497	409	383	191
LMBR1L	-0.393949	6.64075	-3.15294	0.00219591	0.0247481	-1.92689				BANF1	5514	15287	4567	5902	11915	12984	4019	11876	13187	7076	7295	5773	6361	9952	7854	10709	8105	11164	7593	6741	13787	12079	7599	9367	10739	8638	5556	5948	9582	8044	6233	10235	6540	5336	9088	6694	9806	4462	9454
CDK4	0.377471	5.64616	3.15275	0.00219717	0.0247481	-1.89975				BANF2	0	0	0	0	0	0	0	0	0	0	0	0	1	1	0	2	0	0	0	1	0	0	2	0	0	0	0	0	0	0	0	0	0	0	0	0	0	0	0
HSP90AA1	0.390932	10.4128	3.15257	0.0021984	0.0247481	-1.81354				BANK1	47	91	10	47	2	447	68	8	25	54	300	82	21	16	30	1308	223	301	799	347	79	150	49	666	217	52	32	612	28	614	26	373	7	17	20	344	89	52	29
DPYSL3	-0.488783	9.57209	-3.15233	0.00220006	0.0247503	-1.83473				BANP	622	1347	1092	671	449	1580	1762	1366	1131	1687	2288	1164	1429	2345	1430	2313	1522	2082	1988	1076	1808	2746	1040	1653	1024	1803	1518	2084	2513	1923	2719	2171	1720	1906	1531	1910	1363	1567	2168
HGSNAT	-0.324619	6.83478	-3.15193	0.00220276	0.0247641	-1.92821				BAP1	2353	9304	3190	1983	2972	5979	7844	7840	5565	9560	6890	9033	11862	10863	6620	7524	7059	5861	5143	6050	11320	9740	6794	6734	5507	10631	6829	5742	5270	6870	10817	4971	9544	7691	6459	7101	8803	7268	10523
NEURL4	-0.408198	5.70736	-3.15136	0.00220662	0.0247809	-1.91881				BARD1	344	468	145	18	135	565	297	463	233	239	479	488	596	403	284	482	740	598	342	97	436	512	346	474	236	235	328	657	104	302	1844	672	448	386	254	559	362	299	436
PBK	1.23357	4.58784	3.15128	0.00220719	0.0247809	-1.73728				BARHL1	0	1	0	2	0	0	93	4	0	0	0	1	0	1	1	0	2	7	2	0	1	0	0	2	0	2	2	1	0	0	4	1	1	0	2	0	0	1	0
STS	-0.434823	4.08213	-3.14954	0.00221904	0.024881	-1.76385				BARHL2	0	0	0	0	0	2	0	0	3	0	0	1	2	0	0	0	4	0	1	0	0	0	0	0	1	0	2	0	0	1	0	0	4	0	0	2	0	0	0
ST6GALNAC4	0.381319	3.79635	3.14935	0.00222034	0.024881	-1.6829				BARX1	0	0	0	1	0	0	6	1135	5	1	4	10	35	7	27	15	13	113	1	8	4	4	895	2	2	10	3	15	1	0	2	4	4	0	11	1	2	4	0
SRF	0.282239	5.69992	3.14918	0.00222149	0.024881	-1.91622				BARX2	1	0	0	2	0	9	1	0	0	0	0	0	3	1	1	21	2	5	8	1	2	0	3	4	2	3	2	6	1	6	2	10	0	0	2	94	4	2	0
MAPK7	-0.316724	5.33831	-3.1491	0.00222202	0.024881	-1.90386				BASP1	24498	25011	33811	27543	22772	22205	22298	51935	20422	34039	35894	18570	13713	34463	7139	50506	38338	27856	33481	25297	19309	28039	13938	24666	29559	41703	17837	47021	29019	32522	29179	37610	60322	29391	19657	31925	5775	22746	42914
STAG3	-0.566277	6.38664	-3.14747	0.00223319	0.0249895	-1.94172				BATF	45	100	8	136	9	224	87	7	89	84	84	61	26	21	306	285	39	657	101	132	527	57	54	289	151	35	61	172	88	202	35	132	78	21	165	228	248	305	50
PRICKLE1	-0.617716	2.72561	-3.14634	0.00224098	0.02506	-1.60284				BATF2	31	68	10	95	196	753	341	20	29	69	135	112	29	49	107	318	14	936	273	123	1625	73	143	542	280	31	54	124	400	54	50	276	42	24	164	202	528	205	16
SLC9A6	-0.437688	5.6257	-3.1461	0.00224266	0.0250621	-1.93022				BATF3	147	153	70	70	11	599	352	86	122	241	439	472	504	118	482	439	76	565	286	194	801	635	580	545	318	275	260	472	605	384	277	353	607	158	614	483	414	471	306
ZC3H18	0.313197	5.99476	3.14389	0.00225796	0.0252017	-1.94451				BAX	1405	3538	1647	1390	4421	5874	2900	1661	3415	3115	4313	2414	3650	3523	4586	5961	4235	5165	3335	1475	5579	5973	4100	4715	2731	3905	1773	3712	3042	3191	2742	5352	2924	1821	5174	2474	3504	3790	2816
RIMS3	-0.792688	7.78922	-3.14377	0.00225876	0.0252017	-1.92015				BAZ1A	981	2449	196	372	1854	1264	1333	5216	602	883	3367	4027	2146	4226	2272	3140	5385	4668	1951	489	3038	4043	3669	2054	1555	3141	3451	2223	771	1203	2305	1620	947	1396	4168	2114	1383	2262	1159
NDRG2	-0.793856	5.57586	-3.1436	0.00225992	0.0252017	-1.9349				BAZ1B	8131	7118	5359	4258	10073	11144	11082	9790	6069	12165	29611	8281	5150	10550	5618	24976	15257	17853	18866	7092	18375	11179	6070	10078	7512	11379	9672	20614	8396	12882	12915	12051	13523	17931	9944	11690	9915	9568	15182
MAP7D1	-0.44701	7.78995	-3.14331	0.00226197	0.0252017	-1.92623				BAZ2A	7808	5822	3762	3070	7924	10147	14767	7407	3890	12571	31771	17715	18488	9595	6562	19074	11511	13399	15637	6249	14516	9504	9316	14133	16050	8241	13096	19019	14163	12514	13589	13976	11299	16980	9724	14704	12308	10054	13488
ZNF771	0.375803	2.90301	3.14321	0.00226263	0.0252017	-1.59395				BAZ2B	822	2852	3059	1770	1402	2256	2871	2820	807	6465	3862	2815	6129	3209	1650	5243	1356	2779	4318	1376	2346	2088	3004	3418	3576	5332	7152	7030	3517	2850	5639	1519	3443	10567	998	5472	2808	5261	5346
IMPDH1	0.496858	5.91385	3.14059	0.00228099	0.0253791	-1.94719				BBC3	581	1725	1218	1925	1093	1713	1570	1201	1445	1278	1686	1212	3733	1810	1192	2346	1746	985	1672	1483	1619	2933	2120	2435	1320	1966	2118	1361	1489	1179	1357	1471	1846	1067	2023	755	1122	1914	470
TUBA1B	0.435617	7.64808	3.1405	0.00228157	0.0253791	-1.94936				BBIP1	729	1843	2090	501	937	2233	2029	2927	653	1682	2633	1369	1988	2602	1470	2405	1636	1688	2773	1260	1652	1683	967	1391	1565	2599	2174	2690	2213	1068	2842	1975	2208	2950	829	1876	1620	1939	1368
WDFY2	-0.364182	4.42007	-3.13977	0.00228669	0.0254039	-1.83632				BBOX1	20	0	1	1	8	69	1	49	3	11	5	7	2	0	2	3	0	38	0	1	0	2	12	6	6	1	5	0	44	2	14	37	5	9	3	4	30	3	1
ELP4	0.286573	2.87094	3.13976	0.00228682	0.0254039	-1.60237				BBS1	13	21	30	29	37	292	151	310	23	103	332	238	84	208	121	217	107	186	249	65	205	105	34	238	277	208	173	155	483	131	116	155	188	132	56	164	343	107	107
CC2D1B	-0.400731	5.46799	-3.13949	0.00228868	0.0254078	-1.94034				BBS10	990	2154	1560	861	1478	1396	1791	1942	703	1860	2638	555	622	1431	866	2735	3065	1599	2588	862	1199	1299	564	1703	1568	1980	1578	2558	1886	1406	1936	1694	1794	2472	460	2219	1165	1435	1417
DLG4	-0.40522	6.73394	-3.1388	0.00229355	0.0254451	-1.96559				BBS12	46	193	464	133	228	225	268	271	118	208	243	205	86	214	209	452	296	340	312	253	185	162	210	450	129	177	281	245	136	232	320	207	353	212	65	272	260	315	118
PTPN1	0.34117	5.95825	3.13627	0.00231142	0.0256263	-1.96428				BBS2	772	2703	1721	1259	2346	3319	4525	3644	829	3368	3332	3063	3455	4453	1963	4475	3917	3298	3847	3004	2314	2412	2025	4403	1912	2581	2729	3963	4278	2290	2534	2662	3547	2923	651	4521	1941	3168	2970
LRRC49	-0.421723	5.35432	-3.13597	0.00231353	0.0256263	-1.94305				BBS4	386	2076	1312	471	971	946	1771	1613	622	1390	878	1873	1644	1597	1187	1493	805	1406	2256	1782	1409	1095	1240	1650	1345	2195	1401	1314	2817	1338	1902	1186	2292	1826	1049	2030	1693	1665	939
MRPL22	0.228393	4.41809	3.13585	0.00231445	0.0256263	-1.82052				BBS5	151	415	416	199	248	627	927	792	174	799	638	1272	718	913	664	513	1116	732	477	694	530	623	505	1038	482	895	494	474	874	740	541	498	597	607	699	580	400	470	528
ZDHHC17	-0.348981	6.63711	-3.13483	0.00232165	0.0256892	-1.97821				BBS7	716	1609	1797	668	884	1521	1145	2024	345	1806	1622	1048	1206	2034	812	2010	3005	1446	1578	2167	1173	1394	1104	1570	1251	1948	1680	2218	1208	1169	1576	1400	1841	1492	724	1307	1372	1232	1169
ZNF668	0.314652	4.10451	3.13434	0.00232518	0.0257113	-1.77344				BBS9	644	1329	894	818	1866	1626	1620	1468	984	2804	1280	1250	1491	856	517	2013	1076	1051	1611	1499	1410	827	1518	1161	1127	1342	1585	1833	1615	1148	1700	928	1310	2213	687	1672	880	1124	1648
C7orf13	-0.806065	2.52539	-3.13364	0.00233018	0.0257331	-1.62182				BBX	1057	2863	1618	944	1982	2436	3115	2076	1193	2828	2612	2167	2860	2119	1493	4440	2425	3215	3864	2421	2284	2296	3128	3498	2568	2713	2573	3726	3091	1725	2902	2072	1596	4125	1341	2858	1508	2457	2732
HTR3B	-1.25139	-3.5527	-3.13364	0.0023302	0.0257331	-1.65923				BCAM	1071	1551	1142	712	334	980	4565	577	325	2875	1240	4991	6947	1258	2867	2073	327	2517	585	2543	1133	3067	8526	3951	4594	691	2432	1705	1346	1533	850	1315	1180	920	1588	6272	808	2684	1585
TMEM101	0.357526	5.32408	3.13247	0.00233854	0.0257927	-1.93292				BCAN	30	53	122	121	34	147	160	20	70	94	130	41	67	29	47	100	44	79	74	267	186	135	39	144	61	70	33	36	367	79	90	76	337	62	49	23	134	92	41
GRID1	-0.688573	3.83581	-3.13229	0.00233983	0.0257927	-1.78524				BCAP29	1403	5002	3963	1791	1473	2841	4387	1634	2260	5968	3051	3918	4041	1094	2833	4474	1274	2870	3518	6984	3480	1572	3154	5700	2948	4368	5883	4949	5065	2707	4570	2072	4556	4976	2180	5555	1141	4348	3780
SULT1E1	-1.68196	-4.48059	-3.13224	0.0023402	0.0257927	-1.72234				BCAP31	4591	13478	5781	8890	11105	7026	6300	6756	6997	9188	8550	6167	8437	8090	6966	9930	14891	8730	8032	27231	8084	7853	6516	13228	6458	6395	6410	9274	17362	7010	3667	8798	8282	5375	11736	6312	4956	7373	7111
NDUFB11	0.334932	6.66738	3.13025	0.00235456	0.0258855	-1.99374				BCAR1	2715	5221	4044	2594	3209	6657	7440	6629	2423	4706	6511	7062	8424	5651	5689	6344	8328	6859	5119	5035	5206	7236	8201	6784	5691	5614	6683	6842	6869	4747	4590	5797	5007	4939	5641	7090	3222	5677	4998
NPHP1	-0.777762	1.89803	-3.13021	0.00235485	0.0258855	-1.58435				BCAR3	283	593	368	477	314	1611	1436	592	180	1192	780	1551	897	198	521	1058	187	970	1079	713	375	586	1319	1703	851	288	839	1223	1152	483	236	528	628	962	2512	1812	342	833	512
ARHGEF3	-0.808937	4.5301	-3.13005	0.00235599	0.0258855	-1.88776				BCAS1	12	2	4	5	5	66	21	4	1	4	4	743	17	29	25	19	8	46	10	8	11	24	14	95	12	31	21	5	9	12	15	2	4	12	21	29	27	4	6
CD9	-0.846265	6.1819	-3.12988	0.00235723	0.0258855	-1.9878				BCAS2	1556	3138	3226	2072	2206	2549	1690	1635	1569	3626	2298	3459	3011	2137	1294	3072	3879	2829	2461	4320	3442	2549	2740	3124	2287	2208	1832	3246	3525	2650	2806	2369	3824	2571	2734	2448	1747	2201	3250
CIRH1A	0.278543	5.42589	3.12969	0.00235861	0.0258855	-1.95127				BCAS3	3195	1738	1552	1576	3608	3369	3840	2195	2012	6857	3291	1717	1815	3757	1932	4606	3338	2879	4128	3638	3256	1546	1516	4978	2506	4218	2479	3206	8668	2473	1454	2556	3296	3211	1890	3603	2692	1894	3354
SNAP91	-0.486142	7.5419	-3.12959	0.00235927	0.0258855	-1.97174				BCAS4	614	713	228	946	932	799	658	584	619	1210	893	679	754	774	782	1899	1425	1415	971	1539	986	1218	1066	1422	835	851	580	867	776	1095	426	925	621	568	1027	893	678	745	1274
EME1	1.02649	3.6217	3.12958	0.00235938	0.0258855	-1.68188				BCAT1	3249	9810	5988	3529	678	2029	6298	11713	2255	5242	18101	3627	2572	7477	6545	6096	22169	7248	5738	15041	2924	12533	5560	2625	443	5744	10044	1128	4754	218	10382	1663	11520	11301	5936	3162	428	7070	7503
[truncated: 17,946 more rows]
[truncated: 49 more columns]

## Sheet: Fig4d
Figure 4d
This shows the gene expression in TPM by RNA-Seq, and the number of mutations cause by signature 18 ("Signature 18") in each tumor.
[truncated: 10 more rows]
[truncated: 39 more columns]

## Sheet: Fig4f
Figure 4f
[truncated: 162 more rows]

## Sheet: Fig5b
Figure 5b
[truncated: 45 more rows]

## Sheet: SuppFig4
Supplementary Figure 4
[truncated: 10,164 more rows]
[truncated: 637 more columns]

[truncated: 12 more sheets: SuppFig5, SuppFig6, SuppFig7, SuppFig12b, SuppFig15a, SuppFig19b, SuppFig19c, SuppFig19d, SuppFig20a, SuppFig20b, SuppFig20c, SuppFig21]
